# Supplementary material for: Differential vulnerability of adult neurogenic niches to dosage of the neurodevelopmental-disorder linked gene Foxg1
Source: Mol Psychiatry. 2022 Mar 22;28(1):497–514. doi: 10.1038/s41380-022-01497-8 (PMC9812795; doi:10.1038/s41380-022-01497-8)
Supplement: Supplementary file 6 — Supplementary Table S1 [file 41380_2022_1497_MOESM6_ESM.xlsx]

## Sheet: DEG DG vs SEZ +GFP
GeneID	Base mean	log2(FC)	SEM	Wald-Stats	p-Value	p-Value adjust	chr	Start	End	Strand	V12	Gene name
ENSMUSG00000031451.7	809.947	5.18219	0.163405	31.7138	1.00244e-220	1.82764e-216	chr8	13515373	13544490	-	NA	Gas6
ENSMUSG00000025492.7	516.694	-5.43955	0.193511	-28.1097	7.44652e-174	6.78824e-170	chr7	140589498	140590683	-	NA	Ifitm3
ENSMUSG00000110631.2	1903.32	-3.91528	0.144476	-27.0999	9.8619e-162	5.99341e-158	chr8	122559985	122567917	+	NA	Gm42047
ENSMUSG00000004044.10	1378.95	3.58478	0.146242	24.5127	1.08098e-132	4.9271e-129	chr11	100847558	100861713	-	NA	Cavin1
ENSMUSG00000046402.11	410.708	-5.72315	0.235395	-24.3129	1.43195e-130	5.22147e-127	chr9	98305013	98328628	+	NA	Rbp1
ENSMUSG00000038805.11	878.593	3.04328	0.131417	23.1575	1.22129e-118	3.71111e-115	chr17	85921035	85936730	+	NA	Six3
ENSMUSG00000003974.7	553.067	-2.97616	0.138726	-21.4535	4.23487e-102	1.103e-98	chr5	9535540	9775170	-	NA	Grm3
ENSMUSG00000019966.19	1330.04	-2.45665	0.115768	-21.2204	6.18446e-100	1.40944e-96	chr10	99851491	99936278	+	NA	Kitl
ENSMUSG00000027253.16	6161	-1.91418	0.0956985	-20.0022	5.26486e-89	1.06654e-85	chr2	91287855	91344124	+	NA	Lrp4
ENSMUSG00000027435.9	139.339	-5.12281	0.262797	-19.4934	1.24948e-84	2.27805e-81	chr2	148278559	148285483	-	NA	Cd93
ENSMUSG00000022686.15	150.013	-4.66247	0.240016	-19.4257	4.67962e-84	7.75625e-81	chr16	19578957	19591503	+	NA	B3gnt5
ENSMUSG00000063297.8	267.373	-3.98832	0.210569	-18.9406	5.27628e-80	8.01643e-77	chr7	54485245	54918633	+	NA	Luzp2
ENSMUSG00000030551.15	258.192	3.0598	0.164616	18.5874	4.06109e-77	5.69552e-74	chr7	70001691	70016483	-	NA	Nr2f2
ENSMUSG00000020695.15	228.798	-4.12442	0.230924	-17.8605	2.39509e-71	3.11909e-68	chr11	105183468	105241965	+	NA	Mrc2
ENSMUSG00000070407.6	471.892	-2.60457	0.146832	-17.7385	2.11579e-70	2.57167e-67	chr11	63776617	63813116	-	NA	Hs3st3b1
ENSMUSG00000022658.11	408.634	-3.80473	0.215674	-17.6411	1.19101e-69	1.35716e-66	chr16	45531592	45544971	-	NA	Tagln3
ENSMUSG00000103585.2	336.745	-3.61763	0.207143	-17.4644	2.67624e-68	2.87019e-65	chr18	37853421	37974923	+	NA	Pcdhgb4
ENSMUSG00000034353.15	158.541	4.47684	0.259394	17.2588	9.60335e-67	9.72712e-64	chr1	91107543	91152918	+	NA	Ramp1
ENSMUSG00000005360.15	14939	-2.05604	0.120429	-17.0726	2.3734e-65	2.27747e-62	chr15	8663607	8740248	-	NA	Slc1a3
ENSMUSG00000040373.13	1835.03	-1.69565	0.104287	-16.2595	1.91144e-59	1.74247e-56	chr11	107765430	107805881	-	NA	Cacng5
ENSMUSG00000021848.17	68.759	-5.1137	0.327966	-15.5921	8.23306e-55	7.14787e-52	chr14	48895133	48911276	-	NA	Otx2
ENSMUSG00000022454.18	3887.43	-4.70193	0.302721	-15.5322	2.09927e-54	1.73973e-51	chr15	94973110	95426440	-	NA	Nell2
ENSMUSG00000036972.15	67.3106	-5.08078	0.328687	-15.4578	6.68486e-54	5.29906e-51	chr9	91244465	91271401	+	NA	Zic4
ENSMUSG00000092627.3	167.916	-3.94395	0.25528	-15.4495	7.60127e-54	5.77443e-51	chr1	89857955	89861012	+	NA	D130058E05Rik
ENSMUSG00000031465.7	1122.4	1.97469	0.128181	15.4055	1.50407e-53	1.09689e-50	chr8	18740278	18791578	-	NA	Angpt2
ENSMUSG00000093460.10	942.648	2.57547	0.169621	15.1837	4.53668e-52	3.18126e-49	chr17	85908078	85925826	-	NA	Six3os1
ENSMUSG00000031748.17	548.165	2.23305	0.14943	14.9438	1.70844e-50	1.15364e-47	chr8	94536593	94696016	+	NA	Gnao1
ENSMUSG00000029838.12	9436.33	-2.26666	0.152267	-14.8861	4.05689e-50	2.64161e-47	chr6	36691863	36787155	-	NA	Ptn
ENSMUSG00000030077.12	5344.16	-4.46279	0.300111	-14.8705	5.12547e-50	3.22233e-47	chr6	103487546	103727172	+	NA	Chl1
ENSMUSG00000096054.4	827.663	-2.15199	0.146964	-14.643	1.49321e-48	9.07474e-46	chr10	4970916	5501482	-	NA	Syne1
ENSMUSG00000031273.17	2019.13	-1.42198	0.0997555	-14.2547	4.19285e-46	2.46594e-43	chrX	139948398	140257072	-	NA	Col4a6
ENSMUSG00000034486.9	96.6999	-4.28688	0.308074	-13.9151	5.12918e-44	2.92235e-41	chr1	89855677	89858901	-	NA	Gbx2
ENSMUSG00000097336.9	95.3112	3.64217	0.261868	13.9084	5.62919e-44	3.11004e-41	chr8	121781620	121809849	-	NA	Fendrr
ENSMUSG00000046186.9	6568.53	1.18815	0.0872391	13.6195	3.06769e-42	1.645e-39	chr9	78522827	78623535	+	NA	Cd109
ENSMUSG00000036006.21	46.4552	-4.53087	0.335471	-13.506	1.44134e-41	7.50814e-39	chr13	24685507	24917799	+	NA	Ripor2
ENSMUSG00000024462.18	3997.78	-1.34658	0.100412	-13.4106	5.24185e-41	2.65471e-38	chr17	37356857	37385959	+	NA	Gabbr1
ENSMUSG00000047216.9	317.867	-1.94843	0.145426	-13.3981	6.20422e-41	3.05717e-38	chr1	110816055	110905314	-	NA	Cdh19
ENSMUSG00000023885.10	109.608	-3.63666	0.275286	-13.2105	7.6323e-40	3.6619e-37	chr17	14885761	14914497	-	NA	Thbs2
ENSMUSG00000038370.7	174.605	-3.1782	0.241405	-13.1654	1.38792e-39	6.48836e-37	chr1	171000830	171023837	-	NA	Pcp4l1
ENSMUSG00000031453.17	2628.87	1.17869	0.0896677	13.1451	1.81654e-39	8.2798e-37	chr8	13616947	13727603	-	NA	Rasa3
ENSMUSG00000031762.8	3037.32	1.81064	0.138259	13.096	3.46848e-39	1.54237e-36	chr8	94899291	94900196	+	NA	Mt2
ENSMUSG00000033595.8	211.331	-2.93499	0.225395	-13.0215	9.22908e-39	4.0063e-36	chr14	70768124	70775764	+	NA	Lgi3
ENSMUSG00000020814.14	623.113	1.88966	0.146745	12.8772	6.04893e-38	2.56475e-35	chr11	116693887	116718872	-	NA	Mxra7
ENSMUSG00000015476.7	115.102	-2.80567	0.220235	-12.7394	3.56926e-37	1.47897e-34	chr17	34848506	34852100	+	NA	Prrt1
ENSMUSG00000038576.16	214.115	-2.43953	0.191612	-12.7316	3.94826e-37	1.59966e-34	chr1	182591424	182724156	+	NA	Susd4
ENSMUSG00000043496.8	5695.24	1.16548	0.09177	12.7	5.91066e-37	2.34268e-34	chr6	53792452	53797815	-	NA	Tril
ENSMUSG00000042812.6	132.827	2.78201	0.21916	12.694	6.38636e-37	2.47736e-34	chr8	121811124	121814883	+	NA	Foxf1
ENSMUSG00000033377.15	146.816	-3.08012	0.245896	-12.5261	5.37289e-36	2.0408e-33	chr3	116711906	116762636	-	NA	Palmd
ENSMUSG00000025931.16	3992.37	-1.29043	0.104215	-12.3823	3.25683e-35	1.21181e-32	chr1	20960829	21009874	+	NA	Paqr8
ENSMUSG00000056854.5	116.844	-2.62955	0.213834	-12.2972	9.38172e-35	3.42095e-32	chrX	109857885	109860813	+	NA	Pou3f4
ENSMUSG00000003541.7	49.5884	-3.96734	0.322878	-12.2874	1.05843e-34	3.78378e-32	chr17	36132575	36133815	+	NA	Ier3
ENSMUSG00000031255.15	43.5707	-4.127	0.336609	-12.2605	1.47554e-34	5.17349e-32	chrX	132837133	132882561	-	NA	Sytl4
ENSMUSG00000002885.15	169.8	2.27997	0.187556	12.1562	5.31683e-34	1.82899e-31	chr8	84449879	84467955	-	NA	Adgre5
ENSMUSG00000032511.18	1450.1	1.32964	0.110489	12.0341	2.35237e-33	7.94231e-31	chr9	119312473	119408082	-	NA	Scn5a
ENSMUSG00000075592.11	59.7015	-3.36661	0.280606	-11.9977	3.65514e-33	1.21165e-30	chr14	56091466	56112193	+	NA	Nynrin
ENSMUSG00000041261.10	103.374	-3.13421	0.261922	-11.9662	5.3424e-33	1.73933e-30	chr4	8143361	8239041	-	NA	Car8
ENSMUSG00000045284.10	69.9433	3.12983	0.264495	11.8332	2.62828e-32	8.40682e-30	chrX	43875446	43879074	-	NA	Dcaf12l1
ENSMUSG00000001507.17	372.622	1.4949	0.126842	11.7855	4.63432e-32	1.45677e-29	chr11	94935299	94967627	-	NA	Itga3
ENSMUSG00000027434.12	53.7072	3.69356	0.314021	11.7621	6.11607e-32	1.88997e-29	chr2	147019465	147036163	-	NA	Nkx2-2
ENSMUSG00000020334.7	73.546	3.32495	0.283335	11.735	8.42817e-32	2.56104e-29	chr11	53873948	53918916	-	NA	Slc22a4
ENSMUSG00000027035.11	396.385	-1.74662	0.148934	-11.7275	9.21055e-32	2.7529e-29	chr2	68691784	68944626	+	NA	Cers6
ENSMUSG00000020524.17	6570.32	-1.25153	0.106912	-11.7062	1.18421e-31	3.48234e-29	chr11	56902212	57221070	+	NA	Gria1
ENSMUSG00000028883.20	367.469	-3.95389	0.339465	-11.6474	2.36445e-31	6.84263e-29	chr5	13175380	13652533	+	NA	Sema3a
ENSMUSG00000064373.14	926.507	-1.65457	0.142784	-11.588	4.74159e-31	1.35076e-28	chr15	3298028	3309990	+	NA	Selenop
ENSMUSG00000027737.11	140.875	-2.27114	0.197168	-11.5188	1.06069e-30	2.97515e-28	chr3	49846974	50398063	-	NA	Slc7a11
ENSMUSG00000026185.9	286.559	-2.3144	0.20169	-11.475	1.76105e-30	4.86478e-28	chr1	72897090	72914043	-	NA	Igfbp5
ENSMUSG00000040118.16	191.776	-1.95877	0.171105	-11.4477	2.41421e-30	6.56952e-28	chr5	16139688	16579509	+	NA	Cacna2d1
ENSMUSG00000060240.13	108.726	2.75819	0.243414	11.3313	9.18713e-30	2.46323e-27	chr7	141006358	141009404	-	NA	Cend1
ENSMUSG00000110588.2	2896.88	1.87148	0.165717	11.2933	1.41674e-29	3.74347e-27	chr8	94897375	94900040	-	NA	Gm45774
ENSMUSG00000031517.9	4177.93	-1.20464	0.107183	-11.2391	2.61924e-29	6.822e-27	chr8	55407877	55513906	+	NA	Gpm6a
ENSMUSG00000032537.16	343.467	-1.57992	0.140628	-11.2347	2.7546e-29	7.0735e-27	chr9	101799326	102231892	-	NA	Ephb1
ENSMUSG00000025932.15	42.9865	-3.55185	0.317149	-11.1993	4.10919e-29	1.04054e-26	chr1	14239177	14380459	-	NA	Eya1
ENSMUSG00000025283.16	1921.6	1.47409	0.131927	11.1735	5.49905e-29	1.37341e-26	chrX	153996127	153999445	-	NA	Sat1
ENSMUSG00000051497.16	602.957	-2.14605	0.192668	-11.1386	8.13792e-29	2.00501e-26	chr11	110858858	110918794	+	NA	Kcnj16
ENSMUSG00000030093.8	342.347	-2.50817	0.22561	-11.1172	1.03415e-28	2.51395e-26	chr6	91340962	91388345	-	NA	Wnt7a
ENSMUSG00000023000.6	31.9269	3.90103	0.352307	11.0728	1.69978e-28	4.07769e-26	chr15	98789032	98796421	-	NA	Dhh
ENSMUSG00000027559.6	55.8043	-3.51627	0.319358	-11.0104	3.4037e-28	8.05925e-26	chr3	14928571	14937583	+	NA	Car3
ENSMUSG00000037509.22	4081.23	-1.07199	0.0973809	-11.0083	3.48656e-28	8.14962e-26	chr1	34717268	34852390	+	NA	Arhgef4
ENSMUSG00000030671.10	131.15	-2.45887	0.223484	-11.0025	3.71793e-28	8.58042e-26	chr7	114014515	114138486	+	NA	Pde3b
ENSMUSG00000052415.6	57.5254	3.36566	0.306206	10.9915	4.19946e-28	9.57056e-26	chr3	93349636	93356384	+	NA	Tchh
ENSMUSG00000021087.19	2648.98	-1.20036	0.110073	-10.9052	1.08884e-27	2.45083e-25	chr12	72258525	72455828	-	NA	Rtn1
ENSMUSG00000025892.17	581.121	-3.60989	0.333318	-10.8302	2.477e-27	5.50739e-25	chr9	4417895	4796234	-	NA	Gria4
ENSMUSG00000035237.8	601.857	-1.37786	0.127375	-10.8173	2.85043e-27	6.26134e-25	chr8	106666182	106670014	-	NA	Lcat
ENSMUSG00000041633.15	83.3187	-2.91992	0.270252	-10.8044	3.28009e-27	7.11937e-25	chrX	152468149	152479387	-	NA	Kctd12b
ENSMUSG00000038457.18	55.3786	3.46726	0.32201	10.7675	4.89893e-27	1.05079e-24	chr8	13485188	13518473	+	NA	Tmem255b
ENSMUSG00000104063.2	129.381	-2.68223	0.251792	-10.6526	1.69578e-26	3.59505e-24	chr18	37884652	37974926	+	NA	Pcdhgb7
ENSMUSG00000016664.17	833.86	1.07669	0.101377	10.6206	2.39114e-26	5.01096e-24	chr15	83259807	83348807	-	NA	Pacsin2
ENSMUSG00000026547.16	906.306	1.40759	0.133726	10.526	6.55678e-26	1.35845e-23	chr1	172327613	172334947	+	NA	Tagln2
ENSMUSG00000052516.20	683.635	-1.7771	0.169297	-10.4969	8.92267e-26	1.82784e-23	chr16	73688726	74208713	-	NA	Robo2
ENSMUSG00000028610.17	30.3514	-3.63671	0.347167	-10.4754	1.1206e-25	2.27009e-23	chr4	107533486	107541427	-	NA	Dmrtb1
ENSMUSG00000022122.16	8077.5	-1.07648	0.103024	-10.4489	1.48215e-25	2.96952e-23	chr14	104052060	104081838	-	NA	Ednrb
ENSMUSG00000043003.15	147.726	-2.13957	0.205124	-10.4306	1.79688e-25	3.56095e-23	chr4	73632815	73709231	-	NA	Rasef
ENSMUSG00000040724.6	2318.06	-1.38407	0.133246	-10.3873	2.83297e-25	5.55385e-23	chr3	107008461	107022321	+	NA	Kcna2
ENSMUSG00000059588.14	112.506	-2.75418	0.265284	-10.382	2.99478e-25	5.8086e-23	chr2	84160969	84255755	-	NA	Calcrl
ENSMUSG00000004151.18	317.771	-1.47786	0.142363	-10.3809	3.02769e-25	5.81062e-23	chr12	38829378	38920483	+	NA	Etv1
ENSMUSG00000002332.17	8241.46	1.41227	0.136365	10.3565	3.90876e-25	7.42339e-23	chr14	55976476	55983147	-	NA	Dhrs1
ENSMUSG00000103047.2	167.64	-2.72404	0.263146	-10.3518	4.1055e-25	7.71664e-23	chr15	8681589	8684557	-	NA	Gm37310
ENSMUSG00000059974.11	650.508	-1.39442	0.135991	-10.2538	1.1379e-24	2.11696e-22	chr9	28906045	29874437	-	NA	Ntm
ENSMUSG00000018417.15	245.199	-2.31128	0.225789	-10.2365	1.36127e-24	2.50694e-22	chr1	51788923	51955230	-	NA	Myo1b
ENSMUSG00000031765.9	4587.56	1.45945	0.143475	10.1722	2.63936e-24	4.81208e-22	chr8	94905709	94906955	+	NA	Mt1
ENSMUSG00000061517.9	775.367	-1.08379	0.106663	-10.1609	2.96441e-24	5.35121e-22	chr14	118470643	118474442	-	NA	Sox21
ENSMUSG00000086970.2	102.289	-3.02452	0.29825	-10.1409	3.6377e-24	6.50222e-22	chr2	170247100	170249095	+	NA	Bcas1os1
ENSMUSG00000048562.8	24.9467	-3.63051	0.358759	-10.1196	4.52133e-24	8.0032e-22	chr12	118810063	118816311	+	NA	Sp8
ENSMUSG00000026473.17	2996.1	-0.984453	0.0973137	-10.1163	4.67812e-24	8.2011e-22	chr1	153775689	153785469	+	NA	Glul
ENSMUSG00000004558.16	1666.2	1.24892	0.123869	10.0826	6.59698e-24	1.14549e-21	chr14	52142727	52151615	-	NA	Ndrg2
ENSMUSG00000030088.16	3321.1	1.03077	0.103369	9.97167	2.02789e-23	3.45537e-21	chr6	90463408	90577185	+	NA	Aldh1l1
ENSMUSG00000043415.6	404.516	1.83762	0.184279	9.97193	2.0226e-23	3.45537e-21	chr2	19662562	19665394	+	NA	Otud1
ENSMUSG00000046598.16	106.458	2.24454	0.225524	9.95259	2.45703e-23	4.14784e-21	chr16	31241097	31277719	+	NA	Bdh1
ENSMUSG00000030774.14	135.738	-1.88633	0.190835	-9.88461	4.85485e-23	8.12052e-21	chr7	97437747	97561588	+	NA	Pak1
ENSMUSG00000016256.11	142.854	-2.25214	0.228307	-9.86451	5.9323e-23	9.74394e-21	chr2	174269285	174280832	-	NA	Ctsz
ENSMUSG00000029581.15	1229.62	-0.989866	0.100345	-9.86461	5.9266e-23	9.74394e-21	chr5	142946097	142958940	+	NA	Fscn1
ENSMUSG00000028173.11	681.33	-1.79628	0.182633	-9.83545	7.92118e-23	1.28945e-20	chr3	159545308	159644300	+	NA	Wls
ENSMUSG00000001131.12	86.2439	-2.49696	0.255397	-9.77681	1.41601e-22	2.28466e-20	chrX	20736404	20740974	+	NA	Timp1
ENSMUSG00000108255.2	1064.69	1.06255	0.109499	9.7037	2.90755e-22	4.65004e-20	chr6	53796958	53799135	+	NA	Gm16499
ENSMUSG00000031963.9	155.725	-2.02186	0.208441	-9.69992	3.01739e-22	4.78374e-20	chr9	23134371	23396496	+	NA	Bmper
ENSMUSG00000024486.7	3239.2	1.53437	0.158786	9.66313	4.32439e-22	6.79675e-20	chr18	36637979	36648858	-	NA	Hbegf
ENSMUSG00000086006.3	46.7624	-2.72041	0.282467	-9.63086	5.92302e-22	9.22978e-20	chr2	11344298	11348922	+	NA	Gm13293
ENSMUSG00000034765.7	692.172	1.28769	0.134083	9.60366	7.71517e-22	1.19206e-19	chr19	53517539	53530862	+	NA	Dusp5
ENSMUSG00000052852.9	1821.28	-0.932659	0.0971974	-9.59551	8.35056e-22	1.27939e-19	chr6	71684544	71787694	+	NA	Reep1
ENSMUSG00000022231.11	384.565	-1.83796	0.192532	-9.5463	1.34408e-21	2.04211e-19	chr15	32244955	32696487	+	NA	Sema5a
ENSMUSG00000008035.13	2413.77	0.89689	0.0944862	9.49229	2.26022e-21	3.40564e-19	chrX	10581251	10585929	+	NA	Mid1ip1
ENSMUSG00000026827.13	3265.74	-1.40355	0.148415	-9.45695	3.17049e-21	4.73806e-19	chr2	57127646	57260731	+	NA	Gpd2
ENSMUSG00000041959.15	76.6378	2.39788	0.253946	9.44246	3.64145e-21	5.39764e-19	chr3	93462386	93471950	+	NA	S100a10
ENSMUSG00000024851.15	81.0943	-2.48251	0.263131	-9.43452	3.9279e-21	5.77528e-19	chr19	4149997	4163965	+	NA	Pitpnm1
ENSMUSG00000027015.5	840.646	-3.30318	0.351104	-9.40797	5.05813e-21	7.37758e-19	chr2	70948266	70973270	+	NA	Cybrd1
ENSMUSG00000072591.11	87.9308	-2.05998	0.220126	-9.35818	8.11236e-21	1.17385e-18	chr5	128656169	128677757	-	NA	Fzd10os
ENSMUSG00000036437.7	39.7296	-3.0231	0.324437	-9.318	1.18554e-20	1.70194e-18	chr8	67149843	67159444	+	NA	Npy1r
ENSMUSG00000023169.16	807.047	-1.86321	0.200119	-9.31049	1.27239e-20	1.81235e-18	chr15	96469298	96540794	-	NA	Slc38a1
ENSMUSG00000074968.12	351.668	-1.41561	0.152207	-9.30061	1.3964e-20	1.97357e-18	chr2	110485545	110781268	-	NA	Ano3
ENSMUSG00000048022.12	1948.01	-0.932241	0.100362	-9.2888	1.56036e-20	2.18835e-18	chr6	24951139	24956296	-	NA	Tmem229a
ENSMUSG00000055761.15	97.4932	-2.14938	0.231544	-9.28282	1.65049e-20	2.29708e-18	chr4	20118873	20778866	-	NA	Nkain3
ENSMUSG00000031772.18	24.8627	-3.23513	0.350053	-9.24184	2.42283e-20	3.34644e-18	chr8	113296674	113609349	+	NA	Cntnap4
ENSMUSG00000116033.2	38.303	3.30067	0.358028	9.21902	2.99818e-20	4.10999e-18	chr15	98791231	98793056	+	NA	Gm49442
ENSMUSG00000022629.18	1170.07	-1.1133	0.121595	-9.15583	5.39406e-20	7.33914e-18	chr15	90817478	90934151	-	NA	Kif21a
ENSMUSG00000039263.17	607.446	1.22301	0.134138	9.11758	7.68191e-20	1.03746e-17	chr2	173952141	173964863	+	NA	Npepl1
ENSMUSG00000022270.17	392.297	-1.21013	0.132816	-9.11135	8.13594e-20	1.09069e-17	chr15	25843265	25973773	+	NA	Retreg1
ENSMUSG00000052613.17	1787.98	-1.34674	0.148589	-9.0635	1.26333e-19	1.68125e-17	chr10	72935173	74485569	+	NA	Pcdh15
ENSMUSG00000045994.18	647.139	-1.79077	0.197826	-9.05225	1.40053e-19	1.85032e-17	chr9	26645023	26674397	+	NA	B3gat1
ENSMUSG00000021253.8	81.463	-2.27294	0.251628	-9.03293	1.67137e-19	2.19226e-17	chr12	86103518	86125815	-	NA	Tgfb3
ENSMUSG00000011382.9	81.268	2.46157	0.272593	9.0302	1.71356e-19	2.23155e-17	chr7	45120410	45138229	-	NA	Dhdh
ENSMUSG00000023367.15	13339.8	-1.15903	0.12867	-9.00774	2.10353e-19	2.71997e-17	chr6	48817852	48824005	+	NA	Tmem176a
ENSMUSG00000021364.17	105.251	-2.54841	0.283591	-8.98621	2.55901e-19	3.28563e-17	chr13	41335856	41373881	-	NA	Elovl2
ENSMUSG00000016028.12	455.97	-1.66135	0.1855	-8.95605	3.36526e-19	4.29058e-17	chr15	85783129	85918404	-	NA	Celsr1
ENSMUSG00000025586.18	853.304	1.468	0.164141	8.94352	3.76977e-19	4.77295e-17	chr7	80996773	81105213	-	NA	Cpeb1
ENSMUSG00000056313.6	160.504	1.96548	0.220162	8.92744	4.35997e-19	5.48214e-17	chr8	24927195	24929000	-	NA	Tcim
ENSMUSG00000070532.6	172.08	-1.8295	0.205894	-8.88562	6.35651e-19	7.9378e-17	chr1	169756216	169762222	+	NA	Ccdc190
ENSMUSG00000104002.3	735.932	-1.06241	0.11959	-8.88372	6.46582e-19	8.01938e-17	chr1	34848440	34850989	-	NA	Gm38336
ENSMUSG00000007097.15	19759.1	-1.33771	0.150899	-8.86497	7.65256e-19	9.42713e-17	chr1	172099275	172125631	-	NA	Atp1a2
ENSMUSG00000032228.17	3814.64	0.974949	0.110609	8.81436	1.20367e-18	1.47284e-16	chr9	71749969	72019153	-	NA	Tcf12
ENSMUSG00000013367.6	970.758	1.05511	0.119832	8.8049	1.30966e-18	1.59185e-16	chr7	43122327	43139499	-	NA	Iglon5
ENSMUSG00000029309.8	41.7195	-2.9727	0.338152	-8.79102	1.48207e-18	1.78948e-16	chr5	104226976	104261599	-	NA	Sparcl1
ENSMUSG00000049775.17	7935.38	-1.18285	0.135031	-8.75987	1.95476e-18	2.34469e-16	chrX	165990088	165992311	-	NA	Tmsb4x
ENSMUSG00000047945.7	1601.35	-1.40423	0.160689	-8.7388	2.35596e-18	2.80744e-16	chr4	129407373	129409778	+	NA	Marcksl1
ENSMUSG00000037428.15	403.751	1.36363	0.156189	8.73061	2.53303e-18	2.99885e-16	chr5	137055245	137062205	+	NA	Vgf
ENSMUSG00000032936.14	48.7301	-2.63366	0.301869	-8.72452	2.67315e-18	3.14432e-16	chr9	107812872	107826890	+	NA	Camkv
ENSMUSG00000002897.6	195.901	1.44546	0.165737	8.72143	2.74716e-18	3.21065e-16	chr6	120440207	120464520	+	NA	Il17ra
ENSMUSG00000037852.9	19148.3	-1.00512	0.115273	-8.7195	2.79425e-18	3.24489e-16	chr8	65045575	65146088	-	NA	Cpe
ENSMUSG00000015133.18	545.228	1.39729	0.1603	8.71669	2.86452e-18	3.30544e-16	chr7	65876659	66038098	-	NA	Lrrk1
ENSMUSG00000010660.4	420.93	1.48827	0.171222	8.69208	3.55854e-18	4.08046e-16	chr9	118900594	118922570	-	NA	Plcd1
ENSMUSG00000028645.12	756.877	-1.00261	0.115489	-8.68145	3.90752e-18	4.45261e-16	chr4	118965907	118995180	+	NA	Slc2a1
ENSMUSG00000086509.3	25.7296	3.06985	0.355682	8.63087	6.08872e-18	6.895e-16	chr2	147026002	147173601	+	NA	Nkx2-2os
ENSMUSG00000020592.15	364.049	-1.06392	0.123373	-8.62364	6.48565e-18	7.29916e-16	chr12	8821322	8843715	+	NA	Sdc1
ENSMUSG00000086999.2	42.1792	-2.63357	0.305787	-8.61244	7.15213e-18	7.99985e-16	chr2	170198280	170222355	+	NA	Bcas1os2
ENSMUSG00000028631.8	310.281	1.4263	0.16571	8.60722	7.48539e-18	8.32157e-16	chr4	120553334	120605809	-	NA	Kcnq4
ENSMUSG00000022887.10	44.8752	-2.90424	0.33887	-8.57038	1.03141e-17	1.13968e-15	chr16	23268166	23339565	-	NA	Masp1
ENSMUSG00000006205.14	3880	0.777919	0.0918444	8.46996	2.45477e-17	2.69611e-15	chr7	130537840	130587390	+	NA	Htra1
ENSMUSG00000044117.13	512.495	1.06606	0.125992	8.46133	2.64341e-17	2.88591e-15	chr16	13804467	13919364	+	NA	Bmerb1
ENSMUSG00000039835.17	863.582	-0.887281	0.105046	-8.44662	2.99845e-17	3.25403e-15	chr10	18194732	18409640	+	NA	Nhsl1
ENSMUSG00000054477.17	356.909	-1.32638	0.157482	-8.4224	3.68852e-17	3.97923e-15	chr18	45401926	45819091	+	NA	Kcnn2
ENSMUSG00000045875.14	66.516	-2.02978	0.24109	-8.41918	3.79141e-17	4.06618e-15	chr14	66872699	67008617	+	NA	Adra1a
ENSMUSG00000069833.14	369.639	1.92486	0.229103	8.40172	4.39993e-17	4.6912e-15	chr19	8966647	9054278	+	NA	Ahnak
ENSMUSG00000060548.14	1104.96	-0.991226	0.118742	-8.34774	6.95823e-17	7.37573e-15	chr14	61201323	61283939	-	NA	Tnfrsf19
ENSMUSG00000001750.17	443.834	-1.50684	0.180533	-8.34659	7.02606e-17	7.40457e-15	chr19	3946049	3957133	-	NA	Tcirg1
ENSMUSG00000023087.16	1938.91	1.42603	0.170954	8.34156	7.33152e-17	7.68209e-15	chr3	51131867	51159065	+	NA	Noct
ENSMUSG00000105366.2	17.1593	-3.05354	0.366245	-8.33742	7.5932e-17	7.8891e-15	chr5	13654002	13656201	+	NA	Gm43719
ENSMUSG00000037685.16	1177.91	-0.971091	0.116479	-8.33707	7.61563e-17	7.8891e-15	chr5	67775482	68004777	-	NA	Atp8a1
ENSMUSG00000108175.2	600.989	1.10711	0.132979	8.32547	8.39935e-17	8.65181e-15	chr6	53795727	53845168	+	NA	Gm16499
ENSMUSG00000028184.13	1136.44	-1.33247	0.160741	-8.28951	1.13714e-16	1.16473e-14	chr3	148521218	148696191	-	NA	Adgrl2
ENSMUSG00000030739.19	1369.4	0.956202	0.115488	8.27967	1.23521e-16	1.25812e-14	chr7	44255226	44320267	-	NA	Myh14
ENSMUSG00000004415.16	151.917	2.08958	0.253321	8.24872	1.60107e-16	1.6217e-14	chr5	136770612	136912063	-	NA	Col26a1
ENSMUSG00000030847.9	277.154	1.22742	0.148905	8.24296	1.67997e-16	1.69223e-14	chr7	128125339	128148705	+	NA	Bag3
ENSMUSG00000091119.3	139.112	-1.64533	0.200587	-8.20259	2.35255e-16	2.35668e-14	chr15	3309551	3333008	-	NA	Ccdc152
ENSMUSG00000026664.8	54.0405	2.38419	0.290862	8.19696	2.46534e-16	2.45618e-14	chr2	4923829	4943541	+	NA	Phyh
ENSMUSG00000022565.16	2677.98	0.911928	0.11127	8.19562	2.493e-16	2.47023e-14	chr15	76055173	76116774	-	NA	Plec
ENSMUSG00000029810.16	10236.7	-1.17913	0.144306	-8.17104	3.05741e-16	3.01311e-14	chr6	48810751	48818430	-	NA	Tmem176b
ENSMUSG00000044071.10	83.3624	-1.92856	0.23613	-8.16736	3.15206e-16	3.0897e-14	chr10	123099900	123577109	+	NA	Tafa2
ENSMUSG00000028195.5	840.568	1.49717	0.183796	8.1458	3.76784e-16	3.67355e-14	chr3	145352730	145355736	-	NA	Ccn1
ENSMUSG00000045763.9	727.859	-1.24039	0.152748	-8.12048	4.64361e-16	4.50332e-14	chr15	25363362	25413850	-	NA	Basp1
ENSMUSG00000053519.18	436.799	-1.26573	0.156254	-8.10043	5.47663e-16	5.28306e-14	chr11	33579338	33943152	-	NA	Kcnip1
ENSMUSG00000031626.19	654.544	0.995249	0.123006	8.09104	5.91556e-16	5.67645e-14	chr8	45960824	46280943	+	NA	Sorbs2
ENSMUSG00000092035.9	461.737	-1.48389	0.183558	-8.08405	6.265e-16	5.98029e-14	chr6	4747305	4760517	+	NA	Peg10
ENSMUSG00000000957.12	315.748	1.16847	0.14466	8.07735	6.6189e-16	6.2852e-14	chr14	54669068	54682821	+	NA	Mmp14
ENSMUSG00000027111.17	938.164	-0.92387	0.114467	-8.07105	6.96934e-16	6.58368e-14	chr2	71575959	71688760	+	NA	Itga6
ENSMUSG00000021596.17	92.4559	-2.12293	0.263268	-8.06377	7.39798e-16	6.95257e-14	chr13	76532653	77179929	+	NA	Mctp1
ENSMUSG00000024565.11	1751.51	-1.21816	0.151272	-8.05279	8.09284e-16	7.55982e-14	chr18	81009590	81029986	-	NA	Sall3
ENSMUSG00000076435.4	734.263	-1.09428	0.135897	-8.05227	8.12706e-16	7.55982e-14	chr11	94447927	94492697	-	NA	Acsf2
ENSMUSG00000041143.17	22.5923	2.83751	0.354303	8.00872	1.1591e-15	1.07273e-13	chr4	138700198	138786482	+	NA	Tmco4
ENSMUSG00000051367.9	66.7338	2.07264	0.259179	7.99694	1.27547e-15	1.17446e-13	chr12	73086788	73100661	-	NA	Six1
ENSMUSG00000033706.14	236.42	1.39848	0.176066	7.94293	1.97453e-15	1.80903e-13	chr6	85408970	85423417	+	NA	Smyd5
ENSMUSG00000032060.11	794.716	1.00203	0.126189	7.94073	2.01e-15	1.83232e-13	chr9	50662624	50667936	+	NA	Cryab
ENSMUSG00000030623.5	1874.08	-0.87329	0.109997	-7.9392	2.03492e-15	1.84581e-13	chr7	89159214	89161081	+	NA	Prss23os
ENSMUSG00000042228.15	392.691	-1.41371	0.178519	-7.9191	2.39233e-15	2.15926e-13	chr4	3678114	3813122	+	NA	Lyn
ENSMUSG00000017756.10	157.97	1.43064	0.180672	7.91844	2.4051e-15	2.16009e-13	chr13	73881212	73964873	+	NA	Slc12a7
ENSMUSG00000034871.3	300.298	1.23887	0.156549	7.91367	2.49911e-15	2.23352e-13	chr4	106591085	106605489	+	NA	Fam151a
ENSMUSG00000031015.9	963.313	-0.856713	0.108321	-7.90903	2.59403e-15	2.30705e-13	chr7	109820917	109882713	+	NA	Swap70
ENSMUSG00000073678.5	568.356	-1.27397	0.161357	-7.89533	2.89557e-15	2.56272e-13	chr1	54512152	54596843	-	NA	Pgap1
ENSMUSG00000024039.16	859.767	-0.973637	0.123753	-7.86759	3.61541e-15	3.18436e-13	chr17	31827867	31856212	-	NA	Cbs
ENSMUSG00000030310.11	7210.13	-1.0291	0.131373	-7.83344	4.74693e-15	4.16086e-13	chr6	114259595	114294493	+	NA	Slc6a1
ENSMUSG00000046844.7	40.3019	-2.36843	0.302856	-7.8203	5.2696e-15	4.59691e-13	chr8	114932351	115100811	+	NA	Vat1l
ENSMUSG00000025272.17	134.904	-2.1785	0.278849	-7.81248	5.60733e-15	4.86823e-13	chrX	149428299	149440579	-	NA	Tro
ENSMUSG00000102543.6	1395.81	1.49982	0.192342	7.79771	6.30418e-15	5.44729e-13	chr18	37952565	37974926	+	NA	Pcdhgc5
ENSMUSG00000036295.6	148.123	-1.93146	0.249571	-7.73911	1.00119e-14	8.61022e-13	chr12	41501666	41536430	-	NA	Lrrn3
ENSMUSG00000032394.7	88.3012	-1.78406	0.230925	-7.72572	1.11226e-14	9.52052e-13	chr9	65048470	65093154	+	NA	Igdcc3
ENSMUSG00000063632.7	1518.27	-0.731143	0.0947354	-7.71774	1.18413e-14	1.00884e-12	chr12	27384262	27392573	-	NA	Sox11
ENSMUSG00000034591.6	572.137	-1.39284	0.180703	-7.7079	1.27909e-14	1.08467e-12	chr10	83066711	83173746	-	NA	Slc41a2
ENSMUSG00000039405.8	2829.83	-1.07016	0.139011	-7.69843	1.37752e-14	1.16273e-12	chr7	89156990	89176395	-	NA	Prss23
ENSMUSG00000022840.10	129.973	-1.69171	0.219961	-7.69094	1.46059e-14	1.22716e-12	chr16	34975246	35126108	+	NA	Adcy5
ENSMUSG00000020151.17	35.6687	-2.44263	0.317674	-7.68911	1.48166e-14	1.23916e-12	chr10	115854117	116110837	+	NA	Ptprr
ENSMUSG00000059146.13	931.318	-1.40802	0.183137	-7.68832	1.49084e-14	1.24114e-12	chr7	77825706	78387760	-	NA	Ntrk3
ENSMUSG00000061603.9	182.15	-1.85052	0.241045	-7.67704	1.62806e-14	1.34921e-12	chr12	52746165	53202382	+	NA	Akap6
ENSMUSG00000042745.10	221.686	1.45559	0.189745	7.67131	1.70242e-14	1.40446e-12	chr2	152578170	152579330	+	NA	Id1
ENSMUSG00000020122.17	4397.11	-0.794655	0.103655	-7.66635	1.76956e-14	1.45327e-12	chr11	16702202	16868158	+	NA	Egfr
ENSMUSG00000029822.16	497.637	1.51177	0.197645	7.64892	2.02676e-14	1.65704e-12	chr6	50270309	50433181	-	NA	Osbpl3
ENSMUSG00000038077.8	40.9492	-2.59877	0.34004	-7.64253	2.12989e-14	1.73358e-12	chr6	126685291	126717637	-	NA	Kcna6
ENSMUSG00000006522.18	73.0195	-2.20344	0.288544	-7.63642	2.23348e-14	1.80981e-12	chr14	30630528	30645717	-	NA	Itih3
ENSMUSG00000006403.14	1360.36	-1.48415	0.194523	-7.62972	2.35255e-14	1.89787e-12	chr1	171077989	171088206	+	NA	Adamts4
ENSMUSG00000021359.17	336.556	1.42358	0.186722	7.62405	2.45838e-14	1.9745e-12	chr13	40868777	40891852	-	NA	Tfap2a
ENSMUSG00000003411.11	220.331	-1.63288	0.214803	-7.60177	2.92111e-14	2.33586e-12	chr4	108736259	108800521	+	NA	Rab3b
ENSMUSG00000036872.17	243.88	-1.44481	0.190154	-7.59809	3.00533e-14	2.39272e-12	chr8	87208888	87307315	-	NA	Abcc12
ENSMUSG00000034853.17	925.229	1.13966	0.150033	7.59606	3.05287e-14	2.42e-12	chr4	106601751	106662195	-	NA	Acot11
ENSMUSG00000022594.15	914.703	-0.833212	0.109732	-7.59316	3.12206e-14	2.46413e-12	chr15	74619700	74624895	-	NA	Lynx1
ENSMUSG00000021196.15	551.567	-1.19672	0.157738	-7.58677	3.27968e-14	2.57738e-12	chr13	6629803	6698813	-	NA	Pfkp
ENSMUSG00000020451.18	1423.08	-0.876762	0.11575	-7.57459	3.60255e-14	2.81896e-12	chr11	3294255	3359189	-	NA	Limk2
ENSMUSG00000050295.5	636.655	-1.14091	0.150908	-7.56032	4.02071e-14	3.1243e-12	chr13	31990615	31996459	+	NA	Foxc1
ENSMUSG00000050229.4	1719.1	-0.928479	0.122813	-7.56012	4.02704e-14	3.1243e-12	chr1	172204112	172211666	+	NA	Pigm
ENSMUSG00000026674.10	144.066	1.67719	0.221951	7.55657	4.13829e-14	3.197e-12	chr1	169799875	169938331	-	NA	Ddr2
ENSMUSG00000019194.16	1188.03	-1.1967	0.158509	-7.54974	4.36115e-14	3.35496e-12	chr7	30815948	30826428	-	NA	Scn1b
ENSMUSG00000048304.9	28.6599	-2.54702	0.338397	-7.52673	5.20273e-14	3.98555e-12	chr3	72954597	72965136	-	NA	Slitrk3
ENSMUSG00000041797.8	36.6491	-2.52653	0.335807	-7.52376	5.32235e-14	4.06013e-12	chr11	109991574	110059022	-	NA	Abca9
ENSMUSG00000036097.9	1007.71	-0.923197	0.122937	-7.50954	5.93371e-14	4.50764e-12	chr19	44919589	44971738	+	NA	Slf2
ENSMUSG00000053819.17	134.013	-1.49035	0.198535	-7.50676	6.06089e-14	4.58515e-12	chr3	126389950	126639975	+	NA	Camk2d
ENSMUSG00000027533.11	2474.45	-0.948076	0.126715	-7.48195	7.32285e-14	5.51695e-12	chr3	10077607	10081667	+	NA	Fabp5
ENSMUSG00000089990.2	129.567	-1.63735	0.219453	-7.46107	8.58252e-14	6.43936e-12	chr1	169760266	169761817	-	NA	Gm15852
ENSMUSG00000097596.2	16.938	-2.76324	0.370415	-7.45986	8.66121e-14	6.47177e-12	chr6	126695646	126718564	+	NA	Gm26673
ENSMUSG00000041729.16	251.775	-1.49507	0.200495	-7.4569	8.85803e-14	6.59182e-12	chr9	62326773	62444326	-	NA	Coro2b
ENSMUSG00000007682.8	105.659	-2.00678	0.269927	-7.43451	1.04954e-13	7.77852e-12	chr12	90691325	90705212	-	NA	Dio2
ENSMUSG00000031610.4	209.976	-1.28673	0.17324	-7.42745	1.10713e-13	8.13917e-12	chr8	57908956	57930619	+	NA	Scrg1
ENSMUSG00000026249.11	25268.8	-1.05859	0.142515	-7.42794	1.10301e-13	8.13917e-12	chr1	79771913	79838897	-	NA	Serpine2
ENSMUSG00000022096.15	1834.41	0.641664	0.0864172	7.42519	1.1262e-13	8.2461e-12	chr14	70789651	70810988	+	NA	Hr
ENSMUSG00000028967.11	700.022	0.998296	0.134642	7.41442	1.22157e-13	8.90866e-12	chr4	150938375	150953349	+	NA	Errfi1
ENSMUSG00000017417.15	67.2607	2.25157	0.303705	7.41367	1.2285e-13	8.92351e-12	chr11	97814063	97877270	-	NA	Plxdc1
ENSMUSG00000026535.10	149.452	1.52676	0.206045	7.40986	1.26432e-13	9.14723e-12	chr1	173790133	173810310	-	NA	Ifi202b
ENSMUSG00000038253.7	268.933	1.37863	0.18618	7.4048	1.31344e-13	9.46509e-12	chr6	52178733	52181567	-	NA	Hoxa5
ENSMUSG00000037824.7	301.178	-1.12622	0.153055	-7.35826	1.86327e-13	1.33745e-11	chr14	40628401	40688764	-	NA	Tspan14
ENSMUSG00000034684.13	160.843	1.47206	0.200098	7.35668	1.88535e-13	1.34799e-11	chr9	107558698	107587674	-	NA	Sema3f
ENSMUSG00000033207.8	83.9262	-2.05091	0.279271	-7.3438	2.07611e-13	1.47858e-11	chr19	23279972	23425806	-	NA	Mamdc2
ENSMUSG00000045932.13	470.664	1.25542	0.171324	7.32777	2.3401e-13	1.6601e-11	chr19	34528093	34553819	+	NA	Ifit2
ENSMUSG00000024521.9	141.735	1.36334	0.186242	7.32024	2.47531e-13	1.74922e-11	chr18	66591603	66598636	+	NA	Pmaip1
ENSMUSG00000036986.17	129.387	-1.4044	0.192706	-7.28778	3.15095e-13	2.21808e-11	chr9	58125358	58157069	-	NA	Pml
ENSMUSG00000005087.18	2833.58	1.17947	0.161874	7.28634	3.18484e-13	2.23331e-11	chr2	102641485	102732010	-	NA	Cd44
ENSMUSG00000020889.12	1735.08	1.26032	0.173372	7.26944	3.60987e-13	2.52165e-11	chr11	98658757	98666159	-	NA	Nr1d1
ENSMUSG00000038608.16	654.033	-1.11951	0.154299	-7.25546	4.00289e-13	2.78552e-11	chr1	80478789	80736244	-	NA	Dock10
ENSMUSG00000061981.15	129.495	1.4608	0.201353	7.25491	4.01922e-13	2.78625e-11	chr11	77928756	77951260	+	NA	Flot2
ENSMUSG00000031825.17	147.226	-1.29181	0.178145	-7.25148	4.12236e-13	2.84693e-11	chr8	120719176	120779532	+	NA	Crispld2
ENSMUSG00000021614.17	742.235	-1.42688	0.197367	-7.22959	4.84465e-13	3.33312e-11	chr13	89803430	89890628	-	NA	Vcan
ENSMUSG00000005958.16	424.046	-0.940512	0.130148	-7.22651	4.95575e-13	3.39674e-11	chr16	21023504	21042055	+	NA	Ephb3
ENSMUSG00000060224.5	81.6515	-2.08018	0.288379	-7.21337	5.45848e-13	3.7273e-11	chr19	42714296	42741214	-	NA	Pyroxd2
ENSMUSG00000031232.18	930.436	-0.919373	0.127557	-7.20753	5.69747e-13	3.87598e-11	chrX	105011689	105055512	-	NA	Magt1
ENSMUSG00000043013.11	56.1464	-2.0154	0.280419	-7.1871	6.61811e-13	4.48556e-11	chr9	74769202	74799063	+	NA	Onecut1
ENSMUSG00000050711.8	133.025	-1.99382	0.277709	-7.17954	6.99443e-13	4.72305e-11	chr1	79412385	79417837	-	NA	Scg2
ENSMUSG00000036856.5	37.4311	-2.54759	0.357404	-7.12805	1.01803e-12	6.84896e-11	chr4	137004799	137027037	+	NA	Wnt4
ENSMUSG00000023092.17	1733.86	-0.638919	0.0896868	-7.1239	1.04917e-12	7.0325e-11	chrX	55777146	55838706	+	NA	Fhl1
ENSMUSG00000046818.8	728.102	0.891179	0.125258	7.11477	1.12097e-12	7.48626e-11	chr3	137327372	137334094	+	NA	Ddit4l
ENSMUSG00000045589.8	273.527	-1.05116	0.147904	-7.10703	1.1857e-12	7.88966e-11	chr4	56957172	56990391	-	NA	Frrs1l
ENSMUSG00000022219.11	344.253	1.55863	0.219613	7.09716	1.27347e-12	8.44288e-11	chr14	55991506	55995915	-	NA	Cideb
ENSMUSG00000020902.13	6118.69	-0.665112	0.0941392	-7.06519	1.60392e-12	1.05952e-10	chr11	68100189	68291649	-	NA	Ntn1
ENSMUSG00000000247.12	348.169	0.99094	0.140419	7.05702	1.70108e-12	1.11964e-10	chr2	38229292	38259745	+	NA	Lhx2
ENSMUSG00000032198.10	321.307	-0.985342	0.139745	-7.05102	1.77613e-12	1.16484e-10	chr9	21711155	21763931	-	NA	Dock6
ENSMUSG00000026556.16	698.204	-1.09708	0.155865	-7.03864	1.94119e-12	1.26852e-10	chr1	171828526	171856011	-	NA	Vangl2
ENSMUSG00000053441.6	108.18	-1.9578	0.278306	-7.03469	1.99702e-12	1.30034e-10	chr18	58969738	59187132	+	NA	Adamts19
ENSMUSG00000028033.17	126.824	-1.36016	0.193464	-7.03059	2.05669e-12	1.33443e-10	chr1	21468626	22032166	-	NA	Kcnq5
ENSMUSG00000034573.15	2833	-0.692567	0.0985278	-7.02915	2.07793e-12	1.34343e-10	chr5	103573057	103746169	+	NA	Ptpn13
ENSMUSG00000013523.14	630.068	-2.50564	0.358419	-6.99081	2.73301e-12	1.76071e-10	chr2	170188910	170269765	-	NA	Bcas1
ENSMUSG00000040797.17	14.1294	-2.59923	0.371962	-6.98788	2.79063e-12	1.7915e-10	chr6	121349891	121450637	-	NA	Iqsec3
ENSMUSG00000035131.15	299.682	-1.52573	0.219113	-6.96322	3.32589e-12	2.12764e-10	chr1	146370497	146778210	+	NA	Brinp3
ENSMUSG00000040867.14	178.245	1.37729	0.198035	6.95477	3.53134e-12	2.25117e-10	chr12	108998112	109034143	-	NA	Begain
ENSMUSG00000035274.14	204.992	-1.3343	0.191896	-6.95325	3.56956e-12	2.2676e-10	chr9	85724432	85729093	+	NA	Tpbg
ENSMUSG00000029084.6	156.105	1.26577	0.182097	6.95109	3.62479e-12	2.29469e-10	chr5	44025894	44069717	+	NA	Cd38
ENSMUSG00000020844.7	161.278	-1.37372	0.197842	-6.94349	3.82534e-12	2.41328e-10	chr11	76148023	76289966	-	NA	Nxn
ENSMUSG00000003032.9	258.365	1.46357	0.211022	6.93562	4.0445e-12	2.54273e-10	chr4	55527142	55532466	-	NA	Klf4
ENSMUSG00000051811.15	140.187	1.4738	0.212614	6.93181	4.15481e-12	2.60311e-10	chr7	4754790	4756093	-	NA	Cox6b2
ENSMUSG00000053279.9	2826.1	0.881286	0.127252	6.92554	4.34325e-12	2.71185e-10	chr19	20470078	20620829	+	NA	Aldh1a1
ENSMUSG00000044708.6	39444.5	-0.590024	0.0852192	-6.9236	4.40302e-12	2.73979e-10	chr1	172168776	172201652	+	NA	Kcnj10
ENSMUSG00000054074.10	72.4947	-1.53566	0.221903	-6.92039	4.50388e-12	2.79302e-10	chr2	18045486	18053862	-	NA	Skida1
ENSMUSG00000103567.2	33.812	-2.32722	0.336909	-6.90757	4.93037e-12	3.04714e-10	chr18	37827432	37974926	+	NA	Pcdhga5
ENSMUSG00000027868.12	20.08	2.52115	0.365035	6.90659	4.96444e-12	3.05782e-10	chr3	99147696	99261575	+	NA	Tbx15
ENSMUSG00000001870.17	1238.47	0.889914	0.128989	6.89917	5.23065e-12	3.21095e-10	chr17	75312562	75699507	+	NA	Ltbp1
ENSMUSG00000044626.14	122.728	-1.41001	0.205217	-6.87082	6.38341e-12	3.90246e-10	chr16	21772566	21814413	-	NA	Liph
ENSMUSG00000053166.15	663.872	-0.91393	0.133023	-6.87045	6.39993e-12	3.90246e-10	chr2	164953426	165076773	-	NA	Cdh22
ENSMUSG00000043099.5	92.1578	-1.62272	0.236495	-6.86152	6.81301e-12	4.14049e-10	chr11	75055390	75060345	-	NA	Hic1
ENSMUSG00000001467.6	1541.74	-1.02333	0.149378	-6.85063	7.35249e-12	4.45351e-10	chr5	4131144	4154746	-	NA	Cyp51
ENSMUSG00000005917.16	253.944	1.28865	0.18824	6.84577	7.60663e-12	4.59219e-10	chr11	21944763	21952897	-	NA	Otx1
ENSMUSG00000058756.14	1706.65	0.78059	0.114039	6.84492	7.65189e-12	4.60427e-10	chr11	98631463	98659832	+	NA	Thra
ENSMUSG00000025427.16	36.9012	-2.03101	0.296781	-6.84347	7.7295e-12	4.63567e-10	chr18	77543805	77652857	-	NA	Rnf165
ENSMUSG00000033965.11	1375.78	-1.20219	0.175691	-6.84263	7.77497e-12	4.64765e-10	chrX	102741019	102865589	-	NA	Slc16a2
ENSMUSG00000027624.21	685.186	0.861471	0.126027	6.83559	8.16691e-12	4.86598e-10	chr2	156262828	156385134	+	NA	Epb41l1
ENSMUSG00000024661.8	31093.1	0.548208	0.0806603	6.7965	1.07191e-11	6.36584e-10	chr19	9957961	9962462	+	NA	Fth1
ENSMUSG00000106073.2	20.7241	-2.48892	0.367224	-6.77765	1.22145e-11	7.22483e-10	chr3	116734006	116737979	-	NA	Gm42892
ENSMUSG00000038034.16	4062.81	-0.737355	0.108798	-6.77729	1.22448e-11	7.22483e-10	chr1	172089207	172147408	+	NA	Igsf8
ENSMUSG00000037016.12	835.264	-1.26399	0.186638	-6.77245	1.26624e-11	7.43783e-10	chr3	53421358	53564776	-	NA	Frem2
ENSMUSG00000063160.13	611.459	0.950628	0.140373	6.77216	1.26874e-11	7.43783e-10	chr7	26957857	26981569	+	NA	Numbl
ENSMUSG00000117465.2	143.379	-1.17245	0.173478	-6.75854	1.39388e-11	8.14526e-10	chr18	30400301	30405186	+	NA	Gm49980
ENSMUSG00000000093.7	103.73	-1.7752	0.262785	-6.75534	1.42497e-11	8.30035e-10	chr11	85723376	85732774	+	NA	Tbx2
ENSMUSG00000005034.16	2423.7	0.689479	0.102486	6.72757	1.72521e-11	1.00172e-09	chr3	146435328	146518745	-	NA	Prkacb
ENSMUSG00000032359.15	241.345	1.07759	0.16021	6.72613	1.74229e-11	1.00843e-09	chr9	89936204	89958142	+	NA	Ctsh
ENSMUSG00000042766.18	349.447	0.881752	0.131105	6.72555	1.74931e-11	1.00928e-09	chr3	89141483	89153616	-	NA	Trim46
ENSMUSG00000001119.8	235.121	1.03022	0.153549	6.70936	1.95485e-11	1.12431e-09	chr10	76544625	76562002	-	NA	Col6a1
ENSMUSG00000027907.5	104.232	1.54159	0.229867	6.70646	1.99398e-11	1.14322e-09	chr3	93427794	93433594	+	NA	S100a11
ENSMUSG00000052560.16	1019.49	0.705693	0.105252	6.70476	2.01733e-11	1.15298e-09	chr15	90371684	90563635	-	NA	Cpne8
ENSMUSG00000039601.17	97.9048	-1.72258	0.257048	-6.70139	2.0645e-11	1.17625e-09	chr17	44112241	44350407	+	NA	Rcan2
ENSMUSG00000074607.12	17.5722	2.46722	0.368453	6.69617	2.1396e-11	1.21524e-09	chr2	163045044	163166090	+	NA	Tox2
ENSMUSG00000103749.2	81.3201	-1.99355	0.297786	-6.69457	2.16302e-11	1.22473e-09	chr18	37864061	37974926	+	NA	Pcdhgb5
ENSMUSG00000029153.12	327.258	-1.03882	0.155206	-6.69318	2.18366e-11	1.23258e-09	chr5	73479541	73498371	-	NA	Ociad2
ENSMUSG00000046709.19	732.826	-0.912702	0.136493	-6.68679	2.28112e-11	1.28362e-09	chr5	103055813	103359200	-	NA	Mapk10
ENSMUSG00000025352.7	1201.08	-0.772925	0.115612	-6.68552	2.3011e-11	1.29088e-09	chr10	128718163	128727587	-	NA	Gdf11
ENSMUSG00000020097.15	5025.42	-0.536216	0.0802206	-6.68428	2.32071e-11	1.29789e-09	chr10	60934420	60983482	-	NA	Sgpl1
ENSMUSG00000024873.8	403.411	-1.47393	0.220591	-6.68171	2.36175e-11	1.3168e-09	chr19	5142895	5148549	-	NA	Cnih2
ENSMUSG00000102440.2	80.128	-2.03373	0.305742	-6.65178	2.89571e-11	1.60959e-09	chr18	37869988	37974923	+	NA	Pcdhga9
ENSMUSG00000003273.15	302.238	1.11142	0.167332	6.64202	3.09416e-11	1.71467e-09	chr7	45349266	45354106	+	NA	Car11
ENSMUSG00000036854.15	307.773	1.29476	0.195341	6.62822	3.39756e-11	1.8771e-09	chr7	30251602	30254868	+	NA	Hspb6
ENSMUSG00000069806.6	1728.48	0.611803	0.0923971	6.62146	3.55675e-11	1.95911e-09	chr7	3381470	3416737	+	NA	Cacng7
ENSMUSG00000035799.7	46.7427	1.98444	0.299959	6.61571	3.69778e-11	2.03066e-09	chr12	34007669	34009828	+	NA	Twist1
ENSMUSG00000007659.19	832.885	0.939222	0.142007	6.61392	3.74263e-11	2.04912e-09	chr2	152622587	152673648	-	NA	Bcl2l1
ENSMUSG00000034384.12	34.1461	2.20353	0.333459	6.6081	3.89281e-11	2.12496e-09	chr5	106600388	106606032	-	NA	Barhl2
ENSMUSG00000049191.13	364.973	1.13187	0.171545	6.59807	4.16553e-11	2.26704e-09	chrX	101110149	101114910	-	NA	Rtl5
ENSMUSG00000021814.18	185.708	1.16179	0.176266	6.59107	4.3666e-11	2.3694e-09	chr14	20505327	20530201	-	NA	Anxa7
ENSMUSG00000026640.13	832.672	-1.15524	0.175344	-6.58841	4.44576e-11	2.4052e-09	chr1	194300525	194499177	+	NA	Plxna2
ENSMUSG00000075389.4	414.368	0.997077	0.151412	6.58521	4.54246e-11	2.45024e-09	chr11	120076225	120080678	-	NA	2810410L24Rik
ENSMUSG00000058254.13	2954.24	-0.743121	0.112965	-6.57831	4.75821e-11	2.55905e-09	chrX	10351396	10462844	+	NA	Tspan7
ENSMUSG00000026103.15	1257.59	-0.810486	0.123677	-6.55325	5.62975e-11	3.01887e-09	chr1	52202606	52272391	-	NA	Gls
ENSMUSG00000036834.17	52.1977	-1.6307	0.248866	-6.55252	5.65728e-11	3.02473e-09	chr3	63603654	63806893	-	NA	Plch1
ENSMUSG00000026227.12	1727.08	-0.76295	0.116526	-6.54747	5.85201e-11	3.1197e-09	chr1	85973584	85983178	+	NA	2810459M11Rik
ENSMUSG00000033767.15	354.932	-1.01876	0.155712	-6.54258	6.04669e-11	3.21409e-09	chr3	83804961	83947482	-	NA	Tmem131l
ENSMUSG00000044788.11	166.413	1.2726	0.19467	6.53723	6.26677e-11	3.32139e-09	chr11	115170447	115188489	-	NA	Fads6
ENSMUSG00000041235.13	1923.56	-0.721621	0.110421	-6.53518	6.35329e-11	3.35749e-09	chr4	8690405	8867659	+	NA	Chd7
ENSMUSG00000040430.19	937.899	-0.836246	0.128171	-6.52448	6.82382e-11	3.59572e-09	chr11	107098717	107361525	-	NA	Pitpnc1
ENSMUSG00000046169.11	274.261	-1.19149	0.182987	-6.51131	7.44972e-11	3.91422e-09	chr13	104424342	104633203	+	NA	Adamts6
ENSMUSG00000026223.16	12292.3	-0.600618	0.092326	-6.50541	7.74815e-11	4.05932e-09	chr1	85822001	85836396	+	NA	Itm2c
ENSMUSG00000033177.14	23.2688	-2.28355	0.351166	-6.50276	7.88603e-11	4.11972e-09	chr16	45476677	45514021	-	NA	Tmprss7
ENSMUSG00000041417.16	2117.53	-0.869546	0.133824	-6.49768	8.15701e-11	4.2491e-09	chr13	101817070	101904725	-	NA	Pik3r1
ENSMUSG00000039270.10	1160.89	-0.876127	0.13512	-6.48405	8.92908e-11	4.63803e-09	chr4	70345301	70453232	-	NA	Megf9
ENSMUSG00000030796.18	362.334	-1.12838	0.174058	-6.48276	9.00582e-11	4.6646e-09	chr7	44865176	44883068	+	NA	Tead2
ENSMUSG00000039007.11	452.187	-0.932205	0.143975	-6.47479	9.49433e-11	4.9037e-09	chr15	33083274	33594698	+	NA	Cpq
ENSMUSG00000021823.11	3156.88	0.567305	0.0877932	6.46184	1.03441e-10	5.32749e-09	chr14	20979465	21083744	+	NA	Vcl
ENSMUSG00000022103.11	163.099	1.06946	0.165614	6.45756	1.06403e-10	5.46461e-09	chr14	71127559	71217278	+	NA	Gfra2
ENSMUSG00000039328.12	396.608	-0.874841	0.135701	-6.44682	1.1422e-10	5.83321e-09	chr8	31601847	31621510	+	NA	Rnf122
ENSMUSG00000016487.16	512.999	0.79879	0.123904	6.44685	1.14196e-10	5.83321e-09	chr6	146789984	146933523	+	NA	Ppfibp1
ENSMUSG00000096753.8	95.9257	-1.74774	0.271244	-6.44342	1.16808e-10	5.94872e-09	chr12	103277233	103283324	+	NA	Fam181a
ENSMUSG00000071604.6	519.988	0.714282	0.110863	6.44294	1.17178e-10	5.95096e-09	chr19	23950113	24008383	-	NA	Fam189a2
ENSMUSG00000035206.11	1037.94	-0.812093	0.126178	-6.43609	1.22593e-10	6.19146e-09	chr10	80691108	80704542	+	NA	Sppl2b
ENSMUSG00000085587.2	1018.49	0.737897	0.114644	6.43643	1.22319e-10	6.19146e-09	chrX	10583711	10584949	-	NA	Gm14493
ENSMUSG00000021806.5	1837.65	0.987024	0.15339	6.43474	1.23687e-10	6.22945e-09	chr14	19801332	19861855	+	NA	Nid2
ENSMUSG00000103332.2	78.3613	-1.89981	0.295331	-6.43282	1.25255e-10	6.29104e-09	chr18	37802005	37974923	+	NA	Pcdhga2
ENSMUSG00000025795.9	803.191	-1.00122	0.155723	-6.42948	1.28039e-10	6.41318e-09	chr10	121246254	121312252	-	NA	Rassf3
ENSMUSG00000058297.17	163.285	-1.48684	0.231391	-6.42565	1.31305e-10	6.55879e-09	chr10	59942040	59971020	+	NA	Spock2
ENSMUSG00000023019.13	3031.07	-2.00055	0.312251	-6.40687	1.48539e-10	7.39935e-09	chr15	99615395	99622886	+	NA	Gpd1
ENSMUSG00000089781.3	255.062	0.930166	0.145314	6.40108	1.54279e-10	7.66437e-09	chr6	90573678	90576930	-	NA	Gm15756
ENSMUSG00000052684.5	3782.38	0.674437	0.105419	6.3977	1.57739e-10	7.81494e-09	chr4	94937270	94940459	-	NA	Jun
ENSMUSG00000020522.14	623.17	-0.903291	0.141273	-6.39394	1.61668e-10	7.98787e-09	chr11	57409489	57424641	+	NA	Mfap3
ENSMUSG00000020591.12	837.273	-1.0768	0.168569	-6.38786	1.68218e-10	8.28905e-09	chr12	16703382	16710228	+	NA	Ntsr2
ENSMUSG00000029769.17	860.187	-0.813701	0.127418	-6.38608	1.70191e-10	8.36365e-09	chr6	29396307	29426993	+	NA	Ccdc136
ENSMUSG00000003039.10	734.376	-0.80467	0.126204	-6.37594	1.8184e-10	8.91213e-09	chr8	72973573	72978262	+	NA	Fam32a
ENSMUSG00000039831.17	93.4752	-1.58736	0.249182	-6.37026	1.88703e-10	9.22369e-09	chr3	121746189	121810402	+	NA	Arhgap29
ENSMUSG00000030307.9	1146.8	-2.17492	0.341728	-6.36447	1.9596e-10	9.5528e-09	chr6	114108201	114226913	+	NA	Slc6a11
ENSMUSG00000040339.11	1148.91	0.736501	0.115901	6.35458	2.09001e-10	1.01614e-08	chr3	108878312	108934923	-	NA	Fam102b
ENSMUSG00000030208.16	84.0816	2.05384	0.323699	6.34491	2.22561e-10	1.07918e-08	chr6	135339542	135360171	+	NA	Emp1
ENSMUSG00000024927.9	832.861	0.766095	0.12095	6.33397	2.38928e-10	1.15547e-08	chr19	5687510	5698158	+	NA	Rela
ENSMUSG00000096687.9	186.858	-0.992908	0.156808	-6.33199	2.42011e-10	1.16729e-08	chr10	39766008	39775234	-	NA	Mfsd4b4
ENSMUSG00000049804.10	405.301	-1.14067	0.180383	-6.32361	2.55527e-10	1.22922e-08	chrX	133587267	133597506	+	NA	Armcx4
ENSMUSG00000040929.18	411.314	-0.83545	0.132345	-6.31268	2.74253e-10	1.31584e-08	chr19	27739120	27988566	-	NA	Rfx3
ENSMUSG00000004936.9	1384.81	0.638849	0.10122	6.31149	2.76359e-10	1.32246e-08	chr9	64093051	64160913	-	NA	Map2k1
ENSMUSG00000006651.9	895.841	-0.913583	0.144883	-6.30565	2.86992e-10	1.36975e-08	chr7	30134406	30144960	-	NA	Aplp1
ENSMUSG00000022883.12	788.079	-0.872286	0.138614	-6.29294	3.11512e-10	1.4829e-08	chr16	72105193	72842983	+	NA	Robo1
ENSMUSG00000089671.2	755.119	-1.98358	0.315769	-6.28174	3.34798e-10	1.58959e-08	chr15	99613423	99622355	-	NA	Gm16537
ENSMUSG00000027544.17	388.19	1.32834	0.211576	6.2783	3.42287e-10	1.62093e-08	chr2	168318329	168443577	-	NA	Nfatc2
ENSMUSG00000052353.14	391.731	-1.22926	0.195911	-6.27457	3.50599e-10	1.65599e-08	chr7	83582064	83735710	-	NA	Cemip
ENSMUSG00000049690.16	144.377	-1.36139	0.217102	-6.27074	3.59345e-10	1.69291e-08	chr1	125841356	126758536	-	NA	Nckap5
ENSMUSG00000030064.17	100.976	-1.54507	0.246423	-6.26999	3.61079e-10	1.6967e-08	chr6	97263827	97594502	-	NA	Frmd4b
ENSMUSG00000078235.4	70.0357	1.62855	0.259866	6.26689	3.68334e-10	1.72634e-08	chr4	138121402	138123839	-	NA	Fam43b
ENSMUSG00000000197.9	165.465	-1.57757	0.252212	-6.25494	3.97663e-10	1.85903e-08	chr14	123514045	123864556	-	NA	Nalcn
ENSMUSG00000026051.9	82.0172	-1.80501	0.288681	-6.25261	4.0364e-10	1.87854e-08	chr1	43769761	43781738	+	NA	Ecrg4
ENSMUSG00000032332.18	114.326	-1.60562	0.256795	-6.25251	4.03898e-10	1.87854e-08	chr9	79506272	79626113	-	NA	Col12a1
ENSMUSG00000030096.9	160.529	1.44647	0.232021	6.23421	4.54057e-10	2.10645e-08	chr6	91661033	91736047	+	NA	Slc6a6
ENSMUSG00000059708.13	329.3	-0.902587	0.144811	-6.23285	4.58029e-10	2.11949e-08	chrX	35871966	35909048	-	NA	Akap17b
ENSMUSG00000032816.16	3826.66	-0.65808	0.105618	-6.23077	4.64141e-10	2.14233e-08	chr9	65008767	65045222	+	NA	Igdcc4
ENSMUSG00000107804.2	20.6427	-2.32184	0.372907	-6.22633	4.77473e-10	2.19831e-08	chr6	103503212	103506804	+	NA	Gm44439
ENSMUSG00000029161.8	67.0277	1.54061	0.247658	6.22072	4.94889e-10	2.27275e-08	chr5	31090486	31102935	-	NA	Cgref1
ENSMUSG00000044043.5	122.093	-1.66773	0.268132	-6.2198	4.97778e-10	2.28027e-08	chr18	37580708	37589403	+	NA	Pcdhb14
ENSMUSG00000021798.15	76.7555	1.55859	0.250774	6.21509	5.12957e-10	2.34392e-08	chr14	34248559	34310639	-	NA	Ldb3
ENSMUSG00000032531.16	721.811	0.998296	0.160786	6.20884	5.33758e-10	2.43287e-08	chr9	102593870	102610617	+	NA	Amotl2
ENSMUSG00000025083.19	192.385	1.03679	0.167071	6.20566	5.44696e-10	2.47653e-08	chr19	56900792	56996660	-	NA	Afap1l2
ENSMUSG00000030657.12	1434.08	-1.05896	0.170683	-6.20425	5.49568e-10	2.49247e-08	chr7	116980213	117272803	+	NA	Xylt1
ENSMUSG00000087060.8	91.3601	-1.96546	0.317053	-6.19914	5.6773e-10	2.56845e-08	chr11	16885153	16901282	-	NA	Eldr
ENSMUSG00000044167.7	790.468	0.913526	0.147418	6.19683	5.76111e-10	2.59991e-08	chr3	52175756	52260642	+	NA	Foxo1
ENSMUSG00000037348.16	85.0745	1.84505	0.298056	6.1903	6.00517e-10	2.70336e-08	chr4	134224007	134237546	+	NA	Paqr7
ENSMUSG00000009281.7	287.146	0.832703	0.134553	6.18865	6.06834e-10	2.72507e-08	chr6	48546629	48549723	-	NA	Rarres2
ENSMUSG00000010095.14	9986.03	0.720827	0.116559	6.18421	6.24125e-10	2.79584e-08	chr19	8684245	8700733	-	NA	Slc3a2
ENSMUSG00000023067.15	11673.8	0.976587	0.158006	6.18068	6.38261e-10	2.85215e-08	chr17	29309949	29319701	+	NA	Cdkn1a
ENSMUSG00000029381.17	187.978	1.14215	0.184916	6.17657	6.55102e-10	2.92025e-08	chr5	92831293	93113177	+	NA	Shroom3
ENSMUSG00000024735.14	1472.27	0.624629	0.101154	6.175	6.61622e-10	2.94212e-08	chr19	10872594	10886923	+	NA	Prpf19
ENSMUSG00000045608.8	2055.55	0.650187	0.105411	6.1681	6.91161e-10	3.066e-08	chr15	95521443	95553841	-	NA	Dbx2
ENSMUSG00000026764.16	440.122	0.932585	0.151297	6.16392	7.09637e-10	3.14032e-08	chr2	49509309	49664790	+	NA	Kif5c
ENSMUSG00000103037.2	30.3728	-2.0134	0.327641	-6.14513	7.98995e-10	3.52718e-08	chr18	37813285	37974923	+	NA	Pcdhgb1
ENSMUSG00000043895.7	367.757	0.879495	0.143209	6.14136	8.18173e-10	3.60312e-08	chr9	20873656	20888077	-	NA	S1pr2
ENSMUSG00000069170.15	1075.8	-0.999667	0.162826	-6.13947	8.27969e-10	3.63748e-08	chr13	81243186	81781273	-	NA	Adgrv1
ENSMUSG00000030376.9	30.2844	-2.05361	0.334516	-6.13905	8.30145e-10	3.63827e-08	chr7	15863750	15894988	+	NA	Slc8a2
ENSMUSG00000024501.21	319.04	-0.837584	0.136908	-6.11785	9.48472e-10	4.14689e-08	chr18	43454048	43571351	-	NA	Dpysl3
ENSMUSG00000024812.12	1107.09	0.63819	0.104441	6.11051	9.93143e-10	4.33181e-08	chr19	24071868	24202394	-	NA	Tjp2
ENSMUSG00000005054.8	99.6017	1.23967	0.202917	6.10924	1.00108e-09	4.35602e-08	chr10	78261502	78263456	+	NA	Cstb
ENSMUSG00000068758.9	186.812	1.1984	0.196531	6.09775	1.07572e-09	4.66967e-08	chr14	8113751	8123488	-	NA	Il3ra
ENSMUSG00000030317.9	1008.3	-1.07795	0.176892	-6.09383	1.10243e-09	4.77422e-08	chr6	115218852	115229166	-	NA	Timp4
ENSMUSG00000033174.18	486.077	-0.980775	0.161331	-6.07927	1.20729e-09	5.21597e-08	chr6	88701393	88805342	+	NA	Mgll
ENSMUSG00000026575.16	645.415	-0.70266	0.115671	-6.07466	1.24253e-09	5.3555e-08	chr1	164131689	164265294	+	NA	Nme7
ENSMUSG00000024589.19	177.883	-1.12373	0.18527	-6.06537	1.31647e-09	5.6608e-08	chr18	65020775	65350899	+	NA	Nedd4l
ENSMUSG00000097412.3	1793.05	-1.07473	0.17726	-6.063	1.33603e-09	5.73141e-08	chr10	86521388	86530670	+	NA	1810014B01Rik
ENSMUSG00000021670.15	2098.24	-0.891845	0.147136	-6.06138	1.34956e-09	5.77587e-08	chr13	96785474	96807444	-	NA	Hmgcr
ENSMUSG00000073647.5	137.537	1.12566	0.185819	6.05785	1.37953e-09	5.8903e-08	chr18	4198319	4198938	-	NA	Gm10557
ENSMUSG00000030209.15	21.4249	-2.20847	0.3648	-6.05393	1.41358e-09	6.02158e-08	chr6	135690230	136150509	-	NA	Grin2b
ENSMUSG00000038059.8	81.2843	1.41122	0.233308	6.04872	1.46002e-09	6.20493e-08	chr18	60607262	60635059	-	NA	Smim3
ENSMUSG00000027654.3	132.327	-1.43496	0.237624	-6.03881	1.55256e-09	6.58287e-08	chr2	158610012	158628557	+	NA	Fam83d
ENSMUSG00000031561.17	212.452	-1.40276	0.232639	-6.02978	1.64185e-09	6.94529e-08	chr8	48680716	49296986	-	NA	Tenm3
ENSMUSG00000048376.7	1345.72	-0.662174	0.109835	-6.02882	1.65163e-09	6.9705e-08	chr13	95738310	95754995	-	NA	F2r
ENSMUSG00000041936.19	4142.9	-0.681987	0.113214	-6.02389	1.7027e-09	7.16943e-08	chr4	156249746	156281945	-	NA	Agrn
ENSMUSG00000001555.11	120.979	1.19702	0.198847	6.01979	1.74642e-09	7.33657e-08	chr11	100306522	100315650	+	NA	Fkbp10
ENSMUSG00000039116.8	2242.52	-0.863332	0.143503	-6.01611	1.78662e-09	7.48819e-08	chr10	14278326	14421403	-	NA	Adgrg6
ENSMUSG00000045515.5	3755.28	-0.548762	0.091282	-6.01173	1.83558e-09	7.67575e-08	chr1	42734084	42742336	+	NA	Pou3f3
ENSMUSG00000026527.14	365.895	-1.08285	0.18015	-6.01083	1.84572e-09	7.70049e-08	chr1	174886652	175320066	-	NA	Rgs7
ENSMUSG00000032368.15	361.477	-2.24404	0.373875	-6.00211	1.94766e-09	8.10725e-08	chr9	91240110	91247863	-	NA	Zic1
ENSMUSG00000058056.17	1810.22	0.65264	0.10894	5.9908	2.08808e-09	8.67196e-08	chr8	61964466	62355724	-	NA	Palld
ENSMUSG00000062591.6	76.9209	-1.84465	0.308017	-5.98879	2.11404e-09	8.75979e-08	chr17	57387065	57394782	-	NA	Tubb4a
ENSMUSG00000045968.8	240.851	-0.881429	0.147224	-5.98701	2.13738e-09	8.83644e-08	chr1	153725287	153775974	-	NA	Teddm2
ENSMUSG00000035551.7	257.806	1.44974	0.242355	5.98188	2.20572e-09	9.09835e-08	chr4	45809467	45826923	-	NA	Igfbpl1
ENSMUSG00000051111.17	99.7098	-1.34812	0.2256	-5.97569	2.29118e-09	9.42953e-08	chr13	96091101	96269085	-	NA	Sv2c
ENSMUSG00000021448.9	1259.4	-0.755803	0.126583	-5.97081	2.36082e-09	9.69425e-08	chr13	51585076	51723523	-	NA	Shc3
ENSMUSG00000040721.10	1114.54	-0.886082	0.148474	-5.96791	2.40311e-09	9.84574e-08	chr14	55297718	55329781	-	NA	Zfhx2
ENSMUSG00000039031.17	516.072	-0.99881	0.167514	-5.96256	2.48315e-09	1.01509e-07	chr10	26629416	26794644	+	NA	Arhgap18
ENSMUSG00000021427.11	1853.16	-0.523689	0.0879555	-5.95402	2.61631e-09	1.06713e-07	chr13	38150580	38178193	-	NA	Ssr1
ENSMUSG00000079259.3	51.5656	-1.80457	0.303122	-5.95328	2.62819e-09	1.06958e-07	chr9	114336200	114393437	-	NA	Trim71
ENSMUSG00000038765.15	78.7291	1.30348	0.21903	5.95114	2.66275e-09	1.08123e-07	chr2	33450976	33530620	-	NA	Lmx1b
ENSMUSG00000047238.5	654.979	-1.21985	0.205058	-5.94882	2.70079e-09	1.09424e-07	chrX	151819161	151820571	-	NA	Mageh1
ENSMUSG00000060429.13	26.5955	-1.98508	0.333724	-5.94827	2.70987e-09	1.09548e-07	chr15	55499783	55770345	-	NA	Sntb1
ENSMUSG00000028804.21	591.327	-0.968608	0.162938	-5.94464	2.77071e-09	1.1176e-07	chr4	127881649	128461449	+	NA	Csmd2
ENSMUSG00000070337.5	991.503	-1.99044	0.335074	-5.94029	2.84521e-09	1.14512e-07	chr11	97222934	97242903	-	NA	Gpr179
ENSMUSG00000020431.6	488.97	0.7946	0.133942	5.93243	2.98479e-09	1.19865e-07	chr11	7013488	7128506	+	NA	Adcy1
ENSMUSG00000052397.9	786.457	-0.647948	0.109306	-5.92782	3.06985e-09	1.2301e-07	chr17	7005439	7050183	-	NA	Ezr
ENSMUSG00000005148.9	93.8272	1.41172	0.238443	5.92059	3.20793e-09	1.28261e-07	chr14	99536126	99552472	+	NA	Klf5
ENSMUSG00000041817.15	62.8077	-1.45839	0.247346	-5.89615	3.72088e-09	1.48444e-07	chr13	97203793	97267521	+	NA	Fam169a
ENSMUSG00000059824.13	1923.92	0.911908	0.154834	5.88959	3.87161e-09	1.54121e-07	chr7	45354511	45359627	+	NA	Dbp
ENSMUSG00000097520.3	27.6392	1.88108	0.319428	5.8889	3.88781e-09	1.54428e-07	chr8	94476774	94540350	-	NA	4930488L21Rik
ENSMUSG00000047497.11	30.1612	-1.99243	0.338955	-5.87816	4.14851e-09	1.64425e-07	chr15	11064875	11349317	+	NA	Adamts12
ENSMUSG00000000275.17	21.4602	2.19937	0.374274	5.87637	4.19352e-09	1.65849e-07	chr11	88890201	88911119	+	NA	Trim25
ENSMUSG00000027562.13	596.166	-0.729879	0.124345	-5.86979	4.3634e-09	1.72194e-07	chr3	14951332	14965830	+	NA	Car2
ENSMUSG00000039533.9	1874.05	0.967634	0.165003	5.86435	4.50882e-09	1.77548e-07	chr5	142548112	142594555	-	NA	Mmd2
ENSMUSG00000019802.14	2026.48	-0.553581	0.0944279	-5.86248	4.5601e-09	1.79181e-07	chr10	42637491	42708510	+	NA	Sec63
ENSMUSG00000000560.10	345.164	-1.39066	0.237427	-5.8572	4.70736e-09	1.84569e-07	chr5	71114939	71253192	-	NA	Gabra2
ENSMUSG00000055013.17	2949.93	-0.648214	0.110692	-5.85602	4.74092e-09	1.85486e-07	chr1	89382527	89825339	+	NA	Agap1
ENSMUSG00000042694.18	132.999	1.13076	0.193152	5.85422	4.79267e-09	1.87109e-07	chr19	47489471	47525946	-	NA	Stn1
ENSMUSG00000038023.13	2096.55	-0.537959	0.0919308	-5.85179	4.86325e-09	1.89129e-07	chr5	124766640	124801519	+	NA	Atp6v0a2
ENSMUSG00000117050.2	1850.17	0.985295	0.168385	5.85145	4.87318e-09	1.89129e-07	chr17	29312389	29313435	-	NA	1700023B13Rik
ENSMUSG00000017400.11	78.1023	1.34445	0.229767	5.85137	4.87553e-09	1.89129e-07	chr11	97927448	97944288	-	NA	Stac2
ENSMUSG00000039385.6	482.595	-1.12192	0.191843	-5.84809	4.97244e-09	1.92479e-07	chr15	13028786	13173761	-	NA	Cdh6
ENSMUSG00000019872.14	460.431	-0.95074	0.162706	-5.8433	5.11763e-09	1.97679e-07	chr10	57670430	57687926	+	NA	Smpdl3a
ENSMUSG00000031960.15	3852.78	0.831676	0.142409	5.84006	5.21835e-09	2.01144e-07	chr8	111759775	111784296	+	NA	Aars
ENSMUSG00000046997.6	652.742	-1.04237	0.178616	-5.83585	5.35176e-09	2.05851e-07	chr9	96825534	96900896	-	NA	Spsb4
ENSMUSG00000028059.17	2256.7	0.944795	0.162142	5.82696	5.64459e-09	2.16657e-07	chr3	88513272	88555359	+	NA	Arhgef2
ENSMUSG00000037499.10	153.527	1.01927	0.174936	5.82655	5.65863e-09	2.1674e-07	chr1	191038985	191050391	-	NA	Nenf
ENSMUSG00000033420.13	1549.23	-0.749839	0.12874	-5.82445	5.73014e-09	2.19019e-07	chr6	87110834	87312803	-	NA	Antxr1
ENSMUSG00000048388.4	1055.6	-0.591398	0.101625	-5.8194	5.9061e-09	2.25272e-07	chr2	83642979	83713830	+	NA	Fam171b
ENSMUSG00000047910.7	180.661	-1.33368	0.229265	-5.8172	5.98413e-09	2.27772e-07	chr18	37610866	37616091	+	NA	Pcdhb16
ENSMUSG00000035778.18	41.4745	1.8015	0.310095	5.80949	6.26634e-09	2.38017e-07	chr2	35290190	35353243	-	NA	Ggta1
ENSMUSG00000032181.8	1058.98	-1.08902	0.18752	-5.80747	6.34244e-09	2.40406e-07	chr9	75550470	75591338	-	NA	Scg3
ENSMUSG00000026657.18	1693.34	0.67138	0.115639	5.80581	6.40569e-09	2.423e-07	chr2	4022527	4618854	+	NA	Frmd4a
ENSMUSG00000022054.12	88.2447	1.56433	0.26946	5.80545	6.41942e-09	2.42316e-07	chr14	68320038	68362295	-	NA	Nefm
ENSMUSG00000021313.17	252.342	-0.842683	0.145252	-5.80153	6.57138e-09	2.4754e-07	chr13	11567987	12121831	-	NA	Ryr2
ENSMUSG00000004631.16	192.284	-1.10609	0.190729	-5.79926	6.66098e-09	2.50398e-07	chr6	4674349	4747207	-	NA	Sgce
ENSMUSG00000048696.12	494.434	-0.665129	0.114735	-5.79709	6.74742e-09	2.53125e-07	chr10	80216188	80223493	-	NA	Mex3d
ENSMUSG00000028161.18	3498.14	0.634515	0.109466	5.79644	6.77364e-09	2.53587e-07	chr3	136375884	136643488	+	NA	Ppp3ca
ENSMUSG00000032702.17	269.063	-1.10721	0.191026	-5.79609	6.7877e-09	2.53593e-07	chr19	25214338	25411860	+	NA	Kank1
ENSMUSG00000028524.22	231.446	-1.05073	0.181491	-5.78945	7.06172e-09	2.63291e-07	chr4	102598493	102830825	+	NA	Sgip1
ENSMUSG00000032413.13	717.867	-0.667056	0.115248	-5.78803	7.1218e-09	2.64989e-07	chr9	96421352	96513670	-	NA	Rasa2
ENSMUSG00000028360.11	27.2731	-1.97094	0.340595	-5.78677	7.17543e-09	2.66441e-07	chr3	153679072	153977359	+	NA	Slc44a5
ENSMUSG00000032231.15	255.352	0.975268	0.168558	5.78594	7.21078e-09	2.66667e-07	chr9	69360901	69399077	+	NA	Anxa2
ENSMUSG00000040435.13	467.769	1.25963	0.217697	5.78615	7.2017e-09	2.66667e-07	chr7	45172339	45175692	-	NA	Ppp1r15a
ENSMUSG00000030107.11	49.1166	-1.67439	0.289649	-5.78076	7.43632e-09	2.74451e-07	chr6	121222864	121247876	+	NA	Usp18
ENSMUSG00000024987.7	11.2619	-2.17275	0.37591	-5.77997	7.47129e-09	2.75185e-07	chr19	37686245	37689984	+	NA	Cyp26a1
ENSMUSG00000034135.16	3142.91	0.510241	0.0883021	5.77836	7.54317e-09	2.77272e-07	chr9	45924117	46135492	+	NA	Sik3
ENSMUSG00000040624.19	847.2	-0.641872	0.11109	-5.77797	7.56087e-09	2.77364e-07	chr10	3690363	3917303	+	NA	Plekhg1
ENSMUSG00000052430.16	450.446	-0.905537	0.156778	-5.77593	7.65305e-09	2.80181e-07	chr3	141542896	141875186	-	NA	Bmpr1b
ENSMUSG00000025510.15	2718.02	0.530375	0.0919933	5.76537	8.14799e-09	2.97704e-07	chr7	141047304	141051386	+	NA	Cd151
ENSMUSG00000033722.10	145.157	-2.06704	0.358768	-5.7615	8.33697e-09	3.03999e-07	chr1	155088216	155120190	-	NA	BC034090
ENSMUSG00000020142.13	2270.91	-0.639921	0.111213	-5.75402	8.71462e-09	3.17136e-07	chr11	20252179	20282713	-	NA	Slc1a4
ENSMUSG00000034755.19	346.45	-0.756403	0.131527	-5.75092	8.87584e-09	3.22359e-07	chrX	119199955	119820316	+	NA	Pcdh11x
ENSMUSG00000021676.11	596.964	-0.761333	0.13242	-5.74936	8.95801e-09	3.24697e-07	chr13	95763681	96028991	-	NA	Iqgap2
ENSMUSG00000016918.16	6691.97	-0.741401	0.129147	-5.74075	9.42577e-09	3.40974e-07	chr1	12762500	12931416	+	NA	Sulf1
ENSMUSG00000033720.13	4725.34	-0.535365	0.0932904	-5.73869	9.54103e-09	3.4446e-07	chr6	85190030	85310404	-	NA	Sfxn5
ENSMUSG00000025937.7	601.817	0.675853	0.117924	5.73125	9.96955e-09	3.59219e-07	chr1	13693553	13730770	-	NA	Lactb2
ENSMUSG00000048988.9	407.326	-0.896563	0.15648	-5.72956	1.00691e-08	3.6209e-07	chr5	139893697	139960477	+	NA	Elfn1
ENSMUSG00000014773.14	330.04	-1.03905	0.181389	-5.72829	1.01447e-08	3.64092e-07	chr17	15587615	15597134	-	NA	Dll1
ENSMUSG00000052534.16	788.719	-0.653971	0.114328	-5.72013	1.06444e-08	3.81275e-07	chr1	167946932	168259839	-	NA	Pbx1
ENSMUSG00000020577.18	44.0963	-1.75894	0.307534	-5.71948	1.06848e-08	3.81971e-07	chr12	36064555	36092499	-	NA	Tspan13
ENSMUSG00000035828.12	528.522	0.913634	0.159817	5.71676	1.08577e-08	3.87392e-07	chr15	88746388	88749929	+	NA	Pim3
ENSMUSG00000036019.9	357.51	-0.965943	0.169097	-5.71235	1.11427e-08	3.96786e-07	chr10	105023523	105410312	-	NA	Tmtc2
ENSMUSG00000036181.3	1011.78	0.687045	0.120485	5.70233	1.18181e-08	4.20016e-07	chr13	23922790	23924350	+	NA	H1f2
ENSMUSG00000002266.18	166.225	-1.18345	0.207563	-5.70167	1.18642e-08	4.20835e-07	chr7	6674267	6699449	-	NA	Zim1
ENSMUSG00000028063.16	819.755	0.875796	0.153635	5.70049	1.19462e-08	4.22918e-07	chr3	88387453	88417263	-	NA	Lmna
ENSMUSG00000028175.16	39.2041	-1.93568	0.34058	-5.6835	1.31966e-08	4.66279e-07	chr3	159201069	159235592	+	NA	Depdc1a
ENSMUSG00000033948.4	320.02	-1.06132	0.186807	-5.68135	1.33635e-08	4.71264e-07	chr4	116734572	116846461	+	NA	Zswim5
ENSMUSG00000026773.20	2281.28	-0.683109	0.12032	-5.67745	1.36716e-08	4.81198e-07	chr2	11476243	11558888	-	NA	Pfkfb3
ENSMUSG00000071796.14	245.333	1.18459	0.208672	5.67681	1.37232e-08	4.82082e-07	chr8	20143847	20178667	+	NA	6820431F20Rik
ENSMUSG00000021913.9	2572.49	0.486153	0.0856764	5.67429	1.39268e-08	4.88293e-07	chr14	32043975	32070108	+	NA	Ogdhl
ENSMUSG00000023909.5	1361.22	-0.649969	0.114579	-5.67268	1.40577e-08	4.9194e-07	chr17	23955159	23959841	-	NA	Paqr4
ENSMUSG00000036676.15	837.309	-0.653054	0.115134	-5.67212	1.41039e-08	4.92609e-07	chr10	100279763	100323212	-	NA	Tmtc3
ENSMUSG00000020866.18	189.566	-1.37267	0.242066	-5.67063	1.42273e-08	4.95968e-07	chr11	94299216	94365024	-	NA	Cacna1g
ENSMUSG00000030849.19	379.658	-0.767385	0.135472	-5.66454	1.47419e-08	5.12928e-07	chr7	129764180	132725079	-	NA	Fgfr2
ENSMUSG00000073102.8	71.3177	1.78078	0.314599	5.66048	1.50954e-08	5.24227e-07	chr5	30486385	30524039	+	NA	Drc1
ENSMUSG00000048482.15	219.633	1.05714	0.186803	5.65914	1.52135e-08	5.27325e-07	chr2	109505044	109557352	+	NA	Bdnf
ENSMUSG00000051041.9	9.48857	-2.12137	0.374965	-5.65752	1.53575e-08	5.31306e-07	chr7	107166652	107190301	+	NA	Olfml1
ENSMUSG00000030042.16	152.017	-1.31883	0.233218	-5.65494	1.55899e-08	5.38323e-07	chr6	82595972	82682346	-	NA	Pole4
ENSMUSG00000103593.2	34.852	1.92003	0.339894	5.64891	1.6147e-08	5.56507e-07	chr8	84927497	84929678	+	NA	Gm37352
ENSMUSG00000034412.14	589.333	0.671427	0.119037	5.64047	1.69587e-08	5.83379e-07	chr11	4136788	4165505	+	NA	Tbc1d10a
ENSMUSG00000028273.16	3961.68	0.527381	0.0935237	5.63901	1.71029e-08	5.87231e-07	chr3	141945350	142101457	-	NA	Pdlim5
ENSMUSG00000031467.11	1710.74	-0.521054	0.0924652	-5.63514	1.7492e-08	5.99464e-07	chr8	18896292	18941377	+	NA	Agpat5
ENSMUSG00000034936.3	205.298	1.91453	0.339916	5.63237	1.77746e-08	6.08004e-07	chr11	101556366	101558658	+	NA	Arl4d
ENSMUSG00000067215.6	41.7913	-1.81969	0.323174	-5.63069	1.79495e-08	6.12837e-07	chrX	151789464	151792412	+	NA	Usp51
ENSMUSG00000022055.8	30.0062	1.9969	0.354701	5.62982	1.80398e-08	6.14769e-07	chr14	68321311	68326544	+	NA	Nefl
ENSMUSG00000021136.14	1119.37	-0.963544	0.171199	-5.6282	1.82097e-08	6.19403e-07	chr12	81073581	81233188	+	NA	Smoc1
ENSMUSG00000023915.6	7462.65	-0.884658	0.157238	-5.62623	1.84194e-08	6.25367e-07	chr17	43327445	43400080	+	NA	Tnfrsf21
ENSMUSG00000021260.9	42.3442	1.88147	0.334755	5.62043	1.9048e-08	6.45506e-07	chr12	108272528	108297128	+	NA	Hhipl1
ENSMUSG00000042750.8	208.698	-1.94192	0.345607	-5.61887	1.92206e-08	6.50149e-07	chrX	134967312	134968985	-	NA	Bex2
ENSMUSG00000030091.18	643.86	-0.916308	0.16316	-5.61602	1.95401e-08	6.59731e-07	chr6	90990049	91093811	-	NA	Nup210
ENSMUSG00000020048.14	6055.45	-0.913767	0.162773	-5.61373	1.98006e-08	6.65624e-07	chr10	86526072	86541373	-	NA	Hsp90b1
ENSMUSG00000037736.21	2777.48	-0.667379	0.118888	-5.61353	1.98242e-08	6.65624e-07	chr5	66903169	67214501	+	NA	Limch1
ENSMUSG00000020901.14	65.4244	1.67265	0.297961	5.61365	1.98098e-08	6.65624e-07	chr11	68322946	68388675	+	NA	Pik3r5
ENSMUSG00000000058.7	1229.1	0.608711	0.108455	5.61256	1.99355e-08	6.68131e-07	chr6	17281183	17289114	+	NA	Cav2
ENSMUSG00000032437.11	2934.37	-0.577617	0.102949	-5.61069	2.01526e-08	6.7417e-07	chr9	115071648	115139489	-	NA	Stt3b
ENSMUSG00000003746.17	313.453	0.879026	0.156759	5.6075	2.05267e-08	6.85425e-07	chr10	53780880	53952705	-	NA	Man1a
ENSMUSG00000029598.13	2175.84	0.594612	0.106057	5.60651	2.06445e-08	6.881e-07	chr5	120621346	120641690	-	NA	Plbd2
ENSMUSG00000026029.15	32.2073	1.85346	0.330623	5.60595	2.07115e-08	6.89072e-07	chr1	58834532	58886662	+	NA	Casp8
ENSMUSG00000041801.6	3603.75	0.764399	0.136511	5.59954	2.14926e-08	7.13757e-07	chr1	135693856	135696874	+	NA	Phlda3
ENSMUSG00000022494.16	166.648	-0.968875	0.173156	-5.59539	2.20132e-08	7.29717e-07	chr16	11801976	12088766	+	NA	Shisa9
ENSMUSG00000032017.15	209.795	0.929636	0.166237	5.59223	2.24171e-08	7.41756e-07	chr9	42429430	42855789	-	NA	Grik4
ENSMUSG00000050397.5	86.1616	1.31275	0.234775	5.59154	2.2507e-08	7.43383e-07	chr9	98837340	98840596	+	NA	Foxl2
ENSMUSG00000044288.7	71.0167	-1.81651	0.324937	-5.59036	2.26595e-08	7.47068e-07	chr4	33924592	33948831	+	NA	Cnr1
ENSMUSG00000103897.2	49.3347	-1.76353	0.315605	-5.58777	2.30004e-08	7.56937e-07	chr18	37858758	37974926	+	NA	Pcdhga8
ENSMUSG00000073755.5	152.288	0.954148	0.170938	5.58182	2.38011e-08	7.81877e-07	chr4	126503610	126508164	+	NA	5730409E04Rik
ENSMUSG00000090035.4	721.576	-0.837587	0.150146	-5.57849	2.42622e-08	7.9559e-07	chr10	98944020	98949109	+	NA	Galnt4
ENSMUSG00000025551.14	30.9189	-1.92359	0.344862	-5.57785	2.43507e-08	7.9706e-07	chr14	124215318	124914539	-	NA	Fgf14
ENSMUSG00000048355.3	135.309	-1.33124	0.238839	-5.5738	2.49247e-08	8.13941e-07	chrX	134934115	134935695	+	NA	Arxes1
ENSMUSG00000021091.9	1678.92	0.904651	0.162311	5.57358	2.49557e-08	8.13941e-07	chr12	104372987	104380588	+	NA	Serpina3n
ENSMUSG00000024140.11	1995.25	0.943194	0.169253	5.5727	2.5082e-08	8.16597e-07	chr17	87061127	87140838	+	NA	Epas1
ENSMUSG00000085541.2	235.47	-1.18462	0.212755	-5.56801	2.57672e-08	8.37411e-07	chr9	96898018	96904096	+	NA	Gm16010
ENSMUSG00000022723.17	485.27	-0.741006	0.133111	-5.56682	2.5943e-08	8.41625e-07	chr16	59311137	59421342	-	NA	Crybg3
ENSMUSG00000022272.18	5211.03	-0.565334	0.101635	-5.5624	2.66091e-08	8.61701e-07	chr15	25622610	25813759	+	NA	Myo10
ENSMUSG00000027962.15	795.54	-0.864663	0.155503	-5.56041	2.69135e-08	8.70012e-07	chr3	115903597	115923337	-	NA	Vcam1
ENSMUSG00000001627.13	830.567	0.962258	0.173122	5.55825	2.72493e-08	8.79307e-07	chr12	40251565	40298503	-	NA	Ifrd1
ENSMUSG00000026576.13	4125.96	-0.598321	0.107778	-5.5514	2.83387e-08	9.12846e-07	chr1	164264677	164285924	-	NA	Atp1b1
ENSMUSG00000028042.16	951.111	0.620902	0.111886	5.54943	2.86598e-08	9.21562e-07	chr3	89284950	89302083	-	NA	Zbtb7b
ENSMUSG00000036862.16	1246.76	-0.971522	0.175099	-5.54842	2.88263e-08	9.25283e-07	chr7	105402196	105436861	-	NA	Dchs1
ENSMUSG00000030352.16	823.09	-0.664882	0.119865	-5.5469	2.90771e-08	9.31694e-07	chr6	127938358	128120557	-	NA	Tspan9
ENSMUSG00000030103.12	1942	0.651779	0.117635	5.54069	3.01278e-08	9.63668e-07	chr6	108637589	108643886	+	NA	Bhlhe40
ENSMUSG00000034156.17	114.203	-1.14674	0.207139	-5.5361	3.09282e-08	9.87536e-07	chr11	87651366	87676754	+	NA	Tspoap1
ENSMUSG00000060924.16	203.366	-1.06467	0.192381	-5.53415	3.12737e-08	9.9682e-07	chr8	15942536	17585602	-	NA	Csmd1
ENSMUSG00000054520.16	50.2955	1.53807	0.278077	5.53108	3.18265e-08	1.01267e-06	chr5	34683181	34720985	+	NA	Sh3bp2
ENSMUSG00000036699.13	38.9399	-1.96394	0.355189	-5.52927	3.21562e-08	1.0196e-06	chrX	35459556	35462811	+	NA	Zcchc12
ENSMUSG00000075702.11	158.838	1.05565	0.190914	5.52942	3.21299e-08	1.0196e-06	chr11	3464683	3467351	+	NA	Selenom
ENSMUSG00000039943.17	272.97	-0.91974	0.166379	-5.52799	3.23921e-08	1.0253e-06	chr2	135500930	135856513	+	NA	Plcb4
ENSMUSG00000071862.4	44.4635	-1.81853	0.329093	-5.52588	3.27846e-08	1.03593e-06	chr18	35342055	35348077	-	NA	Lrrtm2
ENSMUSG00000022098.11	7955.2	-0.796073	0.144111	-5.52404	3.313e-08	1.04503e-06	chr14	70711997	70757674	-	NA	Bmp1
ENSMUSG00000047423.11	588.468	0.665454	0.120486	5.5231	3.33066e-08	1.04878e-06	chr19	5475171	5477341	+	NA	AI837181
ENSMUSG00000020774.10	36.5323	1.77646	0.322018	5.51667	3.4549e-08	1.08603e-06	chr11	73195817	73220422	-	NA	Aspa
ENSMUSG00000030123.16	1242.58	-0.894578	0.162307	-5.51165	3.55476e-08	1.1155e-06	chr6	115931771	115971966	-	NA	Plxnd1
ENSMUSG00000027803.15	1795.18	0.640394	0.11639	5.50214	3.752e-08	1.17537e-06	chr3	57363069	57483331	-	NA	Wwtr1
ENSMUSG00000041308.7	311.298	-0.809061	0.147061	-5.50153	3.76519e-08	1.17748e-06	chr8	107662381	107746346	+	NA	Sntb2
ENSMUSG00000052133.17	487.382	-1.2184	0.22149	-5.50092	3.77808e-08	1.17948e-06	chr16	35361514	35485102	+	NA	Sema5b
ENSMUSG00000024962.14	437.428	0.694178	0.126337	5.49463	3.91521e-08	1.22021e-06	chr19	6959840	6965019	-	NA	Vegfb
ENSMUSG00000034612.8	4312.42	-0.555885	0.101249	-5.4903	4.01259e-08	1.24842e-06	chr10	82821331	83031734	+	NA	Chst11
ENSMUSG00000087088.3	417.807	-1.24576	0.226983	-5.48831	4.05797e-08	1.26039e-06	chr7	83246255	83281088	-	NA	Gm16638
ENSMUSG00000035227.8	1324.01	-0.560933	0.102213	-5.4879	4.06739e-08	1.26117e-06	chr7	99486775	99512669	-	NA	Spcs2
ENSMUSG00000018398.19	1958.29	0.455734	0.0830919	5.4847	4.14179e-08	1.28206e-06	chr11	53410083	53440392	+	NA	Septin8
ENSMUSG00000039954.10	179.934	-1.40356	0.256056	-5.48146	4.21823e-08	1.3035e-06	chr18	43340647	43451747	+	NA	Stk32a
ENSMUSG00000104114.2	80.4314	-1.71391	0.312781	-5.47959	4.26312e-08	1.31515e-06	chr1	89411159	89413543	+	NA	Gm37297
ENSMUSG00000074785.6	191.318	-1.35285	0.246924	-5.47878	4.28259e-08	1.31892e-06	chr10	94626727	94780697	-	NA	Plxnc1
ENSMUSG00000021235.14	163.679	-1.01783	0.18582	-5.47748	4.31429e-08	1.32644e-06	chr12	84408430	84420570	+	NA	Coq6
ENSMUSG00000024502.11	61.3958	-1.54533	0.282279	-5.47447	4.38833e-08	1.34694e-06	chr18	43664471	43820838	-	NA	Jakmip2
ENSMUSG00000033227.8	29.011	-1.85061	0.338335	-5.46975	4.50667e-08	1.37862e-06	chr1	74811050	74824481	+	NA	Wnt6
ENSMUSG00000022514.15	536.873	0.810989	0.148262	5.46996	4.50141e-08	1.37862e-06	chr16	26400453	26548867	+	NA	Il1rap
ENSMUSG00000028444.18	541.107	-0.944803	0.172764	-5.46876	4.53205e-08	1.38406e-06	chr4	41657497	41697089	-	NA	Cntfr
ENSMUSG00000034832.16	1414.07	-0.883872	0.161706	-5.46591	4.60538e-08	1.40176e-06	chr6	83339354	83436066	-	NA	Tet3
ENSMUSG00000032625.15	659.846	-0.729345	0.13343	-5.46613	4.59961e-08	1.40176e-06	chr6	12311608	12749409	-	NA	Thsd7a
ENSMUSG00000026278.15	78.8418	-1.42705	0.261517	-5.45682	4.84736e-08	1.47295e-06	chr1	93613381	93623486	+	NA	Bok
ENSMUSG00000028556.16	3054.6	-0.701751	0.128608	-5.4565	4.85603e-08	1.47313e-06	chr4	98824907	99009152	-	NA	Dock7
ENSMUSG00000028525.17	2652.13	0.693835	0.127266	5.45185	4.98488e-08	1.50971e-06	chr4	101944739	102464456	+	NA	Pde4b
ENSMUSG00000027439.10	769.056	-0.742175	0.136351	-5.4431	5.23604e-08	1.58314e-06	chr2	148522942	148534869	+	NA	Gzf1
ENSMUSG00000026679.4	35.9424	1.6677	0.30657	5.43986	5.33239e-08	1.60961e-06	chr2	21185541	21210176	-	NA	Enkur
ENSMUSG00000029778.13	2435.82	-0.901732	0.165938	-5.43414	5.50627e-08	1.65934e-06	chr6	55428962	55478436	+	NA	Adcyap1r1
ENSMUSG00000022656.16	1616.4	-0.499005	0.0919739	-5.4255	5.77923e-08	1.73873e-06	chr16	46208068	46318888	-	NA	Nectin3
ENSMUSG00000079685.11	105.28	-1.60512	0.296007	-5.42257	5.87487e-08	1.76459e-06	chr10	7390361	7423638	-	NA	Ulbp1
ENSMUSG00000073802.6	279.903	1.12452	0.20759	5.41705	6.059e-08	1.8169e-06	chr4	89224535	89229276	-	NA	Cdkn2b
ENSMUSG00000010505.17	36.139	-1.78301	0.329168	-5.41673	6.06987e-08	1.81717e-06	chr2	181405124	181469590	+	NA	Myt1
ENSMUSG00000044349.17	151.466	1.13363	0.209347	5.4151	6.12541e-08	1.8308e-06	chr2	158217557	158228071	+	NA	Snhg11
ENSMUSG00000037071.4	4971.29	-0.530675	0.098147	-5.40694	6.41099e-08	1.91301e-06	chr19	44382893	44396318	-	NA	Scd1
ENSMUSG00000020181.19	318.433	0.968596	0.179204	5.40498	6.48147e-08	1.93089e-06	chr10	109517119	110292065	-	NA	Nav3
ENSMUSG00000027335.10	297.039	1.00303	0.185678	5.402	6.59008e-08	1.96004e-06	chr2	131387769	131404203	-	NA	Adra1d
ENSMUSG00000029722.16	481.979	0.675431	0.125269	5.39183	6.97447e-08	2.07099e-06	chr5	137648724	137682988	-	NA	Agfg2
ENSMUSG00000030102.12	768.392	0.529051	0.0981334	5.39114	7.00128e-08	2.07557e-06	chr6	108190056	108528070	+	NA	Itpr1
ENSMUSG00000019942.14	168.175	-1.36611	0.253456	-5.38993	7.04837e-08	2.08613e-06	chr10	69170975	69188768	-	NA	Cdk1
ENSMUSG00000089872.11	293.394	-0.718798	0.133594	-5.38046	7.42969e-08	2.19543e-06	chr1	190432398	190643967	-	NA	Rps6kc1
ENSMUSG00000021608.16	2089.59	-0.588334	0.109381	-5.37874	7.50103e-08	2.21292e-06	chr13	73615315	73664541	+	NA	Lpcat1
ENSMUSG00000026566.16	1200	-0.594785	0.110595	-5.37806	7.5291e-08	2.21762e-06	chr1	165419808	165462107	-	NA	Mpzl1
ENSMUSG00000007783.11	2296.58	-0.58967	0.109695	-5.37552	7.63622e-08	2.24554e-06	chr7	44608795	44624275	-	NA	Cpt1c
ENSMUSG00000028838.12	189.734	1.2132	0.225743	5.37427	7.68932e-08	2.25752e-06	chr4	134083682	134111161	-	NA	Extl1
ENSMUSG00000043542.13	103.768	1.255	0.233586	5.37275	7.75438e-08	2.27295e-06	chr3	7568542	7618896	+	NA	Zc2hc1a
ENSMUSG00000049288.5	944.418	-0.725772	0.135145	-5.3703	7.86037e-08	2.29664e-06	chr3	96508464	96533487	+	NA	Lix1l
ENSMUSG00000024991.9	5166.89	0.476605	0.0887458	5.37046	7.85373e-08	2.29664e-06	chr19	60749554	60779096	-	NA	Eif3a
ENSMUSG00000024063.14	1996.7	0.591951	0.11029	5.36721	7.99639e-08	2.33264e-06	chr17	73225299	73248942	+	NA	Lbh
ENSMUSG00000021556.13	2116.41	-0.872296	0.162568	-5.36573	8.0623e-08	2.34811e-06	chr13	59782439	59823625	-	NA	Golm1
ENSMUSG00000100807.3	13.0039	-2.01359	0.375943	-5.3561	8.50379e-08	2.47275e-06	chr9	101647567	101739688	-	NA	Gm29521
ENSMUSG00000031026.16	143.779	-0.977339	0.182554	-5.3537	8.6172e-08	2.50173e-06	chr7	109048212	109107341	-	NA	Trim66
ENSMUSG00000116953.2	480.136	-0.922076	0.172311	-5.35124	8.73553e-08	2.53205e-06	chr17	15198729	15211834	+	NA	9030025P20Rik
ENSMUSG00000026786.15	16.3069	-1.9072	0.356537	-5.34924	8.83262e-08	2.55613e-06	chr2	22664105	22765665	+	NA	Apbb1ip
ENSMUSG00000022763.19	55.0102	-1.58754	0.296863	-5.34773	8.90651e-08	2.57343e-06	chr16	17307474	17325349	+	NA	Aifm3
ENSMUSG00000037573.6	1033.05	0.743335	0.139097	5.34399	9.09214e-08	2.62291e-06	chr11	94102279	94106321	+	NA	Tob1
ENSMUSG00000074802.12	111.736	-1.61482	0.302415	-5.33975	9.30748e-08	2.67656e-06	chr10	89244684	89279829	-	NA	Gas2l3
ENSMUSG00000015312.10	177.18	1.4119	0.264402	5.33997	9.29603e-08	2.67656e-06	chr10	80765906	80768038	+	NA	Gadd45b
ENSMUSG00000102692.2	27.1468	-1.86411	0.349536	-5.33311	9.65472e-08	2.76769e-06	chr3	83035254	83264516	+	NA	Dchs2
ENSMUSG00000096210.3	1021.76	0.512689	0.096131	5.33323	9.64808e-08	2.76769e-06	chr15	78912649	78914704	+	NA	H1f0
ENSMUSG00000033335.18	1707.35	0.507106	0.0951847	5.3276	9.95195e-08	2.84841e-06	chr9	21336203	21419055	+	NA	Dnm2
ENSMUSG00000009013.6	657.258	-0.864461	0.162479	-5.32044	1.03515e-07	2.95813e-06	chr5	115435168	115439058	-	NA	Dynll1
ENSMUSG00000097063.4	103.981	-1.16823	0.219759	-5.31597	1.06091e-07	3.027e-06	chr1	42746220	42752614	-	NA	Pantr2
ENSMUSG00000039239.15	418.863	0.793032	0.149203	5.31511	1.06594e-07	3.03658e-06	chr1	186354988	186438186	-	NA	Tgfb2
ENSMUSG00000027248.14	4103.81	-0.812534	0.152973	-5.31161	1.08661e-07	3.09064e-06	chr2	121244255	121269168	+	NA	Pdia3
ENSMUSG00000000693.11	258.537	-0.758345	0.142787	-5.31101	1.09017e-07	3.09594e-06	chr6	83011153	83029543	+	NA	Loxl3
ENSMUSG00000036053.18	3675.18	-0.441366	0.0832203	-5.30358	1.13551e-07	3.2197e-06	chr2	52747871	53023816	+	NA	Fmnl2
ENSMUSG00000028494.13	155.279	1.06698	0.201207	5.30289	1.13984e-07	3.22696e-06	chr4	86566622	86588297	-	NA	Plin2
ENSMUSG00000046743.7	218.931	-1.18732	0.223989	-5.30078	1.15308e-07	3.25938e-06	chr3	38941088	39066134	+	NA	Fat4
ENSMUSG00000033350.8	19865	-0.802371	0.151421	-5.29894	1.16476e-07	3.2873e-06	chr9	95281344	95288775	-	NA	Chst2
ENSMUSG00000041498.14	50.1448	-1.76005	0.332205	-5.29809	1.17023e-07	3.2938e-06	chr1	136394080	136459249	+	NA	Kif14
ENSMUSG00000046711.17	748.266	0.914519	0.172615	5.29802	1.17068e-07	3.2938e-06	chr17	27775470	27782648	+	NA	Hmga1
ENSMUSG00000020277.11	1055.15	-0.776534	0.146866	-5.28736	1.24093e-07	3.48609e-06	chr10	77822780	77845917	-	NA	Pfkl
ENSMUSG00000050334.13	370.139	-0.761015	0.144038	-5.28343	1.26789e-07	3.55087e-06	chr13	83869499	84032313	+	NA	C130071C03Rik
ENSMUSG00000009394.14	405.861	0.800031	0.151422	5.28344	1.26783e-07	3.55087e-06	chr6	115111862	115258967	+	NA	Syn2
ENSMUSG00000029211.12	170.394	-1.29846	0.246141	-5.27528	1.32556e-07	3.70669e-06	chr5	71727091	71815651	-	NA	Gabra4
ENSMUSG00000027070.15	65.4383	-1.56716	0.297204	-5.27302	1.34198e-07	3.74686e-06	chr2	69254683	69416409	-	NA	Lrp2
ENSMUSG00000003545.4	610.044	1.53671	0.291478	5.27213	1.3485e-07	3.75931e-06	chr7	19036620	19043976	-	NA	Fosb
ENSMUSG00000000567.6	2320.42	0.777478	0.147516	5.27047	1.36074e-07	3.78765e-06	chr11	112673049	112678586	+	NA	Sox9
ENSMUSG00000022074.7	293.115	0.804987	0.152753	5.26986	1.36527e-07	3.79446e-06	chr14	70004920	70021860	+	NA	Tnfrsf10b
ENSMUSG00000020160.19	348.481	0.721815	0.137045	5.267	1.38671e-07	3.84816e-06	chr11	18829816	18968985	-	NA	Meis1
ENSMUSG00000030082.15	2681.67	-0.580636	0.110259	-5.26611	1.39346e-07	3.86104e-06	chr6	88480560	88495887	-	NA	Sec61a1
ENSMUSG00000020733.4	537.317	-0.748623	0.142208	-5.26427	1.4075e-07	3.89402e-06	chr11	115054166	115072007	+	NA	Slc9a3r1
ENSMUSG00000035983.5	222.976	1.22437	0.232804	5.25923	1.44664e-07	3.99622e-06	chr12	40272756	40279183	+	NA	Gm7008
ENSMUSG00000024247.15	176.305	-1.05725	0.201164	-5.25568	1.47479e-07	4.06782e-06	chr17	83522720	83532499	+	NA	Pkdcc
ENSMUSG00000042129.9	219.755	0.964795	0.183642	5.25367	1.49095e-07	4.10619e-06	chr6	116609968	116650913	-	NA	Rassf4
ENSMUSG00000025215.11	19.7918	1.78176	0.339302	5.25124	1.51075e-07	4.15446e-06	chr19	45139118	45145382	+	NA	Tlx1
ENSMUSG00000069874.8	30.5958	1.76279	0.335913	5.24776	1.5396e-07	4.22741e-06	chr11	58090443	58113608	+	NA	Irgm2
ENSMUSG00000037541.23	68.6505	-1.45634	0.278112	-5.23652	1.63632e-07	4.4795e-06	chr7	143555664	143978231	+	NA	Shank2
ENSMUSG00000093390.2	70.6625	1.47402	0.281482	5.23665	1.63514e-07	4.4795e-06	chr3	88523763	88528368	-	NA	Gm20652
ENSMUSG00000006782.17	2353.45	0.479323	0.0915576	5.23521	1.64796e-07	4.5046e-06	chr11	100465729	100482555	+	NA	Cnp
ENSMUSG00000028546.18	22.0772	-1.83597	0.350951	-5.23141	1.68223e-07	4.59138e-06	chr4	110060918	110209106	-	NA	Elavl4
ENSMUSG00000032011.6	16.6816	1.93311	0.369563	5.23081	1.68769e-07	4.59941e-06	chr9	43954680	43959876	+	NA	Thy1
ENSMUSG00000007613.16	139.452	-0.93604	0.179265	-5.22155	1.77427e-07	4.82094e-06	chr4	47353221	47414931	+	NA	Tgfbr1
ENSMUSG00000040488.19	1031.69	-0.574833	0.110084	-5.22177	1.77223e-07	4.82094e-06	chr7	27004560	27037117	-	NA	Ltbp4
ENSMUSG00000054717.8	381.294	-0.950591	0.182064	-5.22119	1.77778e-07	4.82328e-06	chr8	57964940	57969033	+	NA	Hmgb2
ENSMUSG00000037206.16	368.178	-1.60776	0.308024	-5.21958	1.79326e-07	4.85804e-06	chr9	58063550	58111589	-	NA	Islr
ENSMUSG00000036390.9	673.36	0.814599	0.156299	5.21179	1.87028e-07	5.0592e-06	chr6	67012079	67014441	-	NA	Gadd45a
ENSMUSG00000029516.20	192.941	-1.26853	0.243558	-5.20831	1.90569e-07	5.14733e-06	chr5	115983336	116147006	+	NA	Cit
ENSMUSG00000037679.10	1182.9	0.856738	0.164518	5.20758	1.91323e-07	5.16005e-06	chr12	112555217	112581991	+	NA	Inf2
ENSMUSG00000030647.9	835.443	-0.79127	0.152072	-5.20327	1.95814e-07	5.27338e-06	chr7	97049209	97057009	+	NA	Ndufc2
ENSMUSG00000006301.18	733.058	0.635453	0.122134	5.20293	1.96175e-07	5.2753e-06	chr1	74327405	74344781	-	NA	Tmbim1
ENSMUSG00000033998.10	837.811	-0.674703	0.129693	-5.2023	1.96842e-07	5.28546e-06	chr8	126721908	126757424	+	NA	Kcnk1
ENSMUSG00000015222.19	3383.9	-0.685303	0.131807	-5.19927	2.00069e-07	5.36419e-06	chr1	66214431	66481742	+	NA	Map2
ENSMUSG00000042903.9	394.81	0.780753	0.150185	5.1986	2.00791e-07	5.37565e-06	chrX	100298133	100304479	+	NA	Foxo4
ENSMUSG00000025025.15	678.864	0.875582	0.168575	5.19401	2.05817e-07	5.50213e-06	chr19	53298948	53364241	+	NA	Mxi1
ENSMUSG00000107659.2	578.995	-0.651727	0.125486	-5.19361	2.06257e-07	5.50584e-06	chr6	88480586	88481259	+	NA	Gm44170
ENSMUSG00000071659.5	1999.76	0.438822	0.0845727	5.18869	2.11778e-07	5.64495e-06	chr19	8797373	8811507	+	NA	Hnrnpul2
ENSMUSG00000032766.10	49.3754	1.50133	0.289626	5.18367	2.17566e-07	5.79075e-06	chr6	4003903	4008445	+	NA	Gng11
ENSMUSG00000052234.3	7.56068	-1.9443	0.375141	-5.18285	2.18518e-07	5.80762e-06	chr11	87754825	87766362	-	NA	Epx
ENSMUSG00000032841.16	685.006	-0.588382	0.113575	-5.18054	2.21239e-07	5.87136e-06	chr2	101544629	101713372	-	NA	Prr5l
ENSMUSG00000028078.15	3667.67	-0.667297	0.128846	-5.17901	2.23067e-07	5.91127e-06	chr3	86693457	86828159	-	NA	Dclk2
ENSMUSG00000035246.17	148.688	1.23999	0.239483	5.17777	2.24556e-07	5.94209e-06	chrX	92698468	92793557	+	NA	Pcyt1b
ENSMUSG00000035944.18	102.229	1.27649	0.246604	5.17626	2.26376e-07	5.98158e-06	chr15	85716506	85743023	+	NA	Ttc38
ENSMUSG00000037211.13	1080.05	-0.864345	0.167034	-5.17468	2.28307e-07	6.02388e-06	chr3	37694095	37698747	+	NA	Spry1
ENSMUSG00000028868.14	1359.62	0.591312	0.114355	5.17084	2.33046e-07	6.14002e-06	chr4	132857815	132927067	+	NA	Wasf2
ENSMUSG00000092405.2	143.72	0.97815	0.189202	5.16986	2.34268e-07	6.16332e-06	chr3	52175855	52176856	-	NA	Gm20402
ENSMUSG00000073096.12	432.237	0.997157	0.192945	5.1681	2.36491e-07	6.21282e-06	chr6	48531729	48547656	+	NA	Lrrc61
ENSMUSG00000035109.15	926.843	-0.777875	0.150543	-5.16713	2.37712e-07	6.22546e-06	chr2	125469366	125566068	-	NA	Shc4
ENSMUSG00000074457.11	1233.14	0.705545	0.136551	5.16691	2.37996e-07	6.22546e-06	chr3	90444560	90450458	+	NA	S100a16
ENSMUSG00000035173.15	605.228	0.757745	0.146648	5.16712	2.37732e-07	6.22546e-06	chr19	56775912	56810622	-	NA	Ccdc186
ENSMUSG00000048537.17	2999.34	0.514585	0.0996417	5.16436	2.41264e-07	6.30189e-06	chr9	44597600	44646495	-	NA	Phldb1
ENSMUSG00000035629.20	1068.25	0.672438	0.130235	5.16328	2.42666e-07	6.32944e-06	chr16	32642072	32698136	-	NA	Rubcn
ENSMUSG00000025509.16	916.157	0.621995	0.120536	5.16024	2.46629e-07	6.42362e-06	chr7	141035110	141040656	+	NA	Pnpla2
ENSMUSG00000002341.9	17244.7	-0.702545	0.136215	-5.15764	2.50086e-07	6.50438e-06	chr8	70545734	70573523	-	NA	Ncan
ENSMUSG00000027796.3	73.8223	1.26427	0.245158	5.15696	2.5099e-07	6.51858e-06	chr3	54663002	54708678	+	NA	Smad9
ENSMUSG00000030519.15	2578.6	-0.453258	0.0879337	-5.15455	2.54242e-07	6.58371e-06	chr7	64151453	64403626	+	NA	Apba2
ENSMUSG00000022419.17	512.98	0.757293	0.146925	5.1543	2.54581e-07	6.58371e-06	chr15	54975712	55122667	+	NA	Deptor
ENSMUSG00000034449.8	177.955	1.11123	0.215576	5.15473	2.54003e-07	6.58371e-06	chr11	84711681	84719820	-	NA	Dhrs11
ENSMUSG00000025978.15	382.52	0.673683	0.130722	5.15357	2.55572e-07	6.59999e-06	chr1	55209317	55265941	-	NA	Rftn2
ENSMUSG00000047146.18	262.577	-1.14378	0.222107	-5.14968	2.60938e-07	6.71951e-06	chr10	62640348	62744775	-	NA	Tet1
ENSMUSG00000038612.17	3463.27	0.538292	0.104526	5.14986	2.60681e-07	6.71951e-06	chr3	95566098	95570487	+	NA	Mcl1
ENSMUSG00000000031.17	11.5587	-1.9222	0.373498	-5.14648	2.65426e-07	6.82546e-06	chr7	142129265	142131880	-	NA	H19
ENSMUSG00000025351.15	6151.85	-0.394215	0.0766219	-5.14494	2.6761e-07	6.87193e-06	chr10	128736857	128748691	+	NA	Cd63
ENSMUSG00000020241.14	81.2321	1.29484	0.251912	5.14003	2.74689e-07	7.04379e-06	chr10	76431595	76459464	-	NA	Col6a2
ENSMUSG00000002265.18	1438.42	-1.5574	0.303144	-5.13748	2.78444e-07	7.13004e-06	chr7	6706890	6733430	-	NA	Peg3
ENSMUSG00000060176.5	71.7554	1.41041	0.274628	5.13572	2.8106e-07	7.18695e-06	chr13	58435315	58506936	-	NA	Kif27
ENSMUSG00000046417.15	145.958	1.12799	0.219756	5.13292	2.85281e-07	7.28464e-06	chr11	62495709	62539349	-	NA	Lrrc75a
ENSMUSG00000068923.15	12465.2	-0.501254	0.0976664	-5.13231	2.86212e-07	7.29766e-06	chr3	88652006	88682471	-	NA	Syt11
ENSMUSG00000021696.10	287.458	0.712201	0.138775	5.13206	2.86591e-07	7.29766e-06	chr13	108350937	108422217	+	NA	Elovl7
ENSMUSG00000005672.13	18.3769	-1.8983	0.370636	-5.12175	3.02716e-07	7.69309e-06	chr5	75735575	75817382	+	NA	Kit
ENSMUSG00000086867.2	104.673	-1.02869	0.200853	-5.12159	3.02964e-07	7.69309e-06	chr17	36014787	36019136	+	NA	Gm4577
ENSMUSG00000025085.17	60.9484	1.31288	0.256378	5.12088	3.04112e-07	7.71151e-06	chr19	57021164	57303351	-	NA	Ablim1
ENSMUSG00000026594.15	585.702	0.589956	0.115223	5.12015	3.05297e-07	7.73081e-06	chr1	156631735	156767196	-	NA	Ralgps2
ENSMUSG00000063229.16	2824.31	-0.528152	0.103167	-5.11939	3.0653e-07	7.75125e-06	chr7	46490898	46505051	+	NA	Ldha
ENSMUSG00000061751.17	91.8079	-1.35895	0.265741	-5.11381	3.15731e-07	7.96774e-06	chr16	33789442	34393902	-	NA	Kalrn
ENSMUSG00000052727.7	499.537	-0.627926	0.122794	-5.11367	3.15965e-07	7.96774e-06	chr13	99557953	99653048	-	NA	Map1b
ENSMUSG00000097654.2	68.5154	1.46181	0.285915	5.11273	3.17529e-07	7.99611e-06	chr8	24912419	24930024	+	NA	Gm26714
ENSMUSG00000030704.15	10414.9	0.712152	0.13966	5.09919	3.41111e-07	8.57811e-06	chr7	100256616	100290475	+	NA	Rab6a
ENSMUSG00000020173.18	58.4195	1.43622	0.281941	5.09406	3.50485e-07	8.8017e-06	chr11	12186607	12414960	-	NA	Cobl
ENSMUSG00000036768.7	114.795	-1.42163	0.279416	-5.08787	3.62108e-07	9.08109e-06	chr9	122780110	122847798	+	NA	Kif15
ENSMUSG00000103800.2	15.723	-1.85599	0.364913	-5.0861	3.65495e-07	9.15344e-06	chr18	37125423	37320710	+	NA	Pcdha8
ENSMUSG00000032570.18	1021.44	-0.527774	0.103794	-5.08483	3.67965e-07	9.20266e-06	chr9	105280737	105404518	-	NA	Atp2c1
ENSMUSG00000044576.7	1649.06	-0.933045	0.183552	-5.08327	3.70985e-07	9.26549e-06	chr5	30310158	30323376	+	NA	Garem2
ENSMUSG00000056501.4	552.844	0.684314	0.134666	5.08156	3.74354e-07	9.3244e-06	chr2	167530834	167532338	+	NA	Cebpb
ENSMUSG00000048834.17	17.3287	1.78913	0.352084	5.08155	3.74367e-07	9.3244e-06	chr11	16207723	16377310	+	NA	Vstm2a
ENSMUSG00000098206.2	31.1014	-1.57549	0.310195	-5.07903	3.79358e-07	9.43581e-06	chr1	137894268	137897656	+	NA	Mir181a-1hg
ENSMUSG00000025823.10	2363.94	-0.746756	0.147079	-5.07725	3.82934e-07	9.51179e-06	chr6	47773074	47790364	-	NA	Pdia4
ENSMUSG00000025921.8	426.236	0.748863	0.147567	5.07472	3.88058e-07	9.62595e-06	chr1	16175997	16203958	+	NA	Rdh10
ENSMUSG00000078202.4	49.5772	-1.50774	0.297176	-5.07355	3.90455e-07	9.67226e-06	chr2	25070769	25073351	+	NA	Nrarp
ENSMUSG00000002633.5	30.7997	-1.68059	0.33131	-5.07256	3.9249e-07	9.70297e-06	chr5	28661812	28672254	-	NA	Shh
ENSMUSG00000108832.2	277.692	-0.729262	0.14377	-5.07243	3.9276e-07	9.70297e-06	chr7	44243000	44245303	-	NA	Gm44832
ENSMUSG00000028693.16	372.367	-0.888355	0.175262	-5.06871	4.00517e-07	9.88123e-06	chr4	116458248	116485138	-	NA	Nasp
ENSMUSG00000020393.17	993.656	-0.652869	0.128883	-5.06559	4.07139e-07	1.0031e-05	chr11	5141551	5211558	-	NA	Kremen1
ENSMUSG00000044068.8	218.147	0.972618	0.192031	5.06489	4.08631e-07	1.00542e-05	chr11	22922004	22926496	+	NA	Zrsr1
ENSMUSG00000042684.9	90.7734	-1.08876	0.215046	-5.06291	4.12903e-07	1.01456e-05	chr1	153378760	153425791	-	NA	Npl
ENSMUSG00000047534.18	105.477	-1.46208	0.289107	-5.05723	4.25398e-07	1.04261e-05	chr12	65179507	65219378	-	NA	Mis18bp1
ENSMUSG00000004317.15	364.204	-0.775737	0.153393	-5.0572	4.25463e-07	1.04261e-05	chrX	7020048	7185597	-	NA	Clcn5
ENSMUSG00000022443.18	8157.67	0.515615	0.102074	5.05136	4.38665e-07	1.07352e-05	chr15	77644786	77726375	-	NA	Myh9
ENSMUSG00000019843.15	3826.73	-0.555516	0.109999	-5.05019	4.41371e-07	1.0787e-05	chr10	39244850	39441377	+	NA	Fyn
ENSMUSG00000024759.15	1263.74	0.52587	0.104241	5.04477	4.54057e-07	1.10821e-05	chr19	7471404	7517039	+	NA	Atl3
ENSMUSG00000038390.12	1122.46	-0.557608	0.11057	-5.04303	4.58228e-07	1.1169e-05	chr6	124835406	124840946	-	NA	Gpr162
ENSMUSG00000020234.11	532.555	0.848055	0.168218	5.04139	4.62152e-07	1.12496e-05	chr10	81198900	81201650	-	NA	4930404N11Rik
ENSMUSG00000027469.17	277.656	-1.16197	0.230688	-5.03695	4.73001e-07	1.14983e-05	chr2	152689883	152737241	+	NA	Tpx2
ENSMUSG00000025228.6	1686.01	0.481182	0.0956167	5.03241	4.8435e-07	1.17585e-05	chr19	46365249	46384187	-	NA	Actr1a
ENSMUSG00000001435.16	278.04	1.6211	0.322217	5.0311	4.87681e-07	1.18237e-05	chr10	76888011	77002382	-	NA	Col18a1
ENSMUSG00000052688.13	344.001	0.690341	0.137446	5.02265	5.09625e-07	1.23393e-05	chr1	131616432	131643177	+	NA	Rab7b
ENSMUSG00000027669.15	269.587	0.889374	0.177415	5.01295	5.3601e-07	1.29609e-05	chr3	32634480	32670734	-	NA	Gnb4
ENSMUSG00000051323.17	213.271	-1.12746	0.225039	-5.01007	5.44107e-07	1.31393e-05	chrX	132483608	132589736	-	NA	Pcdh19
ENSMUSG00000040472.16	647.1	0.656914	0.131187	5.00746	5.51523e-07	1.33008e-05	chr14	55952872	55959720	-	NA	Rabggta
ENSMUSG00000053617.13	158.359	-1.06168	0.212064	-5.00641	5.54544e-07	1.3356e-05	chr19	47248612	47452840	-	NA	Sh3pxd2a
ENSMUSG00000015342.7	112.198	1.12218	0.224216	5.00492	5.5885e-07	1.34419e-05	chrX	9138994	9179489	+	NA	Xk
ENSMUSG00000033460.15	35.3871	1.55069	0.309861	5.00448	5.60119e-07	1.34547e-05	chrX	133618711	133622666	+	NA	Armcx1
ENSMUSG00000021493.16	385.256	0.698152	0.139698	4.99758	5.80536e-07	1.39268e-05	chr13	55643607	55661489	-	NA	Pdlim7
ENSMUSG00000043671.15	875.194	-0.652826	0.130648	-4.99681	5.82853e-07	1.3964e-05	chr7	35384589	35453879	-	NA	Dpy19l3
ENSMUSG00000027331.16	131.408	-1.47405	0.295076	-4.9955	5.8684e-07	1.40226e-05	chr2	118644483	118684438	+	NA	Knstrn
ENSMUSG00000037697.20	1169.19	-0.585387	0.117179	-4.99566	5.86343e-07	1.40226e-05	chr14	45825923	45895600	-	NA	Ddhd1
ENSMUSG00000026825.18	251.026	1.04232	0.208722	4.99382	5.91971e-07	1.41267e-05	chr2	32198482	32243350	-	NA	Dnm1
ENSMUSG00000042406.9	1929.46	0.937475	0.187958	4.9877	6.11037e-07	1.45626e-05	chr15	80139384	80141742	+	NA	Atf4
ENSMUSG00000026864.14	4978.93	-0.78769	0.158081	-4.98281	6.26662e-07	1.49155e-05	chr2	34661981	34667559	+	NA	Hspa5
ENSMUSG00000054409.6	25.0317	1.76607	0.354635	4.97998	6.35924e-07	1.51163e-05	chr15	43728041	43733432	-	NA	Tmem74
ENSMUSG00000027195.11	2177.49	-0.618445	0.124248	-4.97749	6.44133e-07	1.52914e-05	chr2	93863033	93988309	-	NA	Hsd17b12
ENSMUSG00000024853.11	2897.9	0.426507	0.0856947	4.97705	6.45608e-07	1.53065e-05	chr19	5323959	5345483	-	NA	Sf3b2
ENSMUSG00000042197.14	940.048	-0.544669	0.109477	-4.97521	6.51759e-07	1.54323e-05	chr1	33800625	33853676	-	NA	Zfp451
ENSMUSG00000059857.16	8.6629	-1.86803	0.375656	-4.97273	6.60169e-07	1.56006e-05	chr3	109687355	110051327	-	NA	Ntng1
ENSMUSG00000067889.7	124.938	-1.0816	0.217511	-4.97261	6.60579e-07	1.56006e-05	chr19	4761194	4802388	+	NA	Sptbn2
ENSMUSG00000056758.15	261.303	0.8259	0.166161	4.97047	6.67925e-07	1.57537e-05	chr10	120197179	120312374	-	NA	Hmga2
ENSMUSG00000023905.16	1101.31	0.642753	0.129354	4.96895	6.73163e-07	1.58567e-05	chr17	23894418	23896442	-	NA	Tnfrsf12a
ENSMUSG00000101609.3	551.447	-0.90722	0.182601	-4.96832	6.75339e-07	1.58875e-05	chr7	142757194	142850286	-	NA	Kcnq1ot1
ENSMUSG00000024772.10	614.629	0.577217	0.116221	4.96655	6.81553e-07	1.6013e-05	chr19	6326754	6350126	+	NA	Ehd1
ENSMUSG00000029392.13	357.658	0.76162	0.153899	4.94882	7.46665e-07	1.75202e-05	chr5	124631142	124669454	-	NA	Rilpl1
ENSMUSG00000028954.12	623.74	0.653314	0.132096	4.94573	7.5858e-07	1.77769e-05	chr5	24890529	24915376	+	NA	Nub1
ENSMUSG00000010067.14	357.231	0.912093	0.184553	4.94217	7.72559e-07	1.80813e-05	chr9	107428753	107439466	+	NA	Rassf1
ENSMUSG00000020571.14	1638.93	-0.786776	0.159265	-4.94005	7.81031e-07	1.82561e-05	chr12	17316545	17334771	+	NA	Pdia6
ENSMUSG00000062980.16	25.7577	1.83956	0.372712	4.9356	7.99054e-07	1.86535e-05	chr6	21985914	22256403	+	NA	Cped1
ENSMUSG00000059003.13	91.3852	-1.33507	0.270537	-4.93488	8.02014e-07	1.86986e-05	chr16	9385761	9813424	-	NA	Grin2a
ENSMUSG00000008845.10	80.4619	-1.48577	0.301242	-4.93215	8.13288e-07	1.89373e-05	chr6	124281614	124307486	+	NA	Cd163
ENSMUSG00000045062.5	76.51	-1.30571	0.264841	-4.93017	8.21567e-07	1.91056e-05	chr18	37474754	37478255	+	NA	Pcdhb7
ENSMUSG00000074170.6	295.079	0.780359	0.158292	4.92987	8.22836e-07	1.91108e-05	chr7	37916395	37927440	-	NA	Plekhf1
ENSMUSG00000061353.12	13.2085	1.84276	0.37398	4.92744	8.33152e-07	1.93257e-05	chr6	117145495	117158328	+	NA	Cxcl12
ENSMUSG00000032118.17	1481.46	-0.511288	0.10381	-4.92523	8.42599e-07	1.952e-05	chr9	36733159	36790220	+	NA	Fez1
ENSMUSG00000054708.18	290.276	0.662128	0.134544	4.92126	8.59874e-07	1.9895e-05	chr10	81464373	81483444	+	NA	Ankrd24
ENSMUSG00000058454.16	756.094	-0.784063	0.159366	-4.9199	8.65887e-07	2.00087e-05	chr7	143376881	143402147	+	NA	Dhcr7
ENSMUSG00000068739.14	2233.1	0.895669	0.182089	4.91884	8.70566e-07	2.00913e-05	chr3	108332180	108352525	-	NA	Sars
ENSMUSG00000056204.9	590.34	0.663404	0.134899	4.91779	8.75286e-07	2.01747e-05	chr8	71099084	71113038	-	NA	Pgpep1
ENSMUSG00000035969.16	1906.37	0.611808	0.124454	4.91595	8.83535e-07	2.03392e-05	chr4	43381978	43427088	+	NA	Rusc2
ENSMUSG00000028527.19	518.274	-0.721902	0.146884	-4.91477	8.8889e-07	2.04366e-05	chr4	101276473	101324192	+	NA	Ak4
ENSMUSG00000032754.15	145.625	0.863742	0.175885	4.91084	9.06863e-07	2.08236e-05	chr5	120649232	120672089	+	NA	Slc8b1
ENSMUSG00000034926.4	1179.19	-0.915879	0.186555	-4.90944	9.13374e-07	2.09467e-05	chr4	106418234	106446310	+	NA	Dhcr24
ENSMUSG00000043391.11	1093.41	-0.529314	0.107858	-4.90753	9.22325e-07	2.11254e-05	chr16	21467794	21513415	-	NA	2510009E07Rik
ENSMUSG00000028076.13	172.958	-1.04803	0.213602	-4.90645	9.27391e-07	2.12148e-05	chr3	86903140	86906748	-	NA	Cd1d1
ENSMUSG00000024805.17	310.031	0.799697	0.163021	4.90548	9.31988e-07	2.12932e-05	chr19	36325708	36438370	+	NA	Pcgf5
ENSMUSG00000018800.15	201.435	-0.734321	0.14973	-4.9043	9.37631e-07	2.13954e-05	chr11	110160194	110228542	-	NA	Abca5
ENSMUSG00000026411.18	916.455	-0.484351	0.0987787	-4.9034	9.41928e-07	2.14465e-05	chr1	135935887	135963080	+	NA	Tmem9
ENSMUSG00000024976.15	541.102	0.539482	0.110023	4.90334	9.42225e-07	2.14465e-05	chr19	53932736	54021564	+	NA	Shoc2
ENSMUSG00000036452.19	308.967	-0.95042	0.193956	-4.90018	9.57512e-07	2.17673e-05	chr18	39126197	39509337	+	NA	Arhgap26
ENSMUSG00000019297.10	1445.14	1.28164	0.261641	4.89844	9.6599e-07	2.19327e-05	chr14	55983149	55992957	+	NA	Nop9
ENSMUSG00000112009.2	13.8864	-1.78561	0.364689	-4.89627	9.7672e-07	2.21487e-05	chr10	121259568	121298599	-	NA	Gm48591
ENSMUSG00000022150.17	253.265	0.850087	0.173659	4.89516	9.82248e-07	2.22464e-05	chr15	6329268	6470193	+	NA	Dab2
ENSMUSG00000097072.8	44.2414	1.55507	0.317747	4.89404	9.87846e-07	2.23454e-05	chr9	98831833	98837352	-	NA	Foxl2os
ENSMUSG00000109799.2	306.84	-0.756552	0.154683	-4.89099	1.00329e-06	2.26667e-05	chr7	109876988	109880734	-	NA	Gm45515
ENSMUSG00000020368.16	10248	-0.626859	0.128244	-4.88803	1.01851e-06	2.2982e-05	chr11	50184787	50216500	-	NA	Canx
ENSMUSG00000018411.18	881.615	0.536499	0.109913	4.88111	1.05489e-06	2.37735e-05	chr11	104122215	104222916	+	NA	Mapt
ENSMUSG00000036218.17	77.7078	-1.45665	0.299364	-4.86581	1.13987e-06	2.56568e-05	chr15	92294761	92669700	+	NA	Pdzrn4
ENSMUSG00000104388.2	47.9511	-1.4669	0.30157	-4.86422	1.14911e-06	2.5833e-05	chr1	180185213	180192563	+	NA	Gm37033
ENSMUSG00000033295.15	6981.59	-0.517549	0.106416	-4.86345	1.15359e-06	2.59017e-05	chr4	118065409	118148602	-	NA	Ptprf
ENSMUSG00000036565.8	10304.4	-0.743954	0.153003	-4.86236	1.15992e-06	2.60118e-05	chr5	140606332	140634786	-	NA	Ttyh3
ENSMUSG00000035105.6	152.746	-0.901236	0.185426	-4.86035	1.17179e-06	2.62136e-05	chr12	54225766	54250646	-	NA	Egln3
ENSMUSG00000036995.8	604.508	0.707548	0.14557	4.86053	1.17074e-06	2.62136e-05	chr4	135933675	135972527	+	NA	Asap3
ENSMUSG00000024561.12	2185.28	-0.533332	0.109738	-4.86003	1.17366e-06	2.62232e-05	chr18	74400675	74415803	+	NA	Mbd1
ENSMUSG00000066324.3	2430.35	-0.503748	0.10366	-4.85963	1.17606e-06	2.62447e-05	chr4	4762483	4793355	-	NA	Bpnt2
ENSMUSG00000034040.18	161.023	-1.0076	0.207407	-4.85806	1.18541e-06	2.63887e-05	chr5	130900922	131337335	-	NA	Galnt17
ENSMUSG00000025574.14	180.715	-0.872333	0.179558	-4.85823	1.18441e-06	2.63887e-05	chr11	117706351	117716918	-	NA	Tk1
ENSMUSG00000024989.16	36.9981	-1.61936	0.333549	-4.85495	1.20419e-06	2.67741e-05	chr19	38043458	38062871	+	NA	Cep55
ENSMUSG00000031209.15	65.4048	-1.47145	0.303201	-4.85308	1.21562e-06	2.69953e-05	chrX	95498964	95618091	+	NA	Heph
ENSMUSG00000037580.11	49.0373	1.2904	0.266085	4.84959	1.2372e-06	2.74411e-05	chr14	47391351	47426870	-	NA	Gch1
ENSMUSG00000043284.13	390.642	0.90867	0.187387	4.84917	1.2398e-06	2.74653e-05	chr11	60755277	60770098	-	NA	Tmem11
ENSMUSG00000034648.10	1002.61	-0.886858	0.182898	-4.84891	1.24142e-06	2.7468e-05	chr6	107506728	107547175	+	NA	Lrrn1
ENSMUSG00000047022.19	163.651	1.16694	0.240707	4.84798	1.24726e-06	2.75636e-05	chr12	57277212	57543985	+	NA	Mipol1
ENSMUSG00000038518.16	387.667	-0.708134	0.146091	-4.84721	1.2521e-06	2.76372e-05	chr13	44882949	45075119	+	NA	Jarid2
ENSMUSG00000106547.2	50.557	1.59553	0.329457	4.84292	1.27945e-06	2.82067e-05	chr5	146125429	146131619	-	NA	B230303O12Rik
ENSMUSG00000006728.13	2021.21	-0.522651	0.107943	-4.84191	1.28596e-06	2.83161e-05	chr10	126899402	126903789	+	NA	Cdk4
ENSMUSG00000023908.9	342.356	-0.79047	0.163359	-4.83885	1.30589e-06	2.87202e-05	chr17	23945309	23955709	+	NA	Pkmyt1
ENSMUSG00000021314.14	347.786	-0.783397	0.161949	-4.83731	1.31607e-06	2.89091e-05	chr13	19132374	19335091	+	NA	Amph
ENSMUSG00000029313.19	2256.36	0.581108	0.120143	4.83679	1.3195e-06	2.89496e-05	chr5	103840239	104003188	+	NA	Aff1
ENSMUSG00000027967.9	8.04545	-1.81475	0.375414	-4.83401	1.33812e-06	2.93228e-05	chr3	127426783	127429280	+	NA	Neurog2
ENSMUSG00000021219.17	119.712	0.898413	0.1861	4.82757	1.38207e-06	3.02495e-05	chr12	82635065	83208830	+	NA	Rgs6
ENSMUSG00000085282.9	73.9395	-1.16694	0.242007	-4.82194	1.4217e-06	3.10731e-05	chr10	105409813	105419735	+	NA	Gm15663
ENSMUSG00000103309.2	7166.65	-0.606573	0.1258	-4.82174	1.42311e-06	3.10731e-05	chr18	37938770	37940975	-	NA	BC037039
ENSMUSG00000021072.13	764.348	-0.565264	0.117251	-4.82099	1.4285e-06	3.11536e-05	chr12	70499868	70514814	+	NA	Tmx1
ENSMUSG00000042675.16	357.303	1.01313	0.210376	4.8158	1.46615e-06	3.19364e-05	chr7	126376126	126379686	+	NA	Ypel3
ENSMUSG00000026003.6	946.309	-0.805417	0.16727	-4.81508	1.4714e-06	3.20127e-05	chr1	66869997	66902436	-	NA	Acadl
ENSMUSG00000024500.21	11.3522	-1.805	0.375578	-4.80592	1.5404e-06	3.34738e-05	chr18	42770496	43216192	-	NA	Ppp2r2b
ENSMUSG00000005089.16	4048.05	0.74189	0.154392	4.80524	1.54567e-06	3.35483e-05	chr2	102489003	102621129	+	NA	Slc1a2
ENSMUSG00000038406.18	2310.69	0.423786	0.0883979	4.79408	1.63423e-06	3.54284e-05	chr7	44652371	44665787	-	NA	Scaf1
ENSMUSG00000038280.13	550.945	-0.601273	0.125446	-4.7931	1.64225e-06	3.55599e-05	chr10	42459817	42578455	+	NA	Ostm1
ENSMUSG00000019214.15	54.4032	-1.34677	0.281293	-4.7878	1.68619e-06	3.64311e-05	chr17	25937899	25946393	-	NA	Chtf18
ENSMUSG00000084915.3	238.554	0.784153	0.163783	4.78777	1.68648e-06	3.64311e-05	chr15	89360438	89369050	+	NA	C230037L18Rik
ENSMUSG00000097452.3	13.021	-1.79085	0.374094	-4.78717	1.69148e-06	3.64959e-05	chr15	24981705	25027444	-	NA	Gm2824
ENSMUSG00000030706.18	2699.53	0.704511	0.147177	4.78682	1.69445e-06	3.65167e-05	chr7	100194957	100257508	-	NA	Mrpl48
ENSMUSG00000021250.14	1717.63	0.787468	0.16453	4.78616	1.70002e-06	3.65936e-05	chr12	85520663	85524047	+	NA	Fos
ENSMUSG00000022018.8	14.2863	-1.71459	0.358325	-4.78501	1.70977e-06	3.676e-05	chr14	79526195	79539085	-	NA	Rgcc
ENSMUSG00000062373.9	785.952	0.53884	0.112687	4.78175	1.73775e-06	3.73175e-05	chr15	58654117	58695487	-	NA	Tmem65
ENSMUSG00000098134.2	85.5041	1.22818	0.2569	4.78078	1.74616e-06	3.74542e-05	chr12	84463969	84465352	+	NA	Rnf113a2
ENSMUSG00000032633.13	1230.92	0.759531	0.159083	4.77444	1.80209e-06	3.86083e-05	chr11	59682233	59700842	-	NA	Flcn
ENSMUSG00000000552.11	694.869	-0.905547	0.189849	-4.76983	1.84379e-06	3.94553e-05	chr15	103222321	103248520	-	NA	Zfp385a
ENSMUSG00000041119.13	183.324	-1.03261	0.216739	-4.76429	1.89516e-06	4.05072e-05	chr17	31605183	31695284	+	NA	Pde9a
ENSMUSG00000094786.2	72.7062	-1.05817	0.222129	-4.76376	1.90016e-06	4.05664e-05	chr2	177190007	177201556	+	NA	Gm14403
ENSMUSG00000046191.8	149.855	-1.15	0.241668	-4.75859	1.94952e-06	4.15715e-05	chr18	37637316	37640875	+	NA	Pcdhb20
ENSMUSG00000033578.8	920.479	-0.625466	0.131487	-4.75689	1.96601e-06	4.18742e-05	chrX	133195973	133206718	+	NA	Tmem35a
ENSMUSG00000028873.17	110.803	-1.2106	0.254666	-4.75367	1.99752e-06	4.24957e-05	chr4	124812257	124833104	-	NA	Cdca8
ENSMUSG00000033066.17	263.557	-0.998402	0.210102	-4.75199	2.01426e-06	4.27176e-05	chr11	67345916	67579816	+	NA	Gas7
ENSMUSG00000040003.19	1258.3	-0.483709	0.101786	-4.75221	2.01203e-06	4.27176e-05	chr5	19432033	20909790	+	NA	Magi2
ENSMUSG00000024777.11	656.286	0.51866	0.109148	4.75192	2.01498e-06	4.27176e-05	chr19	6277794	6285902	-	NA	Ppp2r5b
ENSMUSG00000105987.5	1499.41	-0.765958	0.161217	-4.7511	2.02312e-06	4.28404e-05	chr5	23903293	23917665	-	NA	AI506816
ENSMUSG00000027765.7	1045.28	0.543405	0.114441	4.74832	2.05109e-06	4.33821e-05	chr3	60910215	60916403	+	NA	P2ry1
ENSMUSG00000003814.9	5895.15	-0.764028	0.161144	-4.74127	2.12384e-06	4.4869e-05	chr8	85568478	85573563	-	NA	Calr
ENSMUSG00000027763.14	989.848	0.578869	0.122161	4.73858	2.1522e-06	4.54155e-05	chr3	60380250	60537171	+	NA	Mbnl1
ENSMUSG00000041961.15	402.756	-0.71357	0.150617	-4.73766	2.162e-06	4.55694e-05	chr11	5226323	5394847	-	NA	Znrf3
ENSMUSG00000020682.18	202.324	0.789221	0.166612	4.73688	2.17036e-06	4.56928e-05	chr11	83331593	83353897	-	NA	Mmp28
ENSMUSG00000102803.2	7.32399	-1.76544	0.372801	-4.7356	2.18404e-06	4.57694e-05	chr9	91262571	91263455	-	NA	Gm37477
ENSMUSG00000091387.3	559.433	-1.44874	0.305918	-4.73572	2.18276e-06	4.57694e-05	chr13	97061196	97087414	+	NA	Gcnt4
ENSMUSG00000046387.6	214.788	-1.04781	0.221245	-4.73598	2.17996e-06	4.57694e-05	chr18	37617847	37622507	+	NA	Pcdhb17
ENSMUSG00000026229.18	1595.3	-0.590344	0.124646	-4.73616	2.17805e-06	4.57694e-05	chr1	85992108	86066873	+	NA	Psmd1
ENSMUSG00000006800.15	7868.92	-0.6404	0.135255	-4.73478	2.19297e-06	4.59039e-05	chr2	165915008	165997583	-	NA	Sulf2
ENSMUSG00000004035.13	148.819	-1.04656	0.221078	-4.73389	2.20262e-06	4.60529e-05	chr3	107833649	107839133	-	NA	Gstm7
ENSMUSG00000023473.14	131.243	-1.00206	0.211713	-4.73309	2.21132e-06	4.6175e-05	chr9	108703518	108730168	+	NA	Celsr3
ENSMUSG00000034216.13	535.429	0.718475	0.151805	4.73288	2.21353e-06	4.6175e-05	chr2	119119220	119128934	+	NA	Vps18
ENSMUSG00000045328.12	171.113	-1.31571	0.278093	-4.73117	2.23228e-06	4.64069e-05	chr3	134918297	134979372	+	NA	Cenpe
ENSMUSG00000039994.16	107.025	-1.29731	0.274194	-4.73134	2.23038e-06	4.64069e-05	chr10	128067933	128088810	+	NA	Timeless
ENSMUSG00000021215.16	1260	0.735377	0.155423	4.73146	2.22915e-06	4.64069e-05	chr13	3932017	3968220	-	NA	Net1
ENSMUSG00000004187.12	207.217	0.78139	0.165186	4.73038	2.24102e-06	4.65357e-05	chr15	76544057	76552396	+	NA	Kifc2
ENSMUSG00000033952.15	342.25	-1.63341	0.345455	-4.72828	2.26425e-06	4.69646e-05	chr1	139382509	139421829	+	NA	Aspm
ENSMUSG00000028412.18	1067.02	-0.486387	0.102949	-4.72456	2.3061e-06	4.77783e-05	chr4	53440412	53622478	+	NA	Slc44a1
ENSMUSG00000017747.14	322.046	0.750577	0.158922	4.72292	2.32486e-06	4.81123e-05	chr11	100656857	100661783	-	NA	Ghdc
ENSMUSG00000067071.9	323.209	-1.01965	0.215976	-4.72114	2.34523e-06	4.84788e-05	chr1	91339204	91341760	-	NA	Hes6
ENSMUSG00000021198.17	700.973	-0.867403	0.183772	-4.71999	2.35856e-06	4.86991e-05	chr12	102915117	103150324	+	NA	Unc79
ENSMUSG00000021368.16	283.209	0.804268	0.170426	4.71916	2.36826e-06	4.88441e-05	chr13	43305215	43324977	-	NA	Tbc1d7
ENSMUSG00000038146.9	2728.51	-0.726279	0.153997	-4.71619	2.40298e-06	4.95041e-05	chr17	32339793	32385826	-	NA	Notch3
ENSMUSG00000024754.14	502.422	-0.774408	0.164225	-4.71554	2.41072e-06	4.96074e-05	chr19	21755705	21835724	+	NA	Cemip2
ENSMUSG00000025178.10	969.502	0.627845	0.133167	4.71472	2.42039e-06	4.97504e-05	chr19	42078908	42110526	+	NA	Pi4k2a
ENSMUSG00000057948.13	37.7566	-1.32766	0.281623	-4.71431	2.42534e-06	4.97959e-05	chr11	115952920	115968787	-	NA	Unc13d
ENSMUSG00000056870.10	137.609	0.929664	0.197234	4.7135	2.43496e-06	4.99372e-05	chr1	44590670	44835998	+	NA	Gulp1
ENSMUSG00000021134.18	5029.78	0.505412	0.107232	4.71324	2.43811e-06	4.99455e-05	chr12	80992277	80997281	+	NA	Srsf5
ENSMUSG00000036908.18	24.9762	1.59302	0.338051	4.71235	2.44881e-06	5.01086e-05	chr19	3985185	3999340	+	NA	Unc93b1
ENSMUSG00000028469.16	809.037	0.538686	0.114338	4.71136	2.46069e-06	5.02951e-05	chr4	43631934	43651244	+	NA	Npr2
ENSMUSG00000025964.16	252.395	-0.668825	0.142017	-4.70947	2.48361e-06	5.07068e-05	chr1	63485049	63635435	+	NA	Adam23
ENSMUSG00000026888.15	20.0213	-1.72353	0.36617	-4.70692	2.51492e-06	5.11741e-05	chr2	64742819	64855331	-	NA	Grb14
ENSMUSG00000046111.18	460.2	-0.61091	0.129785	-4.70709	2.51274e-06	5.11741e-05	chr9	15228210	15269084	-	NA	Cep295
ENSMUSG00000040363.16	430.523	0.646661	0.137385	4.70692	2.51484e-06	5.11741e-05	chrX	11902978	12026594	-	NA	Bcor
ENSMUSG00000035325.17	1309.07	0.465787	0.0989685	4.70642	2.52108e-06	5.12424e-05	chr5	100509507	100564093	-	NA	Sec31a
ENSMUSG00000029231.16	69.9908	-1.26853	0.269612	-4.70501	2.5385e-06	5.15389e-05	chr5	75312952	75358876	+	NA	Pdgfra
ENSMUSG00000024590.9	328.956	-1.11623	0.237327	-4.70332	2.55969e-06	5.18816e-05	chr18	56840884	56886496	+	NA	Lmnb1
ENSMUSG00000025188.16	492.629	0.707112	0.150347	4.70321	2.56107e-06	5.18816e-05	chr19	42743543	42768417	-	NA	Hps1
ENSMUSG00000040462.14	2352.83	-0.587446	0.125128	-4.69478	2.66898e-06	5.40076e-05	chr10	126931518	126957000	-	NA	Os9
ENSMUSG00000098284.9	57.6512	-1.36517	0.290892	-4.69304	2.69169e-06	5.43465e-05	chr18	45816553	46178327	-	NA	A330093E20Rik
ENSMUSG00000025855.14	199.98	0.812934	0.173219	4.69309	2.69107e-06	5.43465e-05	chr5	139003060	139135756	-	NA	Prkar1b
ENSMUSG00000046603.17	281.282	0.616974	0.131491	4.69213	2.70372e-06	5.45291e-05	chr9	122634603	122665399	+	NA	Tcaim
ENSMUSG00000025225.16	731.901	0.5687	0.121256	4.69006	2.73118e-06	5.5022e-05	chr19	46292758	46300824	+	NA	Nfkb2
ENSMUSG00000029840.9	5405.42	0.43314	0.0923597	4.6897	2.73604e-06	5.5059e-05	chr6	35485840	35516823	-	NA	Mtpn
ENSMUSG00000044231.4	50.5503	1.55731	0.33222	4.68761	2.76417e-06	5.55638e-05	chr13	47166032	47168326	-	NA	Nhlrc1
ENSMUSG00000109111.2	475.595	-0.59323	0.126576	-4.68674	2.77585e-06	5.5737e-05	chr7	44619852	44623727	+	NA	6530437J22Rik
ENSMUSG00000038267.16	2451.23	-0.472603	0.100843	-4.68651	2.77909e-06	5.57407e-05	chr13	34363140	34529165	-	NA	Slc22a23
ENSMUSG00000070298.7	24.4496	-1.57729	0.336807	-4.68306	2.82618e-06	5.6529e-05	chr9	57143838	57157147	+	NA	Trcg1
ENSMUSG00000109206.2	78.6539	-1.10115	0.235141	-4.68295	2.82769e-06	5.6529e-05	chr7	120638360	120642775	+	NA	Gm45137
ENSMUSG00000061731.10	887.07	-0.548782	0.117176	-4.68339	2.82172e-06	5.6529e-05	chr15	52927433	53209555	-	NA	Ext1
ENSMUSG00000036026.16	3032.64	-0.475992	0.101852	-4.67336	2.96317e-06	5.91724e-05	chr17	45971096	45997831	-	NA	Tmem63b
ENSMUSG00000052920.17	130.395	-0.913362	0.195552	-4.67069	3.0019e-06	5.98803e-05	chr19	30541888	31742433	-	NA	Prkg1
ENSMUSG00000071076.9	2534.69	0.521068	0.111588	4.66957	3.01838e-06	6.01432e-05	chr8	71151598	71153265	+	NA	Jund
ENSMUSG00000097993.8	119.288	-1.36073	0.291586	-4.66666	3.06142e-06	6.06694e-05	chr1	135036234	135060332	-	NA	Ptprv
ENSMUSG00000004880.12	319.23	-0.692851	0.148457	-4.667	3.05629e-06	6.06694e-05	chr1	181642899	181670611	-	NA	Lbr
ENSMUSG00000024773.16	597.61	0.534113	0.114435	4.6674	3.05034e-06	6.06694e-05	chr19	6291697	6312365	+	NA	Atg2a
ENSMUSG00000044147.9	871.801	0.62388	0.133683	4.66687	3.05825e-06	6.06694e-05	chr12	69418923	69420557	+	NA	Arf6
ENSMUSG00000000078.8	982.49	0.663799	0.142223	4.6673	3.05183e-06	6.06694e-05	chr13	5911480	5920393	+	NA	Klf6
ENSMUSG00000015143.16	321.774	0.879409	0.188488	4.66559	3.07737e-06	6.09193e-05	chr12	80214320	80307145	-	NA	Actn1
ENSMUSG00000028926.16	907.897	0.527896	0.11324	4.66175	3.13528e-06	6.19982e-05	chr5	4853390	5470312	-	NA	Cdk14
ENSMUSG00000027199.15	1697	-0.565013	0.121213	-4.66132	3.14183e-06	6.20605e-05	chr2	122424947	122441784	-	NA	Gatm
ENSMUSG00000020108.5	941.48	-0.579985	0.124468	-4.65972	3.16642e-06	6.24785e-05	chr10	59785490	59787656	-	NA	Ddit4
ENSMUSG00000043943.15	17.9074	-1.71676	0.368479	-4.65904	3.17683e-06	6.26162e-05	chr9	18233246	18314291	-	NA	Naalad2
ENSMUSG00000001566.10	7.88492	1.74192	0.37428	4.65405	3.25483e-06	6.40844e-05	chr5	29678031	29683468	-	NA	Mnx1
ENSMUSG00000085982.2	32.6985	-1.52034	0.326865	-4.65127	3.29898e-06	6.48835e-05	chrX	151820624	151855911	+	NA	9530051G07Rik
ENSMUSG00000014599.11	1558.31	-0.54604	0.11744	-4.64954	3.32675e-06	6.53591e-05	chr3	107648363	107667785	-	NA	Csf1
ENSMUSG00000071655.13	1542.57	0.533604	0.114889	4.64452	3.40861e-06	6.68954e-05	chr19	8848859	8853227	+	NA	Ubxn1
ENSMUSG00000018378.14	1244.73	0.512076	0.110266	4.64401	3.41708e-06	6.69895e-05	chr11	87988883	88084966	+	NA	Cuedc1
ENSMUSG00000037720.17	1536.9	-0.487862	0.105086	-4.64252	3.44186e-06	6.74027e-05	chr5	67417907	67448804	+	NA	Tmem33
ENSMUSG00000035049.5	409.166	0.716551	0.15436	4.64207	3.44937e-06	6.74773e-05	chr19	41851289	41884612	-	NA	Rrp12
ENSMUSG00000076437.12	163.514	-1.03919	0.223884	-4.64165	3.45644e-06	6.75432e-05	chr2	84499558	84501114	-	NA	Selenoh
ENSMUSG00000033618.8	91.691	-1.23176	0.265456	-4.64015	3.4816e-06	6.79621e-05	chr16	21613095	21752189	+	NA	Map3k13
ENSMUSG00000020598.17	11049.1	0.367945	0.0794496	4.63117	3.636e-06	7.09001e-05	chr12	44375667	44648747	+	NA	Nrcam
ENSMUSG00000071226.12	188.976	-0.790573	0.170878	-4.62654	3.71829e-06	7.24272e-05	chr6	120643329	120748151	+	NA	Cecr2
ENSMUSG00000074024.6	290.243	-0.705458	0.152538	-4.62479	3.7497e-06	7.2961e-05	chr7	92383373	92390676	-	NA	4632427E13Rik
ENSMUSG00000013646.18	575.542	0.626342	0.135446	4.6243	3.75857e-06	7.30558e-05	chr11	58221549	58238554	+	NA	Sh3bp5l
ENSMUSG00000002055.10	261.573	-0.93246	0.201681	-4.62344	3.7742e-06	7.32814e-05	chr11	78192354	78213283	+	NA	Spag5
ENSMUSG00000047045.18	260.236	-0.74192	0.160566	-4.62065	3.82532e-06	7.41779e-05	chrX	141464401	141626490	+	NA	Tmem164
ENSMUSG00000031078.16	2938.05	0.374387	0.0810277	4.62048	3.82851e-06	7.41779e-05	chr7	143989469	144024746	-	NA	Cttn
ENSMUSG00000058290.5	147.122	-1.09421	0.236858	-4.61967	3.84354e-06	7.43112e-05	chr15	102204700	102232792	+	NA	Espl1
ENSMUSG00000087006.4	245.044	1.10148	0.238427	4.61979	3.84133e-06	7.43112e-05	chr2	93786154	93787546	-	NA	Gm13889
ENSMUSG00000030062.8	1959.83	-0.639913	0.138547	-4.61875	3.86061e-06	7.45621e-05	chr6	88061463	88082286	+	NA	Rpn1
ENSMUSG00000029673.20	172.869	-0.835234	0.180847	-4.61846	3.86592e-06	7.45857e-05	chr5	131466170	132572183	-	NA	Auts2
ENSMUSG00000025981.14	397.652	0.769073	0.16654	4.61795	3.87554e-06	7.46923e-05	chr1	55091928	55111861	+	NA	Coq10b
ENSMUSG00000021009.16	513.259	0.520796	0.1128	4.61699	3.89341e-06	7.49574e-05	chr12	98642999	98703664	-	NA	Ptpn21
ENSMUSG00000004031.14	191.72	-1.18882	0.257574	-4.61546	3.92233e-06	7.54345e-05	chr1	158072838	158183896	-	NA	Brinp2
ENSMUSG00000037474.14	138.424	-0.977126	0.211723	-4.61511	3.92894e-06	7.54819e-05	chr1	191269467	191307656	-	NA	Dtl
ENSMUSG00000102918.2	11224.3	-0.560605	0.121497	-4.61416	3.94686e-06	7.57466e-05	chr18	37939416	37974926	+	NA	Pcdhgc3
ENSMUSG00000031703.9	2101.76	-0.431764	0.0936482	-4.61049	4.01719e-06	7.70151e-05	chr8	86444206	86567550	-	NA	Itfg1
ENSMUSG00000107595.2	7.63143	-1.71308	0.371601	-4.60999	4.0268e-06	7.71184e-05	chr6	103541316	103543791	+	NA	Gm44441
ENSMUSG00000002489.17	280.517	-0.726167	0.157539	-4.60945	4.03733e-06	7.72388e-05	chr16	89583998	89940657	-	NA	Tiam1
ENSMUSG00000034993.8	409.207	0.631695	0.137051	4.60919	4.04247e-06	7.72562e-05	chr11	101349570	101357056	-	NA	Vat1
ENSMUSG00000068735.15	449.503	-1.04469	0.226718	-4.60788	4.06786e-06	7.76599e-05	chr2	93017892	93032104	+	NA	Trp53i11
ENSMUSG00000074476.7	31.3038	-1.59375	0.345925	-4.60722	4.08091e-06	7.78276e-05	chr9	21666737	21671599	-	NA	Spc24
ENSMUSG00000032577.17	570.22	0.534475	0.116031	4.6063	4.0989e-06	7.80889e-05	chr9	107132125	107167076	-	NA	Mapkapk3
ENSMUSG00000031283.17	410.855	0.847773	0.184096	4.60505	4.12358e-06	7.84772e-05	chrX	142068669	142177258	-	NA	Chrdl1
ENSMUSG00000028399.19	48.4756	-1.27818	0.277671	-4.60321	4.16025e-06	7.89311e-05	chr4	75859474	78130198	-	NA	Ptprd
ENSMUSG00000037419.10	335.728	-0.705233	0.153197	-4.60345	4.15545e-06	7.89311e-05	chr9	14265285	14292803	-	NA	Endod1
ENSMUSG00000027775.10	1009.02	-0.495233	0.107585	-4.6032	4.16042e-06	7.89311e-05	chr3	67490073	67511570	+	NA	Mfsd1
ENSMUSG00000020271.18	1804.23	0.557261	0.121288	4.59452	4.33739e-06	8.2203e-05	chr11	32592723	32696816	+	NA	Fbxw11
ENSMUSG00000039156.20	692.864	-0.576638	0.125572	-4.5921	4.38808e-06	8.30774e-05	chr5	54155840	54278399	+	NA	Stim2
ENSMUSG00000096014.2	1641.63	0.684054	0.148976	4.59172	4.39613e-06	8.31435e-05	chr8	12445294	12450126	+	NA	Sox1
ENSMUSG00000061232.17	1086.5	0.439758	0.0958219	4.58933	4.44673e-06	8.40132e-05	chr17	34214990	34219321	-	NA	H2-K1
ENSMUSG00000036904.7	493.701	0.615467	0.134225	4.58533	4.53275e-06	8.55499e-05	chr18	9212162	9218136	+	NA	Fzd8
ENSMUSG00000028678.14	64.4446	-1.51747	0.330968	-4.58495	4.54102e-06	8.56173e-05	chr4	117016835	117039836	-	NA	Kif2c
ENSMUSG00000023904.11	302.807	0.841821	0.18368	4.58308	4.58185e-06	8.62977e-05	chr17	23892569	23894201	+	NA	Hcfc1r1
ENSMUSG00000006932.18	8605.53	-0.567458	0.123841	-4.58215	4.60214e-06	8.65905e-05	chr9	120758281	120789573	+	NA	Ctnnb1
ENSMUSG00000057421.13	1085.51	0.765155	0.167035	4.5808	4.63205e-06	8.70634e-05	chrX	94978940	95000568	-	NA	Las1l
ENSMUSG00000034413.15	143.356	-1.19466	0.260877	-4.57938	4.66356e-06	8.75655e-05	chr17	26633802	26665323	+	NA	Neurl1b
ENSMUSG00000061143.16	34.0238	1.42092	0.310303	4.57915	4.66876e-06	8.75729e-05	chr3	51593327	52012497	-	NA	Maml3
ENSMUSG00000107624.2	13.4408	-1.71286	0.374224	-4.5771	4.71465e-06	8.83427e-05	chr6	88715173	88718346	+	NA	Gm44005
ENSMUSG00000030867.8	98.9536	-1.28134	0.279986	-4.57645	4.72942e-06	8.85286e-05	chr7	121758661	121769096	+	NA	Plk1
ENSMUSG00000026478.15	7568.11	0.574069	0.125569	4.57173	4.83721e-06	9.04533e-05	chr1	153094667	153208532	-	NA	Lamc1
ENSMUSG00000049881.14	57.5653	-1.44133	0.315324	-4.57093	4.85564e-06	9.06121e-05	chr1	157239921	157247806	+	NA	2810025M15Rik
ENSMUSG00000037972.8	907.634	-0.811376	0.177501	-4.57109	4.85189e-06	9.06121e-05	chr16	10878808	10892849	+	NA	Snn
ENSMUSG00000021252.12	421.327	-0.552123	0.120924	-4.56587	4.97432e-06	9.27319e-05	chr12	85862221	85871324	-	NA	Erg28
ENSMUSG00000042029.8	188.43	-1.02367	0.224224	-4.56539	4.9856e-06	9.28472e-05	chr12	116369021	116427351	+	NA	Ncapg2
ENSMUSG00000068036.17	1087.41	-0.474493	0.104107	-4.55775	5.17056e-06	9.61935e-05	chr17	13980800	14126412	+	NA	Afdn
ENSMUSG00000020186.8	17.3075	-1.60548	0.352296	-4.55718	5.18443e-06	9.63532e-05	chr10	110755649	110775483	+	NA	Csrp2
ENSMUSG00000050312.13	209.058	0.713818	0.156667	4.55628	5.20672e-06	9.66689e-05	chr16	62552806	62607181	-	NA	Nsun3
ENSMUSG00000067860.12	50.1449	-1.42046	0.312362	-4.54749	5.42904e-06	0.000100694	chrX	57068059	57087096	+	NA	Zic3
ENSMUSG00000017493.13	2346.25	0.829677	0.182477	4.54674	5.44834e-06	0.000100949	chr11	98932069	98945218	+	NA	Igfbp4
ENSMUSG00000009418.17	1571.72	-0.650632	0.14314	-4.54543	5.48234e-06	0.000101476	chr1	135362317	135615843	-	NA	Nav1
ENSMUSG00000036617.18	27.0481	-1.62985	0.358707	-4.54366	5.52849e-06	0.000102227	chr2	19914590	20815524	+	NA	Etl4
ENSMUSG00000033577.19	5756.26	-0.560307	0.123361	-4.54202	5.57166e-06	0.000102921	chr9	80072312	80219011	+	NA	Myo6
ENSMUSG00000078866.11	250.99	-0.862329	0.189926	-4.54035	5.61612e-06	0.000103427	chr2	177156525	177169922	+	NA	Zfp970
ENSMUSG00000034275.19	1581.24	-0.678108	0.149351	-4.54037	5.61567e-06	0.000103427	chr9	27210499	27268842	+	NA	Igsf9b
ENSMUSG00000027882.19	403.943	0.570043	0.125542	4.54066	5.60775e-06	0.000103427	chr3	108700491	108747842	-	NA	Stxbp3
ENSMUSG00000049122.18	161.787	-0.902996	0.199067	-4.53613	5.72954e-06	0.00010541	chr4	73931678	74120451	+	NA	Frmd3
ENSMUSG00000034177.16	88.8863	-0.966166	0.213079	-4.5343	5.77942e-06	0.000106153	chr11	87553547	87626365	+	NA	Rnf43
ENSMUSG00000032363.16	437.06	-0.720677	0.158942	-4.53422	5.78157e-06	0.000106153	chr9	90045121	90090124	+	NA	Adamts7
ENSMUSG00000069670.9	23.6189	-1.57206	0.346742	-4.53381	5.79299e-06	0.000106255	chr10	31565305	32766458	-	NA	Nkain2
ENSMUSG00000040084.10	125.589	-1.28349	0.28328	-4.53082	5.87552e-06	0.000107661	chr2	118428691	118472072	+	NA	Bub1b
ENSMUSG00000020255.9	766.744	-0.562657	0.124199	-4.53028	5.89056e-06	0.000107828	chr10	83196084	83324369	+	NA	D10Wsu102e
ENSMUSG00000024245.5	12.7829	-1.66467	0.36802	-4.5233	6.08841e-06	0.000111277	chr17	81252060	81309245	+	NA	Tmem178
ENSMUSG00000071647.6	621.941	0.547198	0.120976	4.5232	6.09118e-06	0.000111277	chr19	8906915	8918946	+	NA	Eml3
ENSMUSG00000038128.8	32.2288	-1.50621	0.333033	-4.5227	6.10559e-06	0.00011135	chr18	33067983	33324281	+	NA	Camk4
ENSMUSG00000041859.11	197.249	-1.05348	0.232935	-4.52264	6.10738e-06	0.00011135	chr1	20873191	20890536	-	NA	Mcm3
ENSMUSG00000027944.14	422.07	0.799863	0.176867	4.5224	6.11434e-06	0.000111365	chr3	89902752	89906087	-	NA	Hax1
ENSMUSG00000029648.14	1159.26	0.707484	0.156461	4.52179	6.13195e-06	0.000111575	chr5	147498413	147662821	-	NA	Flt1
ENSMUSG00000041688.17	364.391	-0.688183	0.152335	-4.51756	6.25563e-06	0.000113712	chrX	144229420	144288177	-	NA	Amot
ENSMUSG00000032607.13	710.996	0.489665	0.1084	4.5172	6.2664e-06	0.000113794	chr9	108174051	108179501	+	NA	Amt
ENSMUSG00000021750.17	21.6916	-1.57691	0.34913	-4.51667	6.2821e-06	0.000113825	chr14	14151749	14173499	+	NA	Fam107a
ENSMUSG00000054720.13	625.481	-0.740179	0.163879	-4.5166	6.28391e-06	0.000113825	chr5	105667253	105760884	+	NA	Lrrc8c
ENSMUSG00000020297.11	265.188	0.878155	0.194432	4.51651	6.28683e-06	0.000113825	chr11	31950462	32009202	+	NA	Nsg2
ENSMUSG00000027381.17	437.931	0.502016	0.111176	4.51552	6.31618e-06	0.000114243	chr2	127967957	128004467	+	NA	Bcl2l11
ENSMUSG00000027447.7	5263.54	-0.446393	0.0989214	-4.5126	6.40365e-06	0.00011571	chr2	148713641	148717612	-	NA	Cst3
ENSMUSG00000025888.7	10.7505	-1.68264	0.373073	-4.51022	6.47592e-06	0.000116862	chr9	5298507	5307290	+	NA	Casp1
ENSMUSG00000022351.15	1460.56	-0.722533	0.160204	-4.51008	6.48022e-06	0.000116862	chr15	59186925	59203041	+	NA	Sqle
ENSMUSG00000037892.14	62.056	-1.17369	0.260264	-4.5096	6.4951e-06	0.000117014	chr3	49697744	49711774	-	NA	Pcdh18
ENSMUSG00000024359.11	5399.84	0.603939	0.133936	4.50917	6.50827e-06	0.000117136	chr18	35070466	35087410	-	NA	Hspa9
ENSMUSG00000001497.19	14.6295	1.68329	0.373872	4.50232	6.72164e-06	0.000120857	chr12	56738551	56759607	+	NA	Pax9
ENSMUSG00000055491.15	760.272	0.584159	0.129776	4.50127	6.75492e-06	0.000121336	chr19	46033324	46061354	+	NA	Pprc1
ENSMUSG00000051599.5	37.1328	-1.43985	0.319927	-4.50055	6.7777e-06	0.000121625	chr18	37427864	37430677	+	NA	Pcdhb2
ENSMUSG00000050530.15	1972.28	-0.400895	0.0890997	-4.4994	6.81463e-06	0.000122167	chr2	3115260	3228843	+	NA	Fam171a1
ENSMUSG00000030074.10	67.242	-1.43903	0.320154	-4.49482	6.963e-06	0.000124705	chr6	100681694	100787874	+	NA	Gxylt2
ENSMUSG00000019874.12	4075.99	-1.5666	0.348556	-4.49454	6.97212e-06	0.000124746	chr10	57660976	57664546	+	NA	Fabp7
ENSMUSG00000035211.10	89.5431	-1.27077	0.282802	-4.49349	7.00645e-06	0.000125237	chr7	99508322	99567029	+	NA	Xrra1
ENSMUSG00000033885.16	545.312	0.697154	0.155166	4.49294	7.0245e-06	0.000125436	chr14	14304655	14371562	-	NA	Pxk
ENSMUSG00000042707.7	55.6019	1.24528	0.277304	4.49065	7.10069e-06	0.000126673	chr4	124949130	124959496	-	NA	Dnali1
ENSMUSG00000097649.3	123.18	0.879172	0.196075	4.48385	7.33067e-06	0.000130648	chr1	55265409	55274781	+	NA	Gm10561
ENSMUSG00000009376.16	366.43	0.900117	0.201065	4.47676	7.57857e-06	0.000134934	chr6	17463798	17573979	+	NA	Met
ENSMUSG00000027171.11	53.0155	1.35071	0.301834	4.475	7.6411e-06	0.000135915	chr2	104661085	104680221	-	NA	Prrg4
ENSMUSG00000039740.7	825.981	-0.474678	0.10615	-4.47177	7.75764e-06	0.000137853	chr4	47465066	47474333	-	NA	Alg2
ENSMUSG00000037725.9	1257.58	0.776438	0.173864	4.46577	7.97815e-06	0.000141634	chr8	22658175	22675835	-	NA	Ckap2
ENSMUSG00000118664.1	1184.84	-0.604316	0.135354	-4.46471	8.01754e-06	0.000142194	chr8	39472998	39619367	+	NA	AC168314.1
ENSMUSG00000034227.8	1435.55	0.477478	0.106954	4.46432	8.03226e-06	0.000142247	chr11	116221529	116226225	-	NA	Foxj1
ENSMUSG00000036368.9	65.0652	1.09221	0.244658	4.46422	8.03609e-06	0.000142247	chr17	79919291	80000621	+	NA	Rmdn2
ENSMUSG00000022992.18	960.573	0.633008	0.141829	4.46317	8.07558e-06	0.000142807	chr15	98415538	98432145	-	NA	Kansl2
ENSMUSG00000021143.11	807.394	0.506069	0.113542	4.45711	8.30705e-06	0.000146758	chr12	112978127	113038021	+	NA	Pacs2
ENSMUSG00000029844.10	66.7702	1.19986	0.269416	4.45356	8.44571e-06	0.000149063	chr6	52132569	52135297	-	NA	Hoxa1
ENSMUSG00000028559.18	573.285	0.591088	0.132759	4.45233	8.49445e-06	0.000149778	chr4	108918341	109059469	-	NA	Osbpl9
ENSMUSG00000040936.16	2349.87	-0.568997	0.127805	-4.45208	8.50422e-06	0.000149806	chr9	120784416	121106263	-	NA	Ulk4
ENSMUSG00000097393.9	40.2219	-1.45473	0.326824	-4.45111	8.54293e-06	0.000150342	chr8	109801853	110000443	+	NA	D030068K23Rik
ENSMUSG00000019975.13	595.457	-0.535058	0.120243	-4.44982	8.59416e-06	0.000151098	chr10	90918801	90938469	+	NA	Ikbip
ENSMUSG00000110080.2	1442.28	-0.709916	0.159559	-4.44923	8.61786e-06	0.000151369	chr14	105858448	105881159	-	NA	Gm6145
ENSMUSG00000031782.16	973.989	0.457993	0.10296	4.44828	8.65626e-06	0.000151897	chr8	95564948	95581523	+	NA	Coq9
ENSMUSG00000025212.18	859.142	0.562763	0.126549	4.447	8.7077e-06	0.000152653	chr19	45035941	45044822	+	NA	Sfxn3
ENSMUSG00000042846.9	93.7566	-1.08263	0.243515	-4.44586	8.75395e-06	0.000153312	chr10	63764250	63926056	-	NA	Lrrtm3
ENSMUSG00000024378.10	200.053	-1.08235	0.243461	-4.44566	8.76215e-06	0.000153312	chr18	33332407	33346915	-	NA	Stard4
ENSMUSG00000024235.12	142.537	-0.987045	0.222098	-4.44419	8.82232e-06	0.000154217	chr18	4331326	4353015	-	NA	Map3k8
ENSMUSG00000060591.10	60.5256	-1.17729	0.265195	-4.43935	9.02325e-06	0.000157578	chr7	140534749	140535900	-	NA	Ifitm2
ENSMUSG00000056220.15	200.545	0.769997	0.173482	4.43847	9.06e-06	0.000158069	chr1	149705368	149837041	-	NA	Pla2g4a
ENSMUSG00000022770.18	1286.91	0.497357	0.11214	4.43515	9.20082e-06	0.000160372	chr16	31482260	31693947	+	NA	Dlg1
ENSMUSG00000036278.8	160.734	1.00501	0.22669	4.43342	9.27501e-06	0.000161511	chr19	7034177	7175422	+	NA	Macrod1
ENSMUSG00000031129.10	201.553	-0.730788	0.164888	-4.43202	9.33546e-06	0.000162409	chr9	94551961	95112498	+	NA	Slc9a9
ENSMUSG00000044447.6	447.678	-0.694907	0.156855	-4.43026	9.41184e-06	0.000163581	chr14	67989583	68170891	-	NA	Dock5
ENSMUSG00000031665.8	1077.58	0.475568	0.107366	4.42941	9.44905e-06	0.000164072	chr8	89753862	89770790	-	NA	Sall1
ENSMUSG00000038150.8	885.109	0.519802	0.117399	4.42766	9.52608e-06	0.000165252	chr11	98472081	98478194	-	NA	Ormdl3
ENSMUSG00000049086.9	171.697	0.747711	0.169083	4.42214	9.77286e-06	0.000169372	chr2	25596750	25597733	+	NA	Bmyc
ENSMUSG00000071637.6	1761.22	0.49321	0.111579	4.42026	9.85843e-06	0.00017053	chr16	15705149	15708895	+	NA	Cebpd
ENSMUSG00000062991.10	53.8806	1.13464	0.256681	4.42044	9.84993e-06	0.00017053	chr8	32304578	33374825	-	NA	Nrg1
ENSMUSG00000049532.12	2063	-0.402157	0.0910265	-4.41802	9.96072e-06	0.000172136	chr14	52548628	52566219	-	NA	Sall2
ENSMUSG00000025086.14	680.221	0.819317	0.18557	4.41514	1.00942e-05	0.000174279	chr19	57441343	57479437	+	NA	Trub1
ENSMUSG00000020646.18	1434.22	-0.516099	0.116927	-4.41387	1.01539e-05	0.000175142	chr12	24880877	25014396	+	NA	Mboat2
ENSMUSG00000017929.14	624.349	-0.550253	0.124693	-4.41286	1.02016e-05	0.000175799	chr2	167140363	167191103	-	NA	B4galt5
ENSMUSG00000016319.4	3661.81	-0.682896	0.154988	-4.40612	1.05237e-05	0.000181008	chrX	36059303	36062460	+	NA	Slc25a5
ENSMUSG00000024014.9	133.54	1.11926	0.254021	4.40615	1.05226e-05	0.000181008	chr17	29709726	29715086	+	NA	Pim1
ENSMUSG00000029090.13	880.79	-0.632218	0.143515	-4.40523	1.05671e-05	0.000181583	chr5	50117297	50216348	-	NA	Adgra3
ENSMUSG00000024425.5	3949.14	-0.384037	0.0872059	-4.4038	1.06372e-05	0.000182616	chr18	38543448	38598356	+	NA	Ndfip1
ENSMUSG00000029106.15	3590.39	0.346551	0.0787351	4.40148	1.07516e-05	0.000184406	chr5	34731007	34789652	+	NA	Add1
ENSMUSG00000087185.2	157.613	0.842806	0.191532	4.40033	1.08086e-05	0.000185209	chr2	102568251	102577105	-	NA	Gm13872
ENSMUSG00000086269.3	21.9028	-1.60331	0.36442	-4.39962	1.0844e-05	0.000185641	chr10	94403689	94447946	-	NA	Tmcc3os
ENSMUSG00000060961.17	8780.85	-1.19946	0.273044	-4.39292	1.11838e-05	0.000191099	chr5	89034344	89387512	+	NA	Slc4a4
ENSMUSG00000015016.9	276.353	0.604752	0.137662	4.39301	1.11792e-05	0.000191099	chr8	123502224	123544619	+	NA	Acsf3
ENSMUSG00000002475.17	116.385	1.01017	0.230008	4.39191	1.12359e-05	0.000191794	chr18	10642091	10706771	-	NA	Abhd3
ENSMUSG00000049422.8	23.8565	1.46183	0.33286	4.39172	1.12455e-05	0.000191794	chr10	75768963	75773581	+	NA	Chchd10
ENSMUSG00000024210.4	11.6685	-1.63388	0.372087	-4.39111	1.12772e-05	0.000192155	chr17	27362938	27386769	-	NA	Ip6k3
ENSMUSG00000033981.15	2193.35	-1.13845	0.259537	-4.38645	1.15214e-05	0.000196133	chr3	80588756	80710142	-	NA	Gria2
ENSMUSG00000021103.13	169.51	0.808752	0.184395	4.38598	1.15467e-05	0.00019638	chr12	73170490	73320762	+	NA	Mnat1
ENSMUSG00000051166.11	285.763	-0.676872	0.154365	-4.38489	1.16045e-05	0.00019718	chr12	98753063	98867743	-	NA	Eml5
ENSMUSG00000000632.14	656.726	-1.28061	0.292217	-4.38238	1.17391e-05	0.000199272	chr11	77821625	77869874	+	NA	Sez6
ENSMUSG00000002105.16	610.981	0.503665	0.114935	4.38218	1.17496e-05	0.000199272	chr2	90892135	90900762	-	NA	Slc39a13
ENSMUSG00000035151.13	385.483	-0.546846	0.124834	-4.38059	1.18356e-05	0.000200545	chr8	84039260	84059115	-	NA	Elmod2
ENSMUSG00000071192.7	52.9828	-1.29729	0.296423	-4.37647	1.20615e-05	0.000204184	chr17	26096601	26099832	-	NA	Wfikkn1
ENSMUSG00000016386.16	50.9608	-1.28525	0.293737	-4.37551	1.2115e-05	0.000204898	chr2	106523613	106698701	+	NA	Mpped2
ENSMUSG00000021843.18	2858.27	-0.348007	0.0795656	-4.37383	1.22083e-05	0.000206285	chr14	47885904	47977351	+	NA	Ktn1
ENSMUSG00000049439.14	292.506	-0.613332	0.140272	-4.37244	1.22866e-05	0.000207335	chr1	60382481	60427219	+	NA	Cyp20a1
ENSMUSG00000041935.11	1444.92	0.506999	0.115956	4.37232	1.22932e-05	0.000207335	chr15	4011516	4025226	-	NA	AW549877
ENSMUSG00000102278.2	14.4727	-1.6057	0.367421	-4.3702	1.24131e-05	0.000209164	chr1	172215800	172218556	-	NA	Gm37145
ENSMUSG00000006373.11	757.554	-0.547511	0.125364	-4.36739	1.25743e-05	0.000211489	chrX	35861858	35869732	+	NA	Pgrmc1
ENSMUSG00000026393.11	868.124	0.430603	0.0985918	4.36754	1.25655e-05	0.000211489	chr1	138410612	138547879	-	NA	Nek7
ENSMUSG00000029162.16	130.345	1.01662	0.232845	4.36608	1.26496e-05	0.00021256	chr5	31078774	31088592	+	NA	Khk
ENSMUSG00000031616.8	192.19	-0.918557	0.210445	-4.36483	1.27219e-05	0.000213578	chr8	78389659	78451093	-	NA	Ednra
ENSMUSG00000042529.15	12.5181	-1.63541	0.375267	-4.358	1.31256e-05	0.000220153	chr11	60913389	60961957	+	NA	Kcnj12
ENSMUSG00000019947.11	328.381	0.73085	0.167727	4.35737	1.31634e-05	0.000220584	chr10	67928349	68114570	-	NA	Arid5b
ENSMUSG00000000594.8	2566.72	-0.417592	0.0958458	-4.35691	1.3191e-05	0.000220843	chr11	54988940	55003855	+	NA	Gm2a
ENSMUSG00000026743.17	435.845	-0.583679	0.133985	-4.3563	1.32279e-05	0.000221257	chr2	18060047	18217199	+	NA	Mllt10
ENSMUSG00000062184.12	106.047	-1.1147	0.255894	-4.3561	1.32402e-05	0.00022126	chrX	50476088	50770733	-	NA	Hs6st2
ENSMUSG00000003410.9	452.32	-0.522141	0.119891	-4.35511	1.32997e-05	0.000222052	chr9	21926300	21963319	-	NA	Elavl3
ENSMUSG00000027655.15	1483.98	0.645449	0.14829	4.35261	1.34524e-05	0.000224395	chr2	158636726	158700134	+	NA	Dhx35
ENSMUSG00000024579.8	552.825	-0.643721	0.147901	-4.35239	1.34662e-05	0.00022442	chr18	61829907	61840706	-	NA	Pcyox1l
ENSMUSG00000021866.16	19.9342	1.53988	0.353835	4.35197	1.34921e-05	0.000224647	chr14	25842579	25887228	+	NA	Anxa11
ENSMUSG00000087679.3	873.716	0.435435	0.100064	4.35157	1.35166e-05	0.000224849	chr2	26026825	26030533	-	NA	Tmem250-ps
ENSMUSG00000021715.13	266.427	0.735402	0.169028	4.35077	1.3566e-05	0.000225465	chr13	104767647	104953650	-	NA	Cwc27
ENSMUSG00000034930.17	824.173	0.518593	0.119207	4.35037	1.3591e-05	0.000225674	chr6	83112443	83129560	+	NA	Rtkn
ENSMUSG00000027326.14	87.9951	-1.32391	0.304529	-4.3474	1.37759e-05	0.000228536	chr2	118877599	118935982	+	NA	Knl1
ENSMUSG00000023015.15	265	-0.899152	0.207017	-4.34337	1.40313e-05	0.000232562	chr15	99518376	99549537	-	NA	Racgap1
ENSMUSG00000079562.8	1019.78	0.512723	0.11806	4.34291	1.40609e-05	0.000232841	chr5	33492852	33530640	+	NA	Maea
ENSMUSG00000034674.19	314.068	-0.647127	0.149109	-4.33996	1.4251e-05	0.000235348	chr10	82465661	82486633	+	NA	Tdg
ENSMUSG00000025816.16	586.281	-0.563836	0.129912	-4.34015	1.42389e-05	0.000235348	chr2	5875797	5900243	-	NA	Sec61a2
ENSMUSG00000047547.15	1254.82	0.595626	0.137233	4.34024	1.4233e-05	0.000235348	chr13	54740213	54759157	-	NA	Cltb
ENSMUSG00000048922.19	80.0819	-1.37303	0.316395	-4.33961	1.42735e-05	0.000235507	chr14	67913779	67953290	-	NA	Cdca2
ENSMUSG00000032763.12	159.107	-0.717322	0.165318	-4.33904	1.43106e-05	0.000235905	chr10	78410179	78420336	+	NA	Ilvbl
ENSMUSG00000050321.4	114.609	-1.1225	0.258786	-4.33757	1.44067e-05	0.000237274	chr18	86413076	86524843	+	NA	Neto1
ENSMUSG00000061080.12	1518.02	-0.627063	0.144579	-4.33715	1.44341e-05	0.000237512	chr16	39804722	42002042	+	NA	Lsamp
ENSMUSG00000022463.9	3361.78	-0.49437	0.114017	-4.33594	1.45142e-05	0.000238613	chr15	82031381	82089580	+	NA	Srebf2
ENSMUSG00000022280.10	485.82	0.75059	0.173211	4.33337	1.46842e-05	0.000241192	chr15	36240078	36283293	-	NA	Rnf19a
ENSMUSG00000050410.16	67.8039	-1.38901	0.320688	-4.33134	1.48206e-05	0.000243212	chr17	35823630	35827721	-	NA	Tcf19
ENSMUSG00000031119.5	964.299	-0.627004	0.144796	-4.33027	1.48928e-05	0.000244178	chrX	51141897	51254129	-	NA	Gpc4
ENSMUSG00000046178.4	385.88	-0.973372	0.224796	-4.33002	1.49098e-05	0.000244237	chr6	8948430	9249032	+	NA	Nxph1
ENSMUSG00000010476.15	121.895	-0.853435	0.197259	-4.32647	1.51517e-05	0.000247977	chr7	136795401	136916174	-	NA	Ebf3
ENSMUSG00000071317.5	44.5824	-1.44114	0.333213	-4.32497	1.52549e-05	0.000249442	chr10	45211867	45248575	+	NA	Bves
ENSMUSG00000038943.17	365.591	-0.951014	0.219905	-4.32465	1.52774e-05	0.000249586	chr7	79944197	79966007	+	NA	Prc1
ENSMUSG00000025092.8	77.3004	0.983293	0.227452	4.32308	1.53863e-05	0.00025114	chr19	58784181	58932086	-	NA	Hspa12a
ENSMUSG00000039546.10	10.1769	-1.61552	0.37387	-4.32107	1.55272e-05	0.000253213	chr4	153457677	153567268	-	NA	Ajap1
ENSMUSG00000022507.7	1331.91	0.576397	0.133414	4.32036	1.55773e-05	0.000253803	chr16	8647963	8676786	+	NA	1810013L24Rik
ENSMUSG00000079111.4	676.871	-0.517037	0.11971	-4.31909	1.56677e-05	0.000254821	chr5	143389592	143407656	+	NA	Kdelr2
ENSMUSG00000039963.21	40.5564	1.28026	0.296411	4.31922	1.5658e-05	0.000254821	chr11	119119397	119156064	+	NA	Ccdc40
ENSMUSG00000053414.9	248.409	-0.874929	0.202617	-4.31815	1.57343e-05	0.000255675	chr16	90182900	90296441	+	NA	Hunk
ENSMUSG00000033157.18	293.931	-0.607959	0.140808	-4.31765	1.57702e-05	0.000255921	chr16	45550087	45563318	-	NA	Abhd10
ENSMUSG00000028894.19	578.761	0.686384	0.158976	4.31754	1.57775e-05	0.000255921	chr4	124635642	124695304	+	NA	Inpp5b
ENSMUSG00000118074.2	49.753	-1.22786	0.284468	-4.31634	1.58634e-05	0.000256858	chr18	45634656	45693197	-	NA	Gm31907
ENSMUSG00000079553.12	224.299	-0.730954	0.169341	-4.31647	1.58544e-05	0.000256858	chr17	34094632	34109635	-	NA	Kifc1
ENSMUSG00000046432.13	288.27	-0.802101	0.185986	-4.31269	1.6128e-05	0.00026091	chrX	135171001	135172727	+	NA	Bex3
ENSMUSG00000016534.16	4134.85	-0.430867	0.0999927	-4.30898	1.64006e-05	0.000265085	chrX	37490233	37545331	-	NA	Lamp2
ENSMUSG00000014195.17	3652.6	0.467877	0.10861	4.30788	1.64827e-05	0.000266175	chr11	100473643	100511014	-	NA	Dnajc7
ENSMUSG00000040537.18	814.311	-0.571354	0.132661	-4.30687	1.6558e-05	0.000267155	chr5	8122351	8418160	-	NA	Adam22
ENSMUSG00000107379.2	508.721	-0.709294	0.164772	-4.30471	1.67204e-05	0.000269537	chr6	127099928	127103118	+	NA	Gm43126
ENSMUSG00000040618.8	820.198	0.889601	0.20691	4.29946	1.71212e-05	0.000275754	chr14	55777722	55788699	+	NA	Pck2
ENSMUSG00000023034.8	734.344	1.32372	0.307963	4.29829	1.7212e-05	0.000276972	chr15	101152149	101172676	+	NA	Nr4a1
ENSMUSG00000035561.6	59.0286	1.19755	0.278769	4.29584	1.74036e-05	0.000279808	chr4	45799021	45804604	+	NA	Aldh1b1
ENSMUSG00000024944.7	421.824	0.580816	0.135253	4.29428	1.75259e-05	0.000281527	chr19	6184403	6191578	-	NA	Arl2
ENSMUSG00000085168.3	38.2208	-1.281	0.298468	-4.29191	1.77147e-05	0.000284308	chr9	103349282	103370448	+	NA	Gm16252
ENSMUSG00000038379.16	44.0515	-1.4518	0.338668	-4.28679	1.81277e-05	0.00029068	chr9	83716741	83754442	+	NA	Ttk
ENSMUSG00000025337.11	635.526	0.555978	0.129773	4.28423	1.83372e-05	0.000293782	chr5	130274571	130284371	-	NA	Sbds
ENSMUSG00000060743.13	1617.56	-0.563418	0.131522	-4.28383	1.837e-05	0.000294049	chr1	180628396	180641508	-	NA	H3f3a
ENSMUSG00000038225.16	124.062	-0.940321	0.219632	-4.28136	1.85758e-05	0.000297083	chr8	47028628	47070247	-	NA	Primpol
ENSMUSG00000042328.14	416.44	0.695841	0.162769	4.27501	1.91125e-05	0.000305168	chr5	112490948	112526280	+	NA	Hps4
ENSMUSG00000019124.11	1154.59	0.822285	0.192348	4.27499	1.91149e-05	0.000305168	chr6	54478157	54543474	-	NA	Scrn1
ENSMUSG00000103945.2	99.9657	-1.00867	0.236037	-4.27333	1.92572e-05	0.000307102	chr1	43599432	43600725	+	NA	Gm38228
ENSMUSG00000032383.8	1964.85	-0.41907	0.0980696	-4.27319	1.92697e-05	0.000307102	chr9	65967503	65973905	+	NA	Ppib
ENSMUSG00000022136.9	1038.02	-0.478515	0.111997	-4.27258	1.93224e-05	0.000307673	chr14	119175387	119219109	+	NA	Dnajc3
ENSMUSG00000045414.8	216.338	-0.693958	0.162489	-4.27081	1.94764e-05	0.000309856	chr9	94399916	94420134	-	NA	Dipk2a
ENSMUSG00000041329.14	35486.9	0.448637	0.105069	4.26994	1.95525e-05	0.000310794	chr11	69490561	69496768	-	NA	Atp1b2
ENSMUSG00000033960.7	1112.58	0.446729	0.104639	4.26924	1.96138e-05	0.000311497	chr18	4634877	4682869	+	NA	Jcad
ENSMUSG00000001864.14	154.715	-0.892602	0.209306	-4.26459	2.0027e-05	0.000317783	chr2	31840150	31863454	+	NA	Aif1l
ENSMUSG00000010755.18	973.715	0.686739	0.16105	4.26412	2.00687e-05	0.000318168	chr7	143110966	143153827	-	NA	Cars
ENSMUSG00000004113.19	112.879	-1.02615	0.240825	-4.261	2.03517e-05	0.000322094	chr2	24493898	24653164	-	NA	Cacna1b
ENSMUSG00000048960.14	55.2291	1.34634	0.315965	4.26106	2.0346e-05	0.000322094	chr1	11063688	11373905	+	NA	Prex2
ENSMUSG00000046861.10	452.852	0.594963	0.13964	4.26068	2.03802e-05	0.000322265	chr4	116852513	116862474	+	NA	Hectd3
ENSMUSG00000068154.6	21.4812	-1.55769	0.365635	-4.26024	2.04209e-05	0.000322628	chr2	146063840	146066940	+	NA	Insm1
ENSMUSG00000045136.7	3290.42	-0.499267	0.117244	-4.25834	2.05948e-05	0.000325094	chr13	34310730	34314449	-	NA	Tubb2b
ENSMUSG00000020225.11	590.074	-0.440047	0.103361	-4.25739	2.06824e-05	0.000325914	chr10	120037494	120060822	+	NA	Tmbim4
ENSMUSG00000018750.15	1019.84	0.482907	0.113426	4.25746	2.06765e-05	0.000325914	chr11	69656737	69674849	+	NA	Zbtb4
ENSMUSG00000085586.2	63.2123	1.17131	0.27521	4.25606	2.08058e-05	0.000327575	chr11	97535009	97551193	-	NA	Gm11613
ENSMUSG00000036790.6	530.653	-0.507085	0.119181	-4.25475	2.09282e-05	0.000329218	chrX	65692923	65704999	+	NA	Slitrk2
ENSMUSG00000031760.10	4983.29	0.469694	0.110403	4.25435	2.09657e-05	0.000329522	chr8	94879234	94880774	+	NA	Mt3
ENSMUSG00000032599.13	1774.68	0.415742	0.0977464	4.25327	2.10673e-05	0.000330834	chr9	108660994	108683536	+	NA	Ip6k2
ENSMUSG00000031302.17	346.021	-0.974173	0.229126	-4.2517	2.12158e-05	0.000332879	chrX	100342773	100369569	+	NA	Nlgn3
ENSMUSG00000021266.17	1515.39	0.674472	0.158667	4.25086	2.12948e-05	0.000333832	chr12	108825955	108860100	-	NA	Wars
ENSMUSG00000070643.12	156.997	-0.916396	0.215685	-4.24876	2.14953e-05	0.000336686	chr1	133310040	133352115	-	NA	Sox13
ENSMUSG00000050875.12	13.0028	1.54383	0.363429	4.24796	2.15722e-05	0.000337601	chr18	59195319	59210034	+	NA	Minar2
ENSMUSG00000066036.15	5973.84	0.440717	0.103791	4.2462	2.17431e-05	0.000339983	chr4	139079919	139216899	+	NA	Ubr4
ENSMUSG00000047248.21	663.073	-0.675853	0.159211	-4.24501	2.18583e-05	0.000341491	chr7	100021439	100119359	+	NA	C2cd3
ENSMUSG00000025007.14	1568.72	0.750275	0.176922	4.2407	2.22822e-05	0.000347816	chr19	40538700	40576907	-	NA	Aldh18a1
ENSMUSG00000046109.7	25.3158	1.4425	0.340375	4.23797	2.25555e-05	0.00035178	chr4	138122508	138125025	+	NA	AB041806
ENSMUSG00000027313.4	94.9771	1.33616	0.315439	4.23588	2.27655e-05	0.000354752	chr2	119181709	119184862	+	NA	Chac1
ENSMUSG00000029270.11	160.064	-0.982269	0.231988	-4.23414	2.29432e-05	0.000357217	chr5	108055918	108134951	-	NA	Dipk1a
ENSMUSG00000066643.13	481.66	-0.596988	0.141141	-4.22972	2.3398e-05	0.000363987	chr12	9023891	9078847	+	NA	Wdr35
ENSMUSG00000034460.10	93.1928	0.871961	0.206182	4.22909	2.34638e-05	0.0003647	chr12	73146382	73160230	-	NA	Six4
ENSMUSG00000032802.9	904.031	0.690438	0.1633	4.22803	2.35749e-05	0.000366114	chr2	151947435	151953296	+	NA	Srxn1
ENSMUSG00000078776.10	181.011	-0.94601	0.223777	-4.22747	2.36337e-05	0.000366715	chr7	27828890	27864236	+	NA	9530053A07Rik
ENSMUSG00000069662.6	3151.27	-0.627037	0.148395	-4.22546	2.38457e-05	0.00036949	chr10	37009370	37014916	-	NA	Marcks
ENSMUSG00000026694.20	226.244	0.646473	0.152997	4.22539	2.38531e-05	0.00036949	chr1	162359695	162376120	-	NA	Eef1aknmt
ENSMUSG00000057229.12	380.63	0.745599	0.176516	4.22398	2.40027e-05	0.000371492	chr7	25318838	25324976	+	NA	Dmac2
ENSMUSG00000058013.12	6395.14	-0.400537	0.0948708	-4.22192	2.42232e-05	0.000374586	chr5	93241295	93324306	+	NA	Septin11
ENSMUSG00000040312.15	296.877	-0.802064	0.190007	-4.22124	2.4296e-05	0.000375394	chr17	35827996	35841912	+	NA	Cchcr1
ENSMUSG00000036885.15	1075.83	0.420092	0.0996559	4.21543	2.49304e-05	0.000384869	chr3	62245764	62369642	+	NA	Arhgef26
ENSMUSG00000025747.13	54.4361	-1.18011	0.280003	-4.21461	2.50206e-05	0.000385673	chr5	30263199	30278615	-	NA	Tyms
ENSMUSG00000078607.7	170.429	0.742107	0.176081	4.21458	2.50247e-05	0.000385673	chr11	106916506	106921269	+	NA	1810010H24Rik
ENSMUSG00000039607.18	200.049	-0.850031	0.201848	-4.21126	2.53955e-05	0.000391057	chr9	116401813	117701749	-	NA	Rbms3
ENSMUSG00000004069.18	845.752	0.607232	0.144243	4.20979	2.55605e-05	0.000393265	chr16	4457852	4525559	+	NA	Dnaja3
ENSMUSG00000028456.19	255.596	-0.70326	0.167148	-4.20742	2.58305e-05	0.000396416	chr4	43058952	43264871	+	NA	Unc13b
ENSMUSG00000017721.16	3610.56	-0.657388	0.156241	-4.20753	2.58181e-05	0.000396416	chr2	164339439	164350221	+	NA	Pigt
ENSMUSG00000026203.17	553.575	0.667527	0.158641	4.20778	2.57892e-05	0.000396416	chr1	75213049	75222336	+	NA	Dnajb2
ENSMUSG00000022843.18	686.658	-0.471378	0.112057	-4.2066	2.5924e-05	0.000397516	chr16	20521713	20536496	-	NA	Clcn2
ENSMUSG00000071753.14	12.9697	-1.58042	0.375788	-4.20562	2.60368e-05	0.000398638	chrX	60159983	60247391	+	NA	Cdr1os
ENSMUSG00000001260.11	338.406	-0.97116	0.230922	-4.20558	2.60409e-05	0.000398638	chr5	70908389	70999960	-	NA	Gabrg1
ENSMUSG00000020936.9	1320.46	0.503327	0.119689	4.20528	2.60758e-05	0.000398837	chr11	102919015	102959738	+	NA	Nmt1
ENSMUSG00000032796.9	55.898	-1.13951	0.271017	-4.20457	2.61574e-05	0.00039975	chr17	68004253	68129642	+	NA	Lama1
ENSMUSG00000024352.13	68.766	-0.960584	0.228751	-4.19926	2.67792e-05	0.000408567	chr18	35789741	35795239	-	NA	Spata24
ENSMUSG00000093930.3	3112	-0.696835	0.165939	-4.19935	2.67677e-05	0.000408567	chr13	120151914	120169796	+	NA	Hmgcs1
ENSMUSG00000028551.15	324.787	-0.750706	0.178787	-4.19888	2.68244e-05	0.000408573	chr4	109518072	109524386	-	NA	Cdkn2c
ENSMUSG00000064372.1	961.4	0.757612	0.180431	4.19889	2.68226e-05	0.000408573	chrM	15355	15422	-	NA	mt-Tp
ENSMUSG00000026587.16	2895.01	-0.698469	0.166413	-4.19721	2.70222e-05	0.000411242	chr1	158189842	158519351	+	NA	Astn1
ENSMUSG00000035189.18	16.3788	-1.5076	0.35931	-4.19583	2.71871e-05	0.000413408	chr10	88784855	89180624	-	NA	Ano4
ENSMUSG00000056394.20	183.64	-1.11843	0.266696	-4.19367	2.74479e-05	0.000417025	chr7	13011238	13045350	+	NA	Lig1
ENSMUSG00000114154.2	48.0074	-1.43711	0.342882	-4.19126	2.77409e-05	0.000421125	chr13	97086879	97087422	-	NA	Gm48597
ENSMUSG00000022309.10	126.409	-1.05703	0.252385	-4.18815	2.81235e-05	0.000426578	chr15	42288118	42540373	-	NA	Angpt1
ENSMUSG00000023952.14	849.231	0.613389	0.146467	4.1879	2.81549e-05	0.0004267	chr17	46471957	46480296	+	NA	Gtpbp2
ENSMUSG00000117870.2	15.1557	-1.54374	0.368723	-4.18671	2.83023e-05	0.000428577	chr18	81671060	81680962	-	NA	Gm41792
ENSMUSG00000086331.2	140.11	1.15054	0.275087	4.18245	2.88382e-05	0.00043633	chr16	91891455	91893378	+	NA	Gm16310
ENSMUSG00000025213.12	110.221	1.11072	0.265681	4.18063	2.90699e-05	0.000439471	chr19	45063679	45067728	+	NA	Kazald1
ENSMUSG00000036138.17	721.258	0.58991	0.141115	4.18034	2.91077e-05	0.000439678	chr9	119168741	119179365	+	NA	Acaa1a
ENSMUSG00000027699.20	115.551	-1.14976	0.275069	-4.17989	2.91646e-05	0.000440173	chr3	27151370	27208027	-	NA	Ect2
ENSMUSG00000032733.7	1197.1	0.464966	0.111264	4.17893	2.92886e-05	0.000441678	chr9	56824476	56835655	-	NA	Snx33
ENSMUSG00000074738.3	576.788	0.565291	0.135306	4.17785	2.94272e-05	0.000443402	chr4	155778798	155780938	+	NA	Fndc10
ENSMUSG00000036339.19	598.198	-0.610642	0.146194	-4.17692	2.95481e-05	0.000444856	chr14	48683580	48761703	+	NA	Tmem260
ENSMUSG00000027570.16	77.432	-1.04296	0.25023	-4.16801	3.07266e-05	0.000462217	chr2	180239582	180263982	+	NA	Col9a3
ENSMUSG00000028957.13	1202.86	0.620345	0.148851	4.16755	3.07889e-05	0.000462773	chr4	151088108	151129122	-	NA	Per3
ENSMUSG00000026970.17	400.452	0.615136	0.147675	4.16546	3.1072e-05	0.000466643	chr2	60580536	60793536	-	NA	Rbms1
ENSMUSG00000035745.10	404.133	-0.934668	0.224507	-4.1632	3.13817e-05	0.000470906	chr10	79806548	79813024	+	NA	Grin3b
ENSMUSG00000045211.6	327.526	0.636621	0.152962	4.16195	3.15547e-05	0.000473113	chr14	70815076	70820128	+	NA	Nudt18
ENSMUSG00000027792.12	551.857	-1.18529	0.284805	-4.16175	3.15821e-05	0.000473135	chr3	73543140	73615748	-	NA	Bche
ENSMUSG00000044641.8	39.8184	1.19533	0.287406	4.15904	3.19588e-05	0.000478385	chr2	167922923	167943123	+	NA	Pard6b
ENSMUSG00000021775.12	968.418	0.602267	0.144818	4.15879	3.19942e-05	0.000478522	chr14	4230568	4265642	+	NA	Nr1d2
ENSMUSG00000027860.16	354.486	-0.596051	0.143404	-4.15646	3.23213e-05	0.000483018	chr3	102060898	102112009	-	NA	Vangl1
ENSMUSG00000046591.11	39.9378	-1.41299	0.340137	-4.15416	3.26478e-05	0.000487498	chr7	79309943	79347896	+	NA	Ticrr
ENSMUSG00000071424.11	63.2755	1.06917	0.257392	4.15385	3.26923e-05	0.000487763	chr6	63232859	64681307	+	NA	Grid2
ENSMUSG00000022034.11	38.8423	-1.45135	0.34948	-4.15287	3.28325e-05	0.000489454	chr14	66056486	66071443	-	NA	Esco2
ENSMUSG00000032330.8	774.172	-0.522066	0.125726	-4.1524	3.29008e-05	0.000490072	chr9	79662642	79667160	-	NA	Cox7a2
ENSMUSG00000105947.2	32.1508	-1.43159	0.344781	-4.15215	3.2936e-05	0.000490195	chr5	103131707	103134179	-	NA	Gm43789
ENSMUSG00000052151.13	43.7906	-1.06698	0.257031	-4.15116	3.30789e-05	0.00049192	chr10	79362263	79369630	-	NA	Plpp2
ENSMUSG00000040195.12	230.971	-0.697489	0.168044	-4.15064	3.31546e-05	0.000492645	chr10	127502769	127536918	+	NA	Nemp1
ENSMUSG00000021838.18	1076.71	0.485233	0.116918	4.15019	3.32205e-05	0.000493222	chr14	47120310	47343272	+	NA	Samd4
ENSMUSG00000005338.15	299.39	0.940684	0.226743	4.14868	3.34395e-05	0.00049607	chr1	173160824	173195261	-	NA	Cadm3
ENSMUSG00000025757.14	443.753	-0.583888	0.140783	-4.14744	3.36218e-05	0.000498369	chr3	40699813	40750538	+	NA	Hspa4l
ENSMUSG00000029060.18	1138.86	0.536679	0.129476	4.14502	3.39783e-05	0.000503244	chr4	155739133	155753655	-	NA	Mib2
ENSMUSG00000053552.15	384.779	0.640752	0.15462	4.14403	3.41255e-05	0.000505013	chr2	130137088	130212401	+	NA	Ebf4
ENSMUSG00000030654.10	3741.44	-0.389353	0.0939614	-4.14375	3.41669e-05	0.000505216	chr7	117718113	117728885	-	NA	Arl6ip1
ENSMUSG00000056749.8	92.2945	1.02737	0.247961	4.14327	3.42382e-05	0.00050586	chr13	53121244	53135109	-	NA	Nfil3
ENSMUSG00000062044.17	1023.87	-0.554755	0.133929	-4.14214	3.44079e-05	0.000507956	chr7	45433161	45453568	+	NA	Lmtk3
ENSMUSG00000027298.18	636.7	-0.518446	0.125211	-4.14058	3.46428e-05	0.000510597	chr2	119628213	119648585	+	NA	Tyro3
ENSMUSG00000026965.13	1478.54	0.450025	0.108684	4.14068	3.46283e-05	0.000510597	chr2	25162489	25175927	+	NA	Anapc2
ENSMUSG00000074781.6	841.967	-0.532286	0.128562	-4.1403	3.46848e-05	0.000510802	chr10	95351006	95381519	+	NA	Ube2n
ENSMUSG00000029634.16	533.785	0.556748	0.134484	4.13989	3.47465e-05	0.000511298	chr5	146146001	146158365	-	NA	Rnf6
ENSMUSG00000028793.16	429.168	0.541872	0.130916	4.13908	3.48706e-05	0.000512711	chr4	128952063	128979679	+	NA	Rnf19b
ENSMUSG00000004902.8	1248.3	-1.13598	0.274772	-4.13425	3.56112e-05	0.000523177	chr6	120750538	120771297	+	NA	Slc25a18
ENSMUSG00000028367.6	920.753	-0.673853	0.163119	-4.13104	3.61123e-05	0.000530112	chr4	57943372	57956411	-	NA	Txn1
ENSMUSG00000037999.14	1808.4	-0.425899	0.103104	-4.13076	3.61572e-05	0.000530344	chr5	62759787	62923502	-	NA	Arap2
ENSMUSG00000058145.17	117.977	0.749391	0.181543	4.12791	3.66078e-05	0.000536521	chr7	66489482	66802919	+	NA	Adamts17
ENSMUSG00000006649.18	10.5676	-1.54791	0.375047	-4.12725	3.67129e-05	0.00053763	chr7	30157739	30186648	+	NA	Nphs1
ENSMUSG00000040354.15	2170.83	0.66169	0.160334	4.12695	3.67614e-05	0.000537908	chr10	127132089	127147655	-	NA	Mars1
ENSMUSG00000064215.14	559.62	-0.586031	0.142038	-4.12588	3.69314e-05	0.000539963	chr12	103400469	103406498	+	NA	Ifi27
ENSMUSG00000020175.16	323.771	-0.639309	0.15496	-4.12563	3.69723e-05	0.000540127	chr10	74872889	74890580	+	NA	Rab36
ENSMUSG00000068742.12	806.254	0.620315	0.150403	4.12436	3.71774e-05	0.000542689	chr2	92233990	92264388	-	NA	Cry2
ENSMUSG00000053702.17	2081.62	-0.463309	0.112396	-4.12213	3.75393e-05	0.000547533	chr2	17348719	17736275	-	NA	Nebl
ENSMUSG00000109209.2	6.51858	-1.53172	0.371874	-4.11892	3.80651e-05	0.000554758	chr7	18130440	18134790	-	NA	Gm45104
ENSMUSG00000021703.10	1597.78	-1.05569	0.256331	-4.11846	3.81413e-05	0.000555426	chr13	92747598	92848455	+	NA	Serinc5
ENSMUSG00000071793.13	169.65	0.747501	0.181522	4.11797	3.82219e-05	0.000556154	chr8	20016465	20055498	+	NA	2610005L07Rik
ENSMUSG00000026628.14	106.389	0.998683	0.242632	4.11605	3.85424e-05	0.000560371	chr1	190902492	190950236	-	NA	Atf3
ENSMUSG00000090534.2	199.843	-0.749043	0.182037	-4.11479	3.87535e-05	0.000562992	chr14	118473643	118498611	+	NA	Gm4675
ENSMUSG00000039476.14	34.6409	-1.3793	0.335381	-4.11263	3.9118e-05	0.000567834	chr2	30724983	30771263	+	NA	Prrx2
ENSMUSG00000066839.13	275.015	0.631169	0.153498	4.11191	3.92404e-05	0.000568705	chr9	21983541	21996734	-	NA	Ecsit
ENSMUSG00000038742.8	72.1532	1.12977	0.274753	4.11197	3.92299e-05	0.000568705	chr9	20785103	20791023	-	NA	Angptl6
ENSMUSG00000037996.18	56.8742	-1.24308	0.302567	-4.10845	3.98325e-05	0.000576828	chr4	86901360	87148714	-	NA	Slc24a2
ENSMUSG00000037709.14	460.125	0.617067	0.150241	4.10718	4.00515e-05	0.000579539	chr6	58909074	59001534	-	NA	Fam13a
ENSMUSG00000067586.5	40.5309	-1.31171	0.319414	-4.10662	4.01497e-05	0.0005805	chr13	51562674	51576833	+	NA	S1pr3
ENSMUSG00000024603.9	1917.42	0.545796	0.132945	4.10544	4.03554e-05	0.00058301	chr18	60659256	60691838	+	NA	Dctn4
ENSMUSG00000054469.15	675.998	-0.466369	0.113614	-4.10487	4.04534e-05	0.000583963	chr17	73414979	73550363	+	NA	Lclat1
ENSMUSG00000016382.16	940.833	-0.483788	0.117903	-4.10327	4.07357e-05	0.000586646	chrX	74829259	74918788	-	NA	Pls3
ENSMUSG00000045374.19	771.524	0.506141	0.123342	4.10356	4.06849e-05	0.000586646	chr11	75331769	75345543	-	NA	Wdr81
ENSMUSG00000022489.7	109.158	0.884801	0.215631	4.10331	4.07273e-05	0.000586646	chr15	103411460	103438479	+	NA	Pde1b
ENSMUSG00000103755.2	99.1965	-0.913349	0.22261	-4.10291	4.07981e-05	0.00058708	chr9	95289513	95290607	+	NA	Gm37805
ENSMUSG00000037851.14	1331.47	0.684774	0.166968	4.10123	4.10957e-05	0.000590896	chr13	49835575	49887743	+	NA	Iars
ENSMUSG00000002983.18	265.369	0.730203	0.178232	4.09694	4.18656e-05	0.000601493	chr7	19340141	19363363	-	NA	Relb
ENSMUSG00000102461.2	10.3323	-1.53685	0.375172	-4.09639	4.19646e-05	0.000601966	chr9	102997566	103000040	+	NA	Gm37166
ENSMUSG00000071856.11	831.113	-0.513074	0.125246	-4.09653	4.19382e-05	0.000601966	chr18	44558126	44945249	-	NA	Mcc
ENSMUSG00000042688.17	917.174	0.532232	0.130024	4.09333	4.25228e-05	0.000609014	chr9	75276343	75317287	-	NA	Mapk6
ENSMUSG00000041351.17	258.376	0.83863	0.204869	4.0935	4.24911e-05	0.000609014	chr4	137392036	137457172	+	NA	Rap1gap
ENSMUSG00000027177.15	771.945	0.45727	0.11173	4.09263	4.26501e-05	0.000610359	chr2	104256825	104324791	-	NA	Hipk3
ENSMUSG00000078676.10	980.699	0.478335	0.116906	4.09163	4.28345e-05	0.000612516	chr11	98695730	98724640	+	NA	Casc3
ENSMUSG00000048148.19	5430.11	-0.689219	0.168649	-4.0867	4.37549e-05	0.000625188	chr8	73373338	73444504	+	NA	Nwd1
ENSMUSG00000030022.15	524.692	-0.553594	0.135515	-4.0851	4.40577e-05	0.000629022	chr6	92749679	92920473	-	NA	Adamts9
ENSMUSG00000112084.2	28.4457	-1.35318	0.331449	-4.08261	4.45322e-05	0.000635299	chr10	82863594	82867529	-	NA	Gm10773
ENSMUSG00000108409.2	13.7011	-1.52174	0.372825	-4.08165	4.47175e-05	0.000636447	chr7	121189125	121190814	+	NA	1700025J12Rik
ENSMUSG00000031684.12	215.958	-0.620571	0.152038	-4.08168	4.47105e-05	0.000636447	chr8	79235974	79460632	+	NA	Slc10a7
ENSMUSG00000003154.16	658.207	0.620485	0.152012	4.08182	4.46853e-05	0.000636447	chr6	122796872	122822325	+	NA	Foxj2
ENSMUSG00000103217.2	40.3768	-1.31379	0.322202	-4.07753	4.55164e-05	0.000646433	chr2	25070792	25073351	-	NA	Gm38287
ENSMUSG00000045817.9	2649.82	0.490363	0.120261	4.07749	4.55254e-05	0.000646433	chr17	84491358	84495375	-	NA	Zfp36l2
ENSMUSG00000025140.16	219.273	0.916702	0.224808	4.0777	4.54827e-05	0.000646433	chr11	120526537	120534595	-	NA	Pycr1
ENSMUSG00000035868.10	160.691	0.777242	0.190696	4.07582	4.58532e-05	0.000650581	chr17	21869544	21883882	+	NA	Zfp983
ENSMUSG00000067818.7	139.592	-0.997747	0.244835	-4.07518	4.59788e-05	0.000651856	chr2	156617339	156623578	+	NA	Myl9
ENSMUSG00000003033.16	550.859	-0.484943	0.119145	-4.0702	4.69719e-05	0.000665221	chr8	72993861	73011229	+	NA	Ap1m1
ENSMUSG00000034902.18	1142.64	-0.392246	0.0963728	-4.07009	4.69946e-05	0.000665221	chr10	81128796	81155807	+	NA	Pip5k1c
ENSMUSG00000017724.15	1009.01	-0.631428	0.155169	-4.0693	4.71548e-05	0.000666882	chr11	101660567	101676197	-	NA	Etv4
ENSMUSG00000004897.17	2039.32	0.392958	0.09657	4.06915	4.71851e-05	0.000666882	chr3	87813627	87823439	+	NA	Hdgf
ENSMUSG00000072964.15	571.841	-0.557148	0.137011	-4.06644	4.7737e-05	0.00067416	chrX	134698342	134791830	+	NA	Bhlhb9
ENSMUSG00000033826.11	15.4408	-1.51303	0.372107	-4.06613	4.78012e-05	0.000674544	chr17	30843327	31096339	+	NA	Dnah8
ENSMUSG00000008540.12	449.932	-0.568844	0.139919	-4.06553	4.79234e-05	0.000675746	chr6	138117313	138133753	+	NA	Mgst1
ENSMUSG00000039005.14	10.9676	-1.52518	0.375203	-4.06495	4.80435e-05	0.000676916	chr4	66745820	66848521	+	NA	Tlr4
ENSMUSG00000032657.16	130.307	0.83079	0.204456	4.06342	4.83579e-05	0.00068082	chr3	89090449	89096602	+	NA	Fam189b
ENSMUSG00000022620.15	779.337	0.459232	0.113049	4.06225	4.86019e-05	0.000683455	chr15	89356678	89361628	-	NA	Arsa
ENSMUSG00000047407.18	427.086	1.20482	0.296595	4.06216	4.86201e-05	0.000683455	chr17	71151199	71160541	-	NA	Tgif1
ENSMUSG00000023990.19	246.805	0.738529	0.181833	4.06157	4.87442e-05	0.000684673	chr17	48047954	48103344	+	NA	Tfeb
ENSMUSG00000023495.14	281.59	-0.603351	0.148568	-4.06111	4.88396e-05	0.000685484	chr9	106330489	106341211	+	NA	Pcbp4
ENSMUSG00000099034.8	32.7041	-1.22455	0.301739	-4.05832	4.9426e-05	0.000693181	chr15	75513977	75525492	+	NA	2810039B14Rik
ENSMUSG00000016087.14	5.21893	1.45371	0.358285	4.05742	4.96175e-05	0.000695332	chr9	32333499	32454157	-	NA	Fli1
ENSMUSG00000110751.2	18.7057	-1.45625	0.359044	-4.05591	4.99394e-05	0.000699305	chr9	121148450	121150696	+	NA	C230053D17Rik
ENSMUSG00000091811.3	215.079	0.69414	0.171154	4.05565	4.9995e-05	0.000699546	chr7	16005937	16007542	-	NA	Inafm1
ENSMUSG00000020744.14	348.223	0.654788	0.161562	4.05286	5.0596e-05	0.000707413	chr11	115505003	115519121	-	NA	Slc25a19
ENSMUSG00000035842.11	159.861	-0.729023	0.17997	-4.05081	5.10416e-05	0.000713096	chr17	66430514	66459169	+	NA	Ddx11
ENSMUSG00000062257.14	20.4884	-1.48605	0.367055	-4.04858	5.15291e-05	0.000717708	chr9	27702070	28836706	+	NA	Opcml
ENSMUSG00000107019.2	57.3829	-1.1371	0.280846	-4.04883	5.14735e-05	0.000717708	chr5	93324828	93326918	+	NA	Gm43682
ENSMUSG00000003038.16	562.303	-0.74752	0.184613	-4.04911	5.1412e-05	0.000717708	chr4	133692048	133695961	-	NA	Hmgn2
ENSMUSG00000039552.15	7.72655	1.50192	0.370963	4.04871	5.15015e-05	0.000717708	chr10	33781106	33792017	+	NA	Rsph4a
ENSMUSG00000075254.13	711.355	-0.680377	0.168089	-4.04773	5.17177e-05	0.000719784	chr16	33504739	33591946	+	NA	Heg1
ENSMUSG00000039286.13	1338.7	0.416879	0.103001	4.04734	5.18027e-05	0.000720417	chr3	27470310	27765456	-	NA	Fndc3b
ENSMUSG00000028266.18	937.295	0.525839	0.129988	4.0453	5.22556e-05	0.000726162	chr3	143894290	143910981	-	NA	Lmo4
ENSMUSG00000008384.9	123.948	0.825631	0.20411	4.04503	5.23172e-05	0.000726464	chr7	27186334	27189741	+	NA	Sertad1
ENSMUSG00000022790.15	560.244	-0.507904	0.125569	-4.04483	5.23618e-05	0.00072653	chr16	38713032	38847521	+	NA	Igsf11
ENSMUSG00000038296.15	341.427	-0.928902	0.229683	-4.04428	5.24833e-05	0.000727662	chr7	111070867	111379184	-	NA	Galnt18
ENSMUSG00000030411.17	1306.99	-0.600282	0.148446	-4.04379	5.25949e-05	0.000728656	chr7	18659812	18699244	+	NA	Nova2
ENSMUSG00000114936.2	58.543	1.15496	0.285717	4.04233	5.29228e-05	0.000732641	chr13	40876585	40878925	+	NA	Gm47061
ENSMUSG00000022203.8	372.453	-0.561182	0.138844	-4.04183	5.30365e-05	0.000733658	chr14	55153991	55163583	-	NA	Efs
ENSMUSG00000112336.2	33.2017	1.1625	0.287712	4.0405	5.33376e-05	0.000737263	chr12	80306216	80307331	+	NA	Gm47766
ENSMUSG00000059970.8	282.226	0.528617	0.130856	4.03969	5.35214e-05	0.000739245	chr12	76450949	76453712	+	NA	Hspa2
ENSMUSG00000021273.12	648.051	-0.551655	0.136588	-4.03881	5.37234e-05	0.000741473	chr14	63382598	63417027	-	NA	Fdft1
ENSMUSG00000025477.15	408.323	0.543637	0.134635	4.03785	5.3944e-05	0.000743954	chr7	138969024	139159568	+	NA	Inpp5a
ENSMUSG00000064339.1	43568.7	-0.637335	0.157899	-4.03635	5.42883e-05	0.000748137	chrM	1093	2675	+	NA	mt-Rnr2
ENSMUSG00000074916.6	103.297	0.928838	0.23023	4.03439	5.47435e-05	0.000753699	chr2	118756976	118759066	+	NA	Chst14
ENSMUSG00000086645.3	46.5645	1.34838	0.334231	4.03426	5.47747e-05	0.000753699	chr16	31246693	31248594	-	NA	Gm15743
ENSMUSG00000043993.7	514.958	0.498373	0.12362	4.0315	5.54224e-05	0.000762037	chr11	120120627	120122411	-	NA	2900052L18Rik
ENSMUSG00000054942.14	228.789	-0.664016	0.164715	-4.03129	5.54717e-05	0.00076214	chr3	151979485	152046044	-	NA	Miga1
ENSMUSG00000042671.13	23.926	-1.41224	0.350353	-4.03091	5.55614e-05	0.000762798	chr1	153528770	153576069	+	NA	Rgs8
ENSMUSG00000038485.7	1074.6	-0.432448	0.107311	-4.02985	5.58117e-05	0.000765657	chr11	97253260	97289368	+	NA	Socs7
ENSMUSG00000103670.2	5.92627	-1.47603	0.366313	-4.02942	5.59135e-05	0.000766257	chr1	155107049	155108905	+	NA	Gm37622
ENSMUSG00000053411.17	286.292	0.83469	0.207154	4.02932	5.59394e-05	0.000766257	chr15	79800007	79855320	-	NA	Cbx7
ENSMUSG00000032932.16	869.332	-0.421499	0.104633	-4.02835	5.61702e-05	0.000768841	chr16	75542318	75563992	-	NA	Hspa13
ENSMUSG00000062127.12	2444.7	0.436098	0.108302	4.02669	5.65669e-05	0.000773109	chr3	104909230	104960462	-	NA	Cttnbp2nl
ENSMUSG00000110649.2	32.7213	1.2455	0.309301	4.02683	5.65347e-05	0.000773109	chr8	20576699	20584337	+	NA	Gm40466
ENSMUSG00000028782.15	3453.57	-0.502317	0.124796	-4.0251	5.69512e-05	0.000777779	chr4	129878662	129916426	+	NA	Adgrb2
ENSMUSG00000002778.15	885.589	-0.395993	0.0984266	-4.02323	5.74044e-05	0.000783381	chr7	45522195	45533156	+	NA	Kdelr1
ENSMUSG00000035133.10	1705.21	-0.464457	0.115535	-4.02004	5.81875e-05	0.000793473	chr12	52550754	52618758	+	NA	Arhgap5
ENSMUSG00000024614.8	1517.83	-0.464104	0.11547	-4.01926	5.83822e-05	0.000795533	chr18	90528277	90561391	+	NA	Tmx3
ENSMUSG00000037885.19	837.156	0.597085	0.148563	4.01905	5.84323e-05	0.000795622	chr2	129642436	129674207	+	NA	Stk35
ENSMUSG00000097986.3	90.3395	-1.51029	0.375929	-4.01749	5.88212e-05	0.000800319	chr5	112363326	112381586	+	NA	Gm26953
ENSMUSG00000050912.16	648.653	-0.416882	0.103785	-4.01677	5.90012e-05	0.00080217	chr9	7764041	7794334	+	NA	Tmem123
ENSMUSG00000071866.13	2959.97	-0.52346	0.130369	-4.01521	5.9392e-05	0.000806882	chr11	6365442	6369817	+	NA	Ppia
ENSMUSG00000054871.6	346.489	-0.695031	0.17316	-4.0138	5.97481e-05	0.000811115	chr9	123088117	123089829	-	NA	Tmem158
ENSMUSG00000052629.6	24.1231	-1.34908	0.336288	-4.01167	6.02906e-05	0.000817263	chr7	78228577	78230786	+	NA	Gm9885
ENSMUSG00000028811.13	1137.66	0.646482	0.161149	4.0117	6.0284e-05	0.000817263	chr4	129083552	129113400	+	NA	Yars
ENSMUSG00000026456.19	890.527	1.14348	0.285078	4.01113	6.04299e-05	0.000818542	chr1	134333296	134339478	+	NA	Cyb5r1
ENSMUSG00000105340.6	39.1325	-1.172	0.292239	-4.01042	6.061e-05	0.000819993	chr5	121656675	121683545	-	NA	Gm42878
ENSMUSG00000022475.20	887.381	0.520442	0.129775	4.01036	6.06269e-05	0.000819993	chr15	97690544	97742383	-	NA	Hdac7
ENSMUSG00000033419.17	190.147	-0.910808	0.227222	-4.00845	6.11186e-05	0.00082603	chr9	86647975	86762707	-	NA	Snap91
ENSMUSG00000029438.10	670.947	0.436081	0.108835	4.00683	6.15396e-05	0.000831104	chr5	123481896	123513055	+	NA	Bcl7a
ENSMUSG00000041891.17	1540.06	-0.42193	0.105403	-4.00303	6.25354e-05	0.000843927	chr18	66113808	66155651	-	NA	Lman1
ENSMUSG00000020898.19	1039.34	0.497073	0.1242	4.00221	6.27539e-05	0.00084625	chr11	68906736	68927299	+	NA	Ctc1
ENSMUSG00000048874.16	1933.36	0.519605	0.129945	3.99866	6.37009e-05	0.000858385	chr1	30841419	30913002	-	NA	Phf3
ENSMUSG00000118029.2	21.9151	-1.40765	0.352139	-3.99744	6.4032e-05	0.000862209	chr19	47240681	47242771	+	NA	AC132288.1
ENSMUSG00000085471.2	38.665	-1.32809	0.332362	-3.99593	6.44416e-05	0.000866445	chr2	90309579	90318769	+	NA	4933423P22Rik
ENSMUSG00000073787.5	281.066	0.573045	0.143403	3.99603	6.44123e-05	0.000866445	chr7	141041393	141047684	-	NA	Gm10575
ENSMUSG00000028756.13	1545.39	0.373928	0.0936038	3.9948	6.47501e-05	0.000869951	chr4	138040719	138053618	-	NA	Pink1
ENSMUSG00000005142.11	492.746	-0.6808	0.17044	-3.99437	6.48658e-05	0.000870864	chr8	85809898	85824911	+	NA	Man2b1
ENSMUSG00000029229.9	257.33	-0.694044	0.173768	-3.99409	6.49435e-05	0.000870878	chr5	75158648	75205435	-	NA	Chic2
ENSMUSG00000027508.16	467.46	-0.616905	0.154457	-3.99402	6.49623e-05	0.000870878	chr3	9752538	9898739	-	NA	Pag1
ENSMUSG00000031028.15	226.434	-1.01902	0.255204	-3.99298	6.52489e-05	0.000873834	chr7	108549544	108633667	+	NA	Tub
ENSMUSG00000025362.7	1913.05	-0.450287	0.112773	-3.99287	6.52788e-05	0.000873834	chr10	128460402	128462616	-	NA	Rps26
ENSMUSG00000036158.13	70.6658	0.947402	0.23733	3.99192	6.55392e-05	0.000876676	chr15	93396994	93493772	-	NA	Prickle1
ENSMUSG00000019539.12	17.4715	1.47545	0.369778	3.99009	6.60485e-05	0.000882842	chr7	44732336	44741645	-	NA	Rcn3
ENSMUSG00000020780.16	1077.92	0.524626	0.131508	3.98929	6.62703e-05	0.000885158	chr11	116135991	116165043	-	NA	Srp68
ENSMUSG00000073434.13	315.541	-0.579654	0.145313	-3.98899	6.63559e-05	0.000885566	chr17	26063744	26080475	-	NA	Wdr90
ENSMUSG00000055531.13	1220.08	-0.471105	0.118106	-3.98884	6.6398e-05	0.000885566	chr10	117180577	117215920	-	NA	Cpsf6
ENSMUSG00000110282.2	24.2989	-1.35536	0.339851	-3.98811	6.66014e-05	0.000887354	chr7	132718262	132722000	-	NA	B930086L07Rik
ENSMUSG00000078670.4	304.399	-0.733734	0.183985	-3.98801	6.66294e-05	0.000887354	chr7	73390049	73426667	+	NA	Fam174b
ENSMUSG00000057342.16	1100.85	0.564788	0.141655	3.98707	6.68957e-05	0.00089025	chr7	45358890	45367426	-	NA	Sphk2
ENSMUSG00000041168.11	2079.61	0.676398	0.169701	3.98583	6.72459e-05	0.000894258	chr17	56921296	56933887	-	NA	Lonp1
ENSMUSG00000004105.9	24.3566	-1.34374	0.337219	-3.98478	6.75437e-05	0.000897563	chr2	33106080	33137729	+	NA	Angptl2
ENSMUSG00000041429.4	201.793	0.747703	0.187685	3.98381	6.78178e-05	0.000900549	chr17	24851653	24857811	+	NA	Nthl1
ENSMUSG00000008348.10	2480.92	0.43635	0.109598	3.98139	6.85138e-05	0.00090913	chr5	125463028	125467266	-	NA	Ubc
ENSMUSG00000067377.13	654.014	-0.582944	0.146566	-3.97734	6.96891e-05	0.000924052	chrX	132791816	132799178	-	NA	Tspan6
ENSMUSG00000053141.17	159.322	-1.04227	0.262261	-3.97418	7.06218e-05	0.000935739	chr2	161363909	162503067	-	NA	Ptprt
ENSMUSG00000017478.16	1019.69	0.432373	0.10881	3.97364	7.0783e-05	0.000937194	chr8	123103347	123144099	+	NA	Zc3h18
ENSMUSG00000039621.14	3949.93	-0.371178	0.0934317	-3.97272	7.10551e-05	0.000940114	chr2	166408261	166555752	-	NA	Prex1
ENSMUSG00000020493.9	62.0151	-1.31406	0.330786	-3.97253	7.11132e-05	0.0009402	chr11	86979978	86999534	-	NA	Prr11
ENSMUSG00000097305.3	212.088	-0.783224	0.19724	-3.97093	7.15931e-05	0.000945174	chr17	32332384	32360817	+	NA	Gm17276
ENSMUSG00000004530.13	1933.91	-0.538319	0.135563	-3.971	7.15719e-05	0.000945174	chr5	113980496	114046819	-	NA	Coro1c
ENSMUSG00000006731.11	600.967	0.57021	0.143642	3.96967	7.19734e-05	0.000949508	chr10	127001093	127008199	+	NA	B4galnt1
ENSMUSG00000028434.13	48.4922	-1.03201	0.260033	-3.96878	7.2243e-05	0.000952374	chr4	56991971	57143437	-	NA	Epb41l4b
ENSMUSG00000029228.16	114.016	-0.788206	0.198641	-3.96799	7.24828e-05	0.000954425	chr5	74753107	74863573	-	NA	Lnx1
ENSMUSG00000029723.17	3593.85	0.356769	0.0899135	3.96792	7.25032e-05	0.000954425	chr5	137743991	137766712	+	NA	Tsc22d4
ENSMUSG00000029363.15	231.725	-0.665894	0.167842	-3.96739	7.2665e-05	0.000955081	chr5	117516167	117527112	-	NA	Rfc5
ENSMUSG00000074794.11	592.02	0.573149	0.144459	3.96754	7.26178e-05	0.000955081	chr13	81031502	81044161	+	NA	Arrdc3
ENSMUSG00000087231.8	371.984	0.627076	0.158066	3.96717	7.27312e-05	0.000955081	chr6	67013582	67057638	+	NA	E230016M11Rik
ENSMUSG00000086841.2	511.473	0.823471	0.207577	3.96707	7.27626e-05	0.000955081	chr11	62493702	62495633	+	NA	2410006H16Rik
ENSMUSG00000053706.3	967.088	0.479858	0.121002	3.96571	7.31765e-05	0.000959823	chr3	61269670	61273372	-	NA	B430305J03Rik
ENSMUSG00000087487.2	50.1589	-1.30488	0.329308	-3.96249	7.41707e-05	0.000972164	chr5	37030938	37034223	-	NA	Ppp2r2cos
ENSMUSG00000045251.14	179.155	0.820325	0.207047	3.96202	7.43176e-05	0.00097339	chr7	127018138	127021240	-	NA	Zfp688
ENSMUSG00000042807.16	37.71	-1.27051	0.320698	-3.96171	7.44146e-05	0.00097396	chr1	53846034	54234327	-	NA	Hecw2
ENSMUSG00000031367.16	29.16	-1.27359	0.321532	-3.96101	7.46329e-05	0.000976116	chrX	162692012	162716662	+	NA	Ap1s2
ENSMUSG00000074305.10	1797.38	0.403582	0.101903	3.96043	7.48136e-05	0.000977779	chr9	56108409	56325351	-	NA	Peak1
ENSMUSG00000027581.13	97.1265	-0.993017	0.250778	-3.95975	7.5028e-05	0.000979177	chr2	180948251	180956293	-	NA	Stmn3
ENSMUSG00000079450.12	17.1853	1.475	0.372496	3.95976	7.50248e-05	0.000979177	chrX	122013191	122098492	+	NA	Cldn34c1
ENSMUSG00000058952.13	6.99074	-1.48046	0.374066	-3.95775	7.56586e-05	0.000986306	chr3	129629532	129668981	+	NA	Cfi
ENSMUSG00000031596.16	1119.73	0.668077	0.168805	3.95768	7.56824e-05	0.000986306	chr8	41315432	41375345	+	NA	Slc7a2
ENSMUSG00000038013.15	428.72	0.586792	0.148292	3.95701	7.58933e-05	0.000988347	chr11	98754463	98795866	+	NA	Wipf2
ENSMUSG00000038633.6	1258.24	-0.388571	0.0982028	-3.95682	7.59526e-05	0.000988414	chr1	182103336	182110369	-	NA	Degs1
ENSMUSG00000034813.19	387.341	-0.688978	0.174197	-3.95516	7.64829e-05	0.000993897	chr10	119289734	119923166	+	NA	Grip1
ENSMUSG00000094483.3	3155.51	-0.481618	0.121765	-3.95533	7.64304e-05	0.000993897	chr11	6417598	6425917	-	NA	Purb
ENSMUSG00000025875.15	575.644	0.57802	0.146245	3.95242	7.73664e-05	0.00100466	chr13	54937189	54944589	+	NA	Tspan17
ENSMUSG00000036591.17	3766.86	0.40351	0.102102	3.95202	7.74957e-05	0.00100562	chr2	20852729	20973692	-	NA	Arhgap21
ENSMUSG00000024269.12	216.856	-0.711458	0.180102	-3.9503	7.80518e-05	0.00101212	chr18	25260279	25302064	-	NA	Tpgs2
ENSMUSG00000024056.11	42.6085	-1.42346	0.360542	-3.94811	7.87691e-05	0.00102069	chr17	71803094	71833852	-	NA	Ndc80
ENSMUSG00000021483.9	126.334	0.983174	0.249047	3.94775	7.88906e-05	0.00102154	chr13	64580127	64589587	+	NA	Cdk20
ENSMUSG00000044197.9	903.856	0.418089	0.105946	3.94623	7.93922e-05	0.00102699	chr5	139363451	139382170	+	NA	Gpr146
ENSMUSG00000024587.11	1948.66	0.614557	0.155737	3.94613	7.94241e-05	0.00102699	chr18	64632717	64649723	-	NA	Nars
ENSMUSG00000027201.17	1074.06	-0.596828	0.151257	-3.94579	7.95367e-05	0.00102769	chr2	124926547	124965581	-	NA	Myef2
ENSMUSG00000022744.13	1626.71	-0.399619	0.101284	-3.94551	7.96287e-05	0.00102769	chr16	58548272	58554614	+	NA	Cldnd1
ENSMUSG00000024339.13	510.854	0.469033	0.118879	3.94546	7.96468e-05	0.00102769	chr17	34422500	34435295	+	NA	Tap2
ENSMUSG00000026385.17	8067.05	-0.461993	0.117167	-3.94303	8.046e-05	0.00103744	chr1	120041009	120048808	-	NA	Dbi
ENSMUSG00000017897.19	37.2509	1.34838	0.342293	3.93924	8.17409e-05	0.00105322	chr2	165436951	165613647	+	NA	Eya2
ENSMUSG00000041144.13	369.237	-0.59278	0.150493	-3.93893	8.18455e-05	0.00105382	chr1	46105474	46412710	+	NA	Dnah7b
ENSMUSG00000070923.5	1615.79	0.393486	0.0999012	3.93875	8.19066e-05	0.00105386	chr4	88636528	88640702	-	NA	Klhl9
ENSMUSG00000028517.9	3975.78	-0.359007	0.0911549	-3.93843	8.20162e-05	0.00105453	chr4	105014543	105089961	+	NA	Plpp3
ENSMUSG00000000555.9	602.425	0.549828	0.139623	3.93795	8.21801e-05	0.00105589	chr15	103252712	103275190	-	NA	Itga5
ENSMUSG00000046718.9	17.9454	1.3966	0.354707	3.93734	8.23906e-05	0.00105785	chr8	71986898	71990100	-	NA	Bst2
ENSMUSG00000031608.14	328.945	-0.685272	0.174067	-3.93683	8.25661e-05	0.00105902	chr8	57976861	58106066	-	NA	Galnt7
ENSMUSG00000020607.8	837.101	-0.617661	0.156897	-3.93673	8.2598e-05	0.00105902	chr12	14196830	14202055	-	NA	Lratd1
ENSMUSG00000026344.10	45.3344	-1.05668	0.268463	-3.93605	8.28351e-05	0.00106131	chr1	125795358	125840838	-	NA	Lypd1
ENSMUSG00000108053.2	33.1907	1.39624	0.354766	3.93567	8.2964e-05	0.00106222	chr6	83291126	83293925	-	NA	Gm43890
ENSMUSG00000020000.8	11.9868	-1.47095	0.373825	-3.93488	8.32389e-05	0.00106424	chr10	24099414	24178688	+	NA	Moxd1
ENSMUSG00000091712.3	264.185	-0.750203	0.190652	-3.93494	8.32174e-05	0.00106424	chr16	4964972	5005135	+	NA	Sec14l5
ENSMUSG00000026235.15	122.197	-0.797022	0.202625	-3.93349	8.3721e-05	0.00106891	chr1	77343821	77491725	-	NA	Epha4
ENSMUSG00000035521.14	503.605	-0.605188	0.15385	-3.93363	8.36715e-05	0.00106891	chr17	25452304	25459098	-	NA	Gnptg
ENSMUSG00000001249.15	28.7527	-1.28795	0.327552	-3.93204	8.42263e-05	0.00107461	chr7	30798149	30814715	-	NA	Hpn
ENSMUSG00000015176.12	758.994	0.383919	0.0976504	3.93156	8.43954e-05	0.00107601	chr19	46064301	46073969	+	NA	Nolc1
ENSMUSG00000036067.13	65.3153	-1.09571	0.278714	-3.93131	8.44833e-05	0.00107638	chr2	26911374	26918010	-	NA	Slc2a6
ENSMUSG00000056216.10	628.179	0.695845	0.177009	3.93112	8.45507e-05	0.00107649	chr7	34745846	34755998	-	NA	Cebpg
ENSMUSG00000030287.16	1692.83	-0.454688	0.115779	-3.9272	8.5941e-05	0.00109342	chr6	146009796	146403721	-	NA	Itpr2
ENSMUSG00000060534.17	22.0479	-1.46929	0.374243	-3.92602	8.63629e-05	0.00109803	chr18	71386704	72484140	-	NA	Dcc
ENSMUSG00000102709.2	28.0634	-1.32074	0.336447	-3.92555	8.65311e-05	0.0010994	chr1	132871249	132873058	-	NA	Gm38308
ENSMUSG00000045962.17	9367.93	0.394025	0.100427	3.9235	8.72725e-05	0.00110804	chr6	119900929	120015633	-	NA	Wnk1
ENSMUSG00000028961.16	740.038	-0.501385	0.127868	-3.92113	8.81354e-05	0.00111822	chr4	149234447	149251228	-	NA	Pgd
ENSMUSG00000021282.18	3035.06	-0.353708	0.0902674	-3.91845	8.91217e-05	0.00112995	chr12	111504449	111513186	+	NA	Eif5
ENSMUSG00000023861.18	426.469	-0.498284	0.127175	-3.91809	8.92525e-05	0.00113082	chr17	8501735	8516493	+	NA	Mpc1
ENSMUSG00000039568.7	448.718	0.613127	0.1565	3.91775	8.93788e-05	0.00113164	chr16	4692641	4698179	-	NA	Ubald1
ENSMUSG00000018599.6	453.463	0.544635	0.139086	3.91582	9.00977e-05	0.00113915	chr11	60619223	60623777	+	NA	Mief2
ENSMUSG00000024066.10	13.2709	1.45529	0.371642	3.91584	9.00893e-05	0.00113915	chr17	74190889	74257191	-	NA	Xdh
ENSMUSG00000073077.8	8.094	1.45531	0.371695	3.91533	9.02812e-05	0.00114068	chrX	78310164	78560891	-	NA	Cfap47
ENSMUSG00000031600.12	1439.13	0.452918	0.115768	3.9123	9.14209e-05	0.00115329	chr8	40964823	41003798	+	NA	Vps37a
ENSMUSG00000014786.9	343.904	0.592789	0.15152	3.91229	9.14257e-05	0.00115329	chr8	106075474	106096513	+	NA	Slc9a5
ENSMUSG00000071645.7	422.326	0.674602	0.172437	3.91217	9.14687e-05	0.00115329	chr19	8931210	8943574	+	NA	Tut1
ENSMUSG00000047747.11	66.6903	-1.12436	0.287439	-3.91165	9.1666e-05	0.00115498	chr8	83589984	83817897	+	NA	Rnf150
ENSMUSG00000060716.8	143.94	-0.704563	0.180167	-3.91061	9.20646e-05	0.0011592	chr12	79075936	79128429	+	NA	Plekhh1
ENSMUSG00000024817.14	681.39	0.669404	0.171187	3.91038	9.21518e-05	0.0011595	chr19	30007912	30071122	+	NA	Uhrf2
ENSMUSG00000034206.16	40.1051	-1.37776	0.352358	-3.91011	9.22538e-05	0.00115998	chr16	36832147	36915779	+	NA	Polq
ENSMUSG00000029005.5	31.8841	-1.27838	0.326995	-3.90947	9.25001e-05	0.00116228	chr4	148182893	148215155	-	NA	Draxin
ENSMUSG00000087067.2	58.6356	1.06018	0.271445	3.9057	9.39538e-05	0.00117973	chr11	96911333	96917074	-	NA	Gm11532
ENSMUSG00000006930.16	223.893	-0.764335	0.195715	-3.90535	9.40904e-05	0.00118063	chr11	100238152	100246954	-	NA	Hap1
ENSMUSG00000039191.13	309.132	0.624465	0.159937	3.90444	9.44439e-05	0.00118425	chr5	53623493	53814704	+	NA	Rbpj
ENSMUSG00000058589.15	206.282	-0.750887	0.192456	-3.90161	9.55533e-05	0.00119734	chr10	89709370	90809162	+	NA	Anks1b
ENSMUSG00000029536.9	290.031	0.512579	0.131397	3.901	9.57953e-05	0.00119955	chr5	115471297	115479237	-	NA	Gatc
ENSMUSG00000027217.14	35.1581	-1.17366	0.301098	-3.89792	9.7022e-05	0.00121407	chr2	93032104	93164850	-	NA	Tspan18
ENSMUSG00000079033.11	34.9914	1.35816	0.348457	3.89763	9.71405e-05	0.00121472	chr8	70592360	70620138	+	NA	Mef2b
ENSMUSG00000045438.13	365.339	0.710643	0.182343	3.89729	9.72735e-05	0.00121555	chr5	139321943	139337173	-	NA	Cox19
ENSMUSG00000090386.11	92.9585	-0.861395	0.221058	-3.89669	9.75172e-05	0.00121776	chr16	77033204	77570315	+	NA	Mir99ahg
ENSMUSG00000062785.15	1230.57	-0.482196	0.123777	-3.89567	9.79263e-05	0.00122036	chr7	44240087	44254178	+	NA	Kcnc3
ENSMUSG00000009681.11	1448.77	-0.357559	0.0917836	-3.89568	9.79242e-05	0.00122036	chr10	74896423	75020753	+	NA	Bcr
ENSMUSG00000038604.10	838.105	0.45718	0.11735	3.89588	9.78419e-05	0.00122036	chr8	106331886	106348851	+	NA	Ripor1
ENSMUSG00000071665.11	28.4702	-1.30362	0.334863	-3.89298	9.90185e-05	0.00123145	chrX	151901781	151915857	+	NA	Foxr2
ENSMUSG00000086714.2	772.798	-0.643929	0.165406	-3.89302	9.90059e-05	0.00123145	chr2	26335707	26349402	+	NA	0610009E02Rik
ENSMUSG00000066357.7	1316.53	-0.595207	0.152885	-3.89316	9.89448e-05	0.00123145	chr9	108449509	108455938	-	NA	Wdr6
ENSMUSG00000030032.15	540.791	0.435569	0.111926	3.89158	9.95949e-05	0.00123744	chr6	83126341	83133379	-	NA	Wdr54
ENSMUSG00000024943.10	1375.68	0.479573	0.123242	3.89131	9.97034e-05	0.00123744	chr19	23183814	23251261	-	NA	Smc5
ENSMUSG00000026510.11	674.373	0.526221	0.135226	3.89143	9.96552e-05	0.00123744	chr1	182236736	182289997	+	NA	Trp53bp2
ENSMUSG00000104786.2	34.5064	-1.11979	0.287841	-3.8903	0.000100122	0.00124179	chr3	148694787	148709667	+	NA	Gm43573
ENSMUSG00000022217.15	50.2034	1.14079	0.293296	3.88955	0.000100432	0.00124478	chr14	55818972	55822759	-	NA	Emc9
ENSMUSG00000056050.16	2163.27	-0.364865	0.09385	-3.88775	0.000101179	0.00125319	chr1	183107681	183150894	-	NA	Mia3
ENSMUSG00000040321.4	563.625	-0.441952	0.113758	-3.88501	0.000102326	0.00126653	chr2	114023941	114031950	-	NA	Zfp770
ENSMUSG00000097767.9	356.101	-1.44343	0.371732	-3.88297	0.000103189	0.00127635	chr5	112361093	112377261	-	NA	Miat
ENSMUSG00000048058.18	222.8	-0.692968	0.178526	-3.8816	0.000103771	0.00128268	chr2	101780547	102016730	-	NA	Ldlrad3
ENSMUSG00000078622.9	2180.35	-0.459376	0.118369	-3.88087	0.000104083	0.00128566	chr11	106088233	106107170	-	NA	Ccdc47
ENSMUSG00000024292.16	249.834	-0.741754	0.191142	-3.88064	0.000104183	0.00128603	chr17	33124043	33136316	-	NA	Cyp4f14
ENSMUSG00000058799.17	2176.33	-0.608111	0.156731	-3.87995	0.000104477	0.00128878	chr10	111309083	111334011	+	NA	Nap1l1
ENSMUSG00000022540.17	257.206	0.65657	0.169325	3.87758	0.000105503	0.00130056	chr16	4826593	4831417	-	NA	Rogdi
ENSMUSG00000026080.14	214.514	-0.777828	0.200607	-3.87738	0.000105589	0.00130074	chr1	38902947	38937242	-	NA	Chst10
ENSMUSG00000026196.8	55.1368	-1.30776	0.337344	-3.87663	0.000105914	0.00130299	chr1	71066656	71142305	-	NA	Bard1
ENSMUSG00000039217.14	126.889	-0.852554	0.219918	-3.87668	0.00010589	0.00130299	chr9	50466126	50493140	+	NA	Il18
ENSMUSG00000087177.8	244.589	-0.559922	0.144457	-3.87604	0.00010617	0.00130525	chr10	39497407	39608003	-	NA	E130307A14Rik
ENSMUSG00000022474.16	1105.68	-0.55984	0.144473	-3.87504	0.000106608	0.00130975	chr15	81835308	81845131	-	NA	Pmm1
ENSMUSG00000038540.15	548.469	-1.1949	0.308401	-3.8745	0.000106845	0.00131178	chr7	83234134	83274822	+	NA	Tmc3
ENSMUSG00000056031.14	66.4985	-0.898415	0.231912	-3.87395	0.000107087	0.00131387	chr9	85702293	85726376	-	NA	9330154J02Rik
ENSMUSG00000039910.11	234.09	0.768161	0.19835	3.87275	0.000107616	0.00131947	chr10	17598965	17601422	+	NA	Cited2
ENSMUSG00000026207.17	525.472	-0.798061	0.206168	-3.87093	0.000108422	0.00132846	chr1	75351940	75408964	+	NA	Speg
ENSMUSG00000040037.14	347.502	-0.543668	0.140482	-3.87003	0.000108824	0.00133197	chr3	156267430	157022082	+	NA	Negr1
ENSMUSG00000025408.16	411.133	1.14902	0.296909	3.86996	0.000108855	0.00133197	chr10	127126642	127132157	+	NA	Ddit3
ENSMUSG00000031342.18	28604	-0.265248	0.0685811	-3.86766	0.000109883	0.00134366	chrX	165021906	165171984	+	NA	Gpm6b
ENSMUSG00000063870.13	7350.31	-0.295657	0.0764974	-3.86493	0.000111122	0.00135789	chr6	125072943	125107554	+	NA	Chd4
ENSMUSG00000039452.7	1381.17	-0.421466	0.109076	-3.86396	0.000111564	0.00136238	chr9	65972457	65977001	-	NA	Snx22
ENSMUSG00000005198.16	3279.11	0.352291	0.0911913	3.86321	0.000111909	0.00136568	chr11	69624822	69649463	-	NA	Polr2a
ENSMUSG00000026202.14	88.9385	0.893102	0.231366	3.86013	0.000113327	0.00138206	chr1	75190871	75196509	-	NA	Tuba4a
ENSMUSG00000034551.13	47.2228	-1.12265	0.291054	-3.8572	0.000114695	0.00139781	chrX	110479627	110606776	-	NA	Hdx
ENSMUSG00000037628.11	17.2701	-1.44655	0.375307	-3.85431	0.000116054	0.00141343	chr14	46997997	47009126	+	NA	Cdkn3
ENSMUSG00000000605.10	1453.94	-0.377915	0.0981003	-3.85233	0.000116999	0.00142398	chr7	7285307	7303850	-	NA	Clcn4
ENSMUSG00000022139.18	1850.35	0.488679	0.126892	3.85116	0.000117562	0.00142945	chr14	120513080	120669109	+	NA	Mbnl2
ENSMUSG00000049119.15	48.2079	0.982134	0.255029	3.85106	0.000117605	0.00142945	chr4	5644089	6108223	+	NA	Fam110b
ENSMUSG00000053129.6	10.3854	-1.44116	0.374258	-3.85071	0.000117778	0.0014306	chr5	147125505	147127757	+	NA	Gsx1
ENSMUSG00000016346.18	11.6048	-1.41607	0.367827	-3.84983	0.000118201	0.00143192	chr2	180717371	180777093	-	NA	Kcnq2
ENSMUSG00000050271.13	204.83	-0.945979	0.245701	-3.85011	0.000118063	0.00143192	chr8	36561981	36614941	+	NA	Prag1
ENSMUSG00000028467.16	484.78	-0.503733	0.130833	-3.8502	0.000118023	0.00143192	chr4	43566927	43578873	-	NA	Gba2
ENSMUSG00000034949.19	296.337	0.85025	0.220853	3.84984	0.000118193	0.00143192	chr10	81068988	81087957	+	NA	Zfr2
ENSMUSG00000032085.6	36.9686	-1.14553	0.297598	-3.84925	0.00011848	0.00143435	chr9	45840916	45847356	-	NA	Tagln
ENSMUSG00000062209.16	204.438	-1.33308	0.346566	-3.84654	0.000119798	0.00144838	chr1	68071344	69147218	-	NA	Erbb4
ENSMUSG00000019854.18	441.187	-0.452817	0.117718	-3.84662	0.000119758	0.00144838	chr10	17931608	18000903	+	NA	Reps1
ENSMUSG00000011096.18	997.817	0.495769	0.128956	3.84448	0.00012081	0.00145965	chr7	44498414	44504845	+	NA	Akt1s1
ENSMUSG00000034855.14	20.9976	-1.27693	0.332344	-3.84218	0.000121946	0.0014724	chr5	92494496	92496748	-	NA	Cxcl10
ENSMUSG00000026622.16	62.8417	-1.31153	0.341386	-3.84178	0.000122145	0.00147383	chr1	191553555	191565162	+	NA	Nek2
ENSMUSG00000026721.17	380.822	-0.513446	0.133678	-3.84091	0.000122577	0.00147806	chr1	160046743	160620781	-	NA	Rabgap1l
ENSMUSG00000020785.18	18.5452	-1.35888	0.35383	-3.84049	0.00012279	0.00147964	chr11	72909833	72932899	+	NA	Camkk1
ENSMUSG00000029684.15	1043.73	0.486488	0.126745	3.83832	0.000123877	0.00149177	chr6	24613803	24665008	-	NA	Wasl
ENSMUSG00000033478.6	639.592	0.511252	0.133236	3.8372	0.000124444	0.0014976	chr19	57349111	57378018	+	NA	Fam160b1
ENSMUSG00000035704.18	161.329	-0.697527	0.181808	-3.83662	0.000124738	0.00150015	chr7	97020812	97041392	+	NA	Alg8
ENSMUSG00000057177.13	831.505	0.367506	0.0958007	3.83615	0.000124976	0.00150164	chr7	24927682	24937276	-	NA	Gsk3a
ENSMUSG00000105368.2	89.1044	1.15449	0.300959	3.83605	0.000125027	0.00150164	chr5	112515077	112516338	+	NA	Gm43759
ENSMUSG00000041115.17	945.358	0.418781	0.109218	3.83436	0.00012589	0.00151101	chrX	150927263	151008232	+	NA	Iqsec2
ENSMUSG00000079084.13	143.395	-0.788085	0.205589	-3.8333	0.000126435	0.00151602	chr9	13246535	13292867	+	NA	Ccdc82
ENSMUSG00000030094.9	456.648	0.769229	0.200674	3.83323	0.000126473	0.00151602	chr6	91466286	91492870	-	NA	Xpc
ENSMUSG00000028312.20	385.265	-0.679525	0.177389	-3.83071	0.000127774	0.00152984	chr4	52439242	52488260	+	NA	Smc2
ENSMUSG00000069769.14	2317.53	-0.318611	0.0831736	-3.83067	0.000127794	0.00152984	chr11	88230207	88609339	-	NA	Msi2
ENSMUSG00000030677.9	104.551	-1.03797	0.271127	-3.82836	0.000128999	0.00154203	chr7	126626900	126641643	-	NA	Kif22
ENSMUSG00000033629.7	2044.79	-0.39227	0.102468	-3.82823	0.000129066	0.00154203	chr9	64894264	64928975	-	NA	Hacd3
ENSMUSG00000042662.17	522.151	0.594435	0.155271	3.82838	0.000128989	0.00154203	chr2	152782916	152793618	-	NA	Dusp15
ENSMUSG00000059406.9	27.2835	-1.24758	0.325995	-3.82699	0.00012972	0.00154882	chr10	80707681	80735326	+	NA	Tmprss9
ENSMUSG00000020599.14	37.2359	-1.16549	0.304574	-3.82661	0.00012992	0.00154918	chr11	109116180	109188955	-	NA	Rgs9
ENSMUSG00000033526.17	519.242	0.477723	0.124842	3.82662	0.000129916	0.00154918	chr2	121141041	121185877	-	NA	Ppip5k1
ENSMUSG00000000142.16	940.438	-0.522866	0.136687	-3.82528	0.000130625	0.00155658	chr11	108811174	108841609	+	NA	Axin2
ENSMUSG00000029171.13	395.689	0.551145	0.144186	3.82247	0.000132124	0.00157341	chr5	64250292	64285694	+	NA	Pgm2
ENSMUSG00000027366.13	1118.42	-0.482127	0.126271	-3.8182	0.000134428	0.00159888	chr2	126732310	126775155	-	NA	Sppl2a
ENSMUSG00000029777.11	1245.02	0.589755	0.15446	3.81818	0.000134439	0.00159888	chr6	55014991	55056485	+	NA	Gars
ENSMUSG00000097330.3	128.313	-1.38968	0.36399	-3.81792	0.000134584	0.00159957	chr18	37879611	37901295	-	NA	Gm26672
ENSMUSG00000015134.16	63.5813	-1.1693	0.306317	-3.8173	0.000134921	0.00160211	chr7	66040637	66077265	-	NA	Aldh1a3
ENSMUSG00000020220.17	2005.03	0.397491	0.104132	3.8172	0.000134974	0.00160211	chr4	144699191	144921575	-	NA	Vps13d
ENSMUSG00000085023.2	141.659	-0.933457	0.244556	-3.81695	0.00013511	0.00160268	chr4	106444293	106446305	-	NA	Gm12744
ENSMUSG00000029545.14	267.771	0.555987	0.145707	3.81578	0.000135753	0.00160926	chr5	115248357	115257405	-	NA	Acads
ENSMUSG00000018861.9	189.643	0.599417	0.157297	3.81074	0.000138553	0.00164139	chr11	115158849	115167876	-	NA	Fdxr
ENSMUSG00000054509.8	242.477	0.56393	0.147994	3.81049	0.000138692	0.00164198	chr14	56813075	56897251	+	NA	Parp4
ENSMUSG00000045827.11	10.1692	-1.42463	0.373941	-3.80978	0.000139093	0.00164565	chr13	33187232	33201940	+	NA	Serpinb9
ENSMUSG00000006920.15	410.1	0.78955	0.207264	3.8094	0.000139306	0.0016471	chr11	101081940	101117289	-	NA	Ezh1
ENSMUSG00000029442.19	17.179	1.42509	0.374124	3.80913	0.000139456	0.00164781	chr5	123390164	123465547	+	NA	Wdr66
ENSMUSG00000023026.17	1331.88	-0.392198	0.102967	-3.80896	0.00013955	0.00164785	chr15	99936544	100117354	+	NA	Dip2b
ENSMUSG00000046516.11	137.176	1.07732	0.282867	3.80858	0.000139769	0.00164936	chr16	38167352	38173125	+	NA	Cox17
ENSMUSG00000046139.9	467.683	0.490546	0.128807	3.80837	0.000139885	0.00164967	chr19	11889762	11922455	+	NA	Patl1
ENSMUSG00000068101.12	37.822	-1.35752	0.356482	-3.80809	0.000140044	0.00165048	chr15	82117979	82128949	-	NA	Cenpm
ENSMUSG00000028691.13	1849.79	-0.575211	0.151081	-3.80729	0.000140496	0.00165379	chr4	116542740	116558019	+	NA	Prdx1
ENSMUSG00000032501.10	552.306	0.492047	0.129239	3.80727	0.000140507	0.00165379	chr15	59520198	59528948	+	NA	Trib1
ENSMUSG00000035455.13	57.4965	-1.11825	0.293806	-3.80607	0.000141193	0.00166079	chr11	11737430	11758962	-	NA	Fignl1
ENSMUSG00000024525.8	100.624	-0.824596	0.216674	-3.80569	0.000141407	0.00166223	chr18	67422255	67455542	+	NA	Impa2
ENSMUSG00000022201.17	2829.06	0.370978	0.0974913	3.80524	0.000141666	0.00166421	chr15	12117916	12185769	+	NA	Zfr
ENSMUSG00000024997.8	1014.19	0.382177	0.100592	3.79927	0.000145125	0.00170375	chr19	60852488	60862994	-	NA	Prdx3
ENSMUSG00000020883.19	1594.32	0.658269	0.173285	3.79876	0.000145422	0.00170614	chr11	97973381	98041229	-	NA	Fbxl20
ENSMUSG00000002812.5	1229.19	0.448528	0.118105	3.79772	0.000146035	0.00171222	chr11	60604948	60618089	-	NA	Flii
ENSMUSG00000030854.18	64.3635	-1.17621	0.309853	-3.79602	0.000147036	0.00172286	chr7	46727542	46783432	-	NA	Ptpn5
ENSMUSG00000098923.2	353.094	-0.472927	0.124623	-3.79485	0.000147731	0.00172989	chr1	119453889	119456713	+	NA	Tmem185b
ENSMUSG00000110206.2	69.7232	0.869823	0.229269	3.7939	0.000148298	0.00173541	chr7	44779211	44785856	-	NA	Flt3l
ENSMUSG00000001552.15	1360.64	-0.615924	0.162377	-3.79316	0.00014874	0.00173836	chr11	100259783	100288589	-	NA	Jup
ENSMUSG00000042429.9	2035.25	-0.492469	0.12983	-3.79318	0.000148728	0.00173836	chr1	134126960	134163169	-	NA	Adora1
ENSMUSG00000048787.14	248.992	0.712078	0.187839	3.7909	0.000150101	0.00175314	chr7	119452018	119495521	-	NA	Dcun1d3
ENSMUSG00000028998.7	300.446	-0.590326	0.155817	-3.78858	0.000151508	0.00176844	chr5	24043941	24049159	-	NA	Tomm7
ENSMUSG00000015243.5	14465.3	0.441262	0.116534	3.78656	0.000152749	0.00178178	chr4	53030786	53159895	-	NA	Abca1
ENSMUSG00000027668.14	2396.18	0.406771	0.107434	3.78623	0.00015295	0.00178298	chr3	32583613	32633388	+	NA	Mfn1
ENSMUSG00000097392.5	676.169	-0.497971	0.131614	-3.78358	0.00015459	0.00180094	chr5	104656215	104702073	+	NA	Thoc2l
ENSMUSG00000041592.17	329.897	-0.852251	0.225385	-3.78131	0.000156008	0.00181452	chr11	113667199	113957872	-	NA	Sdk2
ENSMUSG00000055373.9	513.645	-0.529253	0.139965	-3.78133	0.000155993	0.00181452	chr4	25609331	25800244	-	NA	Fut9
ENSMUSG00000032594.12	1561.99	0.610594	0.16148	3.78123	0.000156053	0.00181452	chr9	107879699	107925981	+	NA	Ip6k1
ENSMUSG00000051678.5	49.2554	-1.23915	0.32798	-3.77813	0.000158012	0.00183448	chr18	37466973	37470727	+	NA	Pcdhb6
ENSMUSG00000031796.8	886.922	-0.480216	0.127118	-3.77772	0.000158273	0.00183448	chr8	96146876	96161497	-	NA	Cfap20
ENSMUSG00000039976.5	291.84	0.615482	0.162904	3.7782	0.000157967	0.00183448	chr11	119033870	119119325	-	NA	Tbc1d16
ENSMUSG00000018537.17	132.498	0.699919	0.185261	3.77802	0.000158081	0.00183448	chr11	97579648	97591323	-	NA	Pcgf2
ENSMUSG00000001988.10	27.6611	1.18253	0.313015	3.77787	0.000158173	0.00183448	chr7	16189645	16211653	-	NA	Npas1
ENSMUSG00000049551.3	304.117	-0.710391	0.188071	-3.77724	0.000158573	0.00183562	chr5	135277791	135280084	-	NA	Fzd9
ENSMUSG00000056579.19	1340.56	-0.378448	0.100191	-3.77728	0.000158548	0.00183562	chr11	3589784	3599673	-	NA	Tug1
ENSMUSG00000020362.14	1033.95	-0.488111	0.129236	-3.77689	0.000158798	0.00183706	chr11	49562329	49603550	-	NA	Cnot6
ENSMUSG00000042063.12	651.961	-0.54419	0.144115	-3.77608	0.000159315	0.00184187	chr12	116011343	116026980	+	NA	Zfp386
ENSMUSG00000029675.13	170.655	-0.956825	0.25341	-3.77579	0.000159499	0.00184257	chr5	134731446	134776177	-	NA	Eln
ENSMUSG00000020178.7	136.05	-0.941531	0.249368	-3.77567	0.000159578	0.00184257	chr10	75152710	75170618	+	NA	Adora2a
ENSMUSG00000047712.9	217.104	-0.626973	0.166215	-3.77206	0.000161903	0.00186824	chr10	8080519	8394589	-	NA	Ust
ENSMUSG00000001248.16	1269.96	-0.426717	0.11315	-3.77125	0.00016243	0.00187314	chr7	30829551	30855321	-	NA	Gramd1a
ENSMUSG00000033105.13	468.731	-0.501933	0.133121	-3.77049	0.000162924	0.00187765	chr10	76367421	76392972	+	NA	Lss
ENSMUSG00000027784.11	2899.88	-0.531398	0.141015	-3.76839	0.000164304	0.00189235	chr3	69224193	69468135	+	NA	Ppm1l
ENSMUSG00000024598.10	2152.8	-0.529711	0.140592	-3.76773	0.000164739	0.00189616	chr18	58141694	58343559	-	NA	Fbn2
ENSMUSG00000048040.9	268.443	-0.815216	0.21647	-3.76595	0.000165916	0.00190792	chrX	134894572	134896104	+	NA	Arxes2
ENSMUSG00000046157.14	401.423	-0.508136	0.134932	-3.76587	0.000165969	0.00190792	chr12	79008568	79054401	-	NA	Tmem229b
ENSMUSG00000073982.12	272.771	0.504743	0.134052	3.76528	0.000166362	0.00191122	chr7	101888329	101905261	-	NA	Rhog
ENSMUSG00000108993.2	35.9294	-1.24153	0.329746	-3.76511	0.000166473	0.0019113	chr7	87768365	87771608	+	NA	Gm44846
ENSMUSG00000037991.10	14.1993	-1.40219	0.372555	-3.76372	0.000167408	0.00192081	chr16	10652922	10710830	+	NA	Rmi2
ENSMUSG00000050840.9	1648.67	-0.501958	0.133396	-3.76292	0.000167943	0.00192575	chr1	104696253	104923206	+	NA	Cdh20
ENSMUSG00000070564.16	61.2332	-1.04023	0.27667	-3.75982	0.000170033	0.00194848	chr7	45333445	45343980	+	NA	Ntn5
ENSMUSG00000037820.16	211.456	0.699482	0.186128	3.75807	0.000171232	0.00196099	chr2	157958321	157988356	-	NA	Tgm2
ENSMUSG00000109511.2	473.371	0.65446	0.174222	3.75648	0.000172321	0.00197223	chr7	44465511	44480236	+	NA	Nup62
ENSMUSG00000031246.15	1330.5	-0.613103	0.163227	-3.75613	0.000172559	0.00197371	chrX	108138970	108241479	+	NA	Sh3bgrl
ENSMUSG00000027822.17	765.709	-0.550529	0.14661	-3.75505	0.000173305	0.00198065	chr3	63840927	63872189	-	NA	Slc33a1
ENSMUSG00000006442.11	462.411	0.527298	0.140434	3.75478	0.000173491	0.00198065	chr4	148675959	148679450	+	NA	Srm
ENSMUSG00000055401.15	292.3	0.589431	0.156979	3.75483	0.000173459	0.00198065	chr4	148230172	148236597	-	NA	Fbxo6
ENSMUSG00000036192.16	1685.86	0.489702	0.130437	3.75432	0.000173811	0.00198306	chr19	18907968	19088560	-	NA	Rorb
ENSMUSG00000032637.16	3729.09	0.503837	0.134235	3.75339	0.00017446	0.00198922	chr7	126090879	126102609	-	NA	Atxn2l
ENSMUSG00000102602.2	193.168	-0.665784	0.177394	-3.75314	0.000174636	0.00198998	chr4	131605938	131610548	+	NA	A930004J17Rik
ENSMUSG00000056144.15	73.6607	0.870844	0.232162	3.75102	0.000176115	0.00200557	chr7	103893663	103911441	+	NA	Trim34a
ENSMUSG00000109336.2	2327.45	0.393711	0.105005	3.74944	0.000177231	0.00201703	chr7	28098946	28297569	-	NA	Samd4b
ENSMUSG00000046727.14	261.687	0.643708	0.171706	3.74889	0.000177621	0.0020202	chr18	36475572	36536150	+	NA	Cystm1
ENSMUSG00000016940.19	437.538	0.524413	0.1399	3.74849	0.000177902	0.00202088	chr11	115310953	115322100	+	NA	Kctd2
ENSMUSG00000039646.6	469.997	0.636221	0.169722	3.74862	0.000177813	0.00202088	chr16	4457804	4468666	+	NA	Vasn
ENSMUSG00000028633.8	852.086	0.44092	0.117674	3.74695	0.000178994	0.00203202	chr4	120397064	120427473	-	NA	Ctps
ENSMUSG00000036782.14	515.012	-0.50694	0.135402	-3.74397	0.000181135	0.00205505	chrX	23085509	23231321	-	NA	Klhl13
ENSMUSG00000097881.8	227.14	-0.753981	0.201463	-3.74252	0.00018218	0.00206562	chr1	121015133	121106170	+	NA	Celrr
ENSMUSG00000026924.18	1653.09	0.453114	0.121116	3.74116	0.000183173	0.00207558	chr2	26299442	26335228	-	NA	Sec16a
ENSMUSG00000080058.3	1927.64	0.502244	0.134275	3.74042	0.000183714	0.00208042	chr8	71151810	71152729	-	NA	Gm11175
ENSMUSG00000029580.15	11292.6	-0.520496	0.139183	-3.73966	0.000184269	0.00208412	chr5	142888869	142892509	-	NA	Actb
ENSMUSG00000006589.9	336.16	0.590865	0.157996	3.73975	0.000184207	0.00208412	chr8	123301373	123303648	-	NA	Aprt
ENSMUSG00000029998.15	2110.22	-0.347123	0.092873	-3.73761	0.000185781	0.00209992	chr6	86362987	86374136	-	NA	Pcyox1
ENSMUSG00000020950.11	385.656	-0.605122	0.161913	-3.73734	0.000185976	0.00210082	chr12	49429442	49433644	+	NA	Foxg1
ENSMUSG00000091345.10	5.34708	-1.35308	0.362133	-3.73641	0.00018667	0.00210735	chr9	105733276	105837842	-	NA	Col6a5
ENSMUSG00000018500.3	18.3878	-1.36568	0.365588	-3.73555	0.000187302	0.00211317	chr11	62139809	62157279	+	NA	Adora2b
ENSMUSG00000037926.16	281.664	-0.581402	0.15569	-3.73436	0.000188194	0.00212193	chr11	77107112	77351046	+	NA	Ssh2
ENSMUSG00000024074.9	1102.04	-0.374838	0.100425	-3.7325	0.000189585	0.00213629	chr17	78507676	78684021	+	NA	Crim1
ENSMUSG00000027963.15	667.574	-0.434819	0.116528	-3.73147	0.000190368	0.00214378	chr3	115801110	115822666	+	NA	Extl2
ENSMUSG00000047976.5	162.679	1.01805	0.272956	3.72972	0.000191694	0.00215739	chr6	126617359	126623347	-	NA	Kcna1
ENSMUSG00000102748.2	43.9863	-1.20835	0.324215	-3.72701	0.000193763	0.00217933	chr18	37822880	37974926	+	NA	Pcdhgb2
ENSMUSG00000027602.10	531.336	0.48416	0.129956	3.72558	0.00019487	0.00219042	chr2	155118216	155119993	+	NA	Map1lc3a
ENSMUSG00000035299.17	59.9602	-1.09024	0.292718	-3.72452	0.000195685	0.00219823	chrX	168468194	168788732	+	NA	Mid1
ENSMUSG00000118330.2	22.8357	-1.32328	0.355304	-3.72437	0.000195807	0.00219825	chr19	10268289	10270785	+	NA	Gm30042
ENSMUSG00000020917.18	1754.57	-0.502095	0.134822	-3.72413	0.000195986	0.00219891	chr11	100367178	100418826	-	NA	Acly
ENSMUSG00000026442.15	2573.91	0.64843	0.174154	3.72332	0.000196623	0.0022047	chr1	132492427	132669535	-	NA	Nfasc
ENSMUSG00000095562.9	282.141	-0.587491	0.1578	-3.723	0.000196867	0.00220608	chrX	168792654	168802277	+	NA	Erdr1
ENSMUSG00000054181.12	62.0051	-0.895337	0.240566	-3.72179	0.000197819	0.00221377	chr2	57126238	57128520	-	NA	A930012O16Rik
ENSMUSG00000029616.10	1032.33	-0.400999	0.107749	-3.7216	0.000197961	0.00221377	chr5	121566652	121590569	-	NA	Erp29
ENSMUSG00000010277.8	6176.82	-0.369903	0.0993934	-3.7216	0.000197961	0.00221377	chr11	78152577	78181449	+	NA	2610507B11Rik
ENSMUSG00000048497.12	138.082	0.699085	0.18785	3.7215	0.00019804	0.00221377	chr11	62539489	62557180	+	NA	Mmgt2
ENSMUSG00000041133.12	1391.26	-0.514421	0.138271	-3.72037	0.00019893	0.00222099	chrX	150799423	150845690	+	NA	Smc1a
ENSMUSG00000029145.13	545.629	0.502875	0.135165	3.72044	0.000198874	0.00222099	chr5	31344901	31350774	-	NA	Eif2b4
ENSMUSG00000021047.8	728.821	-0.475486	0.127871	-3.71849	0.000200418	0.00223625	chr12	46741299	46865712	-	NA	Nova1
ENSMUSG00000061024.9	600.773	0.656734	0.176708	3.7165	0.000201999	0.0022525	chr1	9615632	9617680	+	NA	Rrs1
ENSMUSG00000099137.2	86.9681	-0.800514	0.215418	-3.71609	0.000202331	0.00225468	chr7	100095943	100124053	-	NA	Gm10603
ENSMUSG00000020390.13	1189.62	0.559383	0.150536	3.71595	0.000202441	0.00225468	chr11	51876323	51891589	-	NA	Ube2b
ENSMUSG00000001052.16	1011.95	0.407711	0.109748	3.71496	0.000203235	0.00226214	chr3	129776407	129855202	-	NA	Sec24b
ENSMUSG00000028927.7	19.4009	1.33385	0.359199	3.71341	0.000204487	0.00227469	chr4	140633654	140679897	+	NA	Padi2
ENSMUSG00000048747.15	159.584	-0.699972	0.188518	-3.71303	0.000204796	0.00227673	chr4	97456369	97666315	-	NA	E130114P18Rik
ENSMUSG00000040209.13	567.724	-0.557476	0.150181	-3.71204	0.000205598	0.00228426	chr3	9492079	9675145	-	NA	Zfp704
ENSMUSG00000027932.15	137.607	-0.74244	0.200024	-3.71175	0.000205833	0.00228548	chr3	90292545	90297245	-	NA	Slc27a3
ENSMUSG00000034777.3	10.2838	1.39488	0.375917	3.71061	0.000206757	0.00229433	chr6	83688245	83715295	+	NA	Vax2
ENSMUSG00000036875.16	117.939	-0.783779	0.211295	-3.7094	0.000207754	0.00230319	chr10	62782804	62809964	+	NA	Dna2
ENSMUSG00000097060.2	815.721	0.48381	0.13043	3.70933	0.000207808	0.00230319	chr8	127293708	127317727	+	NA	Gm26759
ENSMUSG00000101599.2	274.485	-0.675651	0.182211	-3.70807	0.000208842	0.00231325	chr1	63156276	63165996	+	NA	Gm20342
ENSMUSG00000041566.4	23.1418	-1.2482	0.336683	-3.70733	0.000209458	0.00231867	chr16	17712086	17715786	+	NA	Tssk1
ENSMUSG00000032020.16	137.024	-1.00713	0.271706	-3.70667	0.000209998	0.00232323	chr9	40922393	41072993	-	NA	Ubash3b
ENSMUSG00000060002.15	920.508	-0.476072	0.128449	-3.70631	0.000210298	0.00232514	chr10	88288606	88339935	-	NA	Chpt1
ENSMUSG00000041920.15	169.721	-0.684328	0.184657	-3.70593	0.000210613	0.00232675	chr11	109341680	109364424	-	NA	Slc16a6
ENSMUSG00000038387.10	363.31	0.509775	0.13756	3.70583	0.000210699	0.00232675	chr7	44667384	44671071	+	NA	Rras
ENSMUSG00000034290.10	2145.67	0.408889	0.110346	3.70554	0.000210945	0.00232805	chr12	85346287	85386136	-	NA	Nek9
ENSMUSG00000050608.12	861.1	-0.475541	0.128339	-3.70534	0.000211111	0.00232848	chr4	138829124	138858424	-	NA	Micos10
ENSMUSG00000026669.15	43.4895	-1.25016	0.337443	-3.70479	0.000211564	0.00233206	chr2	4994524	5017602	-	NA	Mcm10
ENSMUSG00000034773.17	58.2689	-0.994588	0.268587	-3.70304	0.00021303	0.0023468	chr11	102139707	102156013	+	NA	Hrob
ENSMUSG00000051439.8	5.83295	-1.33564	0.360758	-3.7023	0.000213651	0.00235223	chr18	36858119	36859851	-	NA	Cd14
ENSMUSG00000032715.10	173.51	1.35656	0.366441	3.702	0.00021391	0.00235365	chr2	152179341	152185952	-	NA	Trib3
ENSMUSG00000028718.17	71.163	-1.15409	0.311854	-3.70074	0.000214972	0.00235996	chr4	114857355	114900393	+	NA	Stil
ENSMUSG00000028698.14	420.773	-0.686994	0.185628	-3.70091	0.000214824	0.00235996	chr4	116078814	116160253	+	NA	Pik3r3
ENSMUSG00000022261.7	1919.86	0.34712	0.0937977	3.70073	0.000214979	0.00235996	chr15	32920868	33035081	+	NA	Sdc2
ENSMUSG00000025050.9	526.374	0.547286	0.147887	3.70071	0.000215001	0.00235996	chr19	47022055	47039345	-	NA	Pcgf6
ENSMUSG00000020656.17	84.7655	0.854135	0.23087	3.69964	0.000215904	0.00236845	chr12	24622281	24667390	+	NA	Grhl1
ENSMUSG00000021668.16	614.124	0.644612	0.174293	3.69843	0.000216938	0.00237837	chr13	96617197	96679087	-	NA	Polk
ENSMUSG00000005871.16	6449.21	-0.30904	0.0835641	-3.69824	0.000217096	0.00237866	chr18	34353976	34455605	+	NA	Apc
ENSMUSG00000028207.19	1074.52	-0.420753	0.113839	-3.69604	0.000218988	0.00239796	chr4	9448068	9669344	-	NA	Asph
ENSMUSG00000072082.8	112.289	-0.872712	0.236158	-3.69546	0.000219488	0.00240198	chr17	24441171	24470458	-	NA	Ccnf
ENSMUSG00000024921.18	2043.23	0.345273	0.0934539	3.69458	0.00022025	0.00240778	chr19	26582449	26755722	+	NA	Smarca2
ENSMUSG00000002083.14	603.201	0.66042	0.178756	3.69454	0.000220282	0.00240778	chr7	16042317	16052130	+	NA	Bbc3
ENSMUSG00000045876.5	66.7633	-1.07472	0.290972	-3.69356	0.000221139	0.00241527	chr18	37488173	37491657	+	NA	Pcdhb8
ENSMUSG00000021990.17	746.248	-0.402695	0.10903	-3.69345	0.000221232	0.00241527	chr14	60871449	61002005	+	NA	Spata13
ENSMUSG00000027864.10	2048.18	-0.573966	0.155485	-3.69145	0.000222982	0.00243292	chr3	100947547	101017594	-	NA	Ptgfrn
ENSMUSG00000030207.16	1803.92	-0.380437	0.103094	-3.69019	0.000224088	0.00244352	chr6	135174974	135221953	+	NA	Fam234b
ENSMUSG00000048826.8	4.69814	-1.33669	0.362378	-3.68867	0.000225432	0.00245671	chr17	14415313	14424566	-	NA	Dact2
ENSMUSG00000073411.13	879.523	0.51971	0.140944	3.68734	0.000226607	0.00246804	chr17	35481705	35486475	+	NA	H2-D1
ENSMUSG00000004460.18	673.085	-0.560468	0.152155	-3.68352	0.000230032	0.00250384	chr16	22676594	22698384	+	NA	Dnajb11
ENSMUSG00000054263.13	872.71	-0.538698	0.146288	-3.68244	0.00023101	0.002513	chr15	7120094	7226970	+	NA	Lifr
ENSMUSG00000042729.12	306.487	0.619879	0.168507	3.67865	0.000234476	0.00254918	chr19	8713190	8717988	+	NA	Wdr74
ENSMUSG00000111212.2	34.8083	-1.20724	0.328264	-3.67766	0.000235384	0.00255752	chr9	13308562	13312795	+	NA	5330432J10Rik
ENSMUSG00000036155.14	1072.37	-0.659136	0.179238	-3.67743	0.000235593	0.00255827	chr1	127132751	127416073	+	NA	Mgat5
ENSMUSG00000017760.17	1856.59	-0.365818	0.0994898	-3.67694	0.000236053	0.00256173	chr2	164674792	164682952	+	NA	Ctsa
ENSMUSG00000096768.9	258.376	-0.746621	0.203094	-3.67623	0.000236709	0.00256733	chrY	90796006	90827734	+	NA	Gm47283
ENSMUSG00000040270.17	228.104	-0.620837	0.168897	-3.67583	0.000237082	0.00256984	chr4	32238803	32586108	+	NA	Bach2
ENSMUSG00000040414.9	781.57	0.582023	0.158378	3.67491	0.000237934	0.00257755	chr19	43652239	43663320	-	NA	Slc25a28
ENSMUSG00000033569.18	852.208	-0.502014	0.136628	-3.67431	0.000238495	0.00258209	chr1	25106556	25868788	-	NA	Adgrb3
ENSMUSG00000025240.11	1054.06	0.361717	0.0984799	3.673	0.000239715	0.00259376	chr9	123358823	123421665	+	NA	Sacm1l
ENSMUSG00000049225.15	198.472	0.662044	0.180403	3.66981	0.000242726	0.00262478	chr4	11958183	11966452	-	NA	Pdp1
ENSMUSG00000102428.2	62.4474	-1.14716	0.312672	-3.6689	0.0002436	0.00263225	chr18	37898632	37974926	+	NA	Pcdhga12
ENSMUSG00000028150.15	31.6692	1.31827	0.359321	3.66879	0.000243706	0.00263225	chr3	94280100	94305583	+	NA	Rorc
ENSMUSG00000032101.7	312.312	-0.548271	0.149472	-3.66805	0.000244411	0.00263831	chr9	35447942	35469824	-	NA	Ddx25
ENSMUSG00000109954.2	218.285	0.561696	0.15314	3.66786	0.000244589	0.00263867	chr8	27467418	27470029	-	NA	Gm45371
ENSMUSG00000038119.16	506.361	-1.12233	0.306066	-3.66696	0.000245454	0.00264643	chr9	35332423	35418948	+	NA	Cdon
ENSMUSG00000033849.4	109.459	-1.05156	0.286984	-3.66419	0.000248126	0.00267366	chr1	143516401	143530352	+	NA	B3galt2
ENSMUSG00000045294.12	851.394	-0.63106	0.172232	-3.664	0.000248303	0.00267399	chr5	28276360	28283660	+	NA	Insig1
ENSMUSG00000101445.2	5.78621	-1.35506	0.370012	-3.66221	0.000250047	0.00268959	chr14	124216621	124218031	+	NA	Gm28932
ENSMUSG00000027386.10	74.9433	-0.906552	0.247537	-3.66229	0.000249975	0.00268959	chr2	128704900	128738954	+	NA	Fbln7
ENSMUSG00000070605.5	15.5684	1.34934	0.368481	3.6619	0.000250351	0.00269128	chr4	146533479	146554749	+	NA	Zfp992
ENSMUSG00000060969.10	97.4929	-0.951801	0.259944	-3.66157	0.000250678	0.00269296	chr13	72106039	72111842	-	NA	Irx1
ENSMUSG00000048332.14	542.163	0.451347	0.12327	3.66144	0.000250803	0.00269296	chr3	52948948	53169100	+	NA	Lhfp
ENSMUSG00000020184.16	2660.71	0.483115	0.131954	3.66123	0.000251003	0.00269352	chr10	117524779	117546663	-	NA	Mdm2
ENSMUSG00000002997.16	103.061	-0.782852	0.213838	-3.66097	0.000251264	0.00269473	chr12	32008474	32111295	-	NA	Prkar2b
ENSMUSG00000030934.10	1636.26	-0.392511	0.107239	-3.66015	0.000252064	0.00270172	chr7	132159206	132178127	-	NA	Oat
ENSMUSG00000028278.15	573.917	0.47674	0.130263	3.65982	0.000252391	0.00270337	chr4	32983036	33022180	+	NA	Rragd
ENSMUSG00000074415.15	1657.83	0.478852	0.130847	3.65964	0.000252569	0.00270337	chr9	41238372	41628290	+	NA	Mir100hg
ENSMUSG00000023046.7	22.0977	1.20864	0.330271	3.65955	0.000252662	0.00270337	chr15	102052796	102057946	+	NA	Igfbp6
ENSMUSG00000056536.15	757.236	-0.400579	0.109484	-3.65881	0.000253392	0.00270958	chr1	105446146	105591402	-	NA	Pign
ENSMUSG00000037795.15	416.07	-0.561688	0.153562	-3.65774	0.000254452	0.00271933	chr5	65920863	65987451	+	NA	N4bp2
ENSMUSG00000035112.18	165.566	-0.822574	0.224991	-3.65604	0.000256146	0.00273583	chr11	101151392	101168235	+	NA	Wnk4
ENSMUSG00000050010.9	66.4959	-0.905867	0.247787	-3.65584	0.000256345	0.00273635	chr5	67765224	67780895	+	NA	Shisa3
ENSMUSG00000030111.10	8589.19	-1.2985	0.355498	-3.65263	0.000259569	0.00276915	chr6	121612334	121656186	+	NA	A2m
ENSMUSG00000025782.13	195.386	0.697932	0.191147	3.65129	0.000260931	0.00278204	chr2	9919362	10053407	-	NA	Taf3
ENSMUSG00000061536.14	483.227	0.525217	0.143895	3.65001	0.000262228	0.00279424	chr9	121509110	121534556	-	NA	Sec22c
ENSMUSG00000038539.16	1935.13	0.9988	0.273757	3.64848	0.000263793	0.00280927	chr7	44461679	44466082	-	NA	Atf5
ENSMUSG00000044548.12	50.2412	-1.15126	0.31588	-3.64461	0.000267797	0.00285025	chr12	71356657	71366881	+	NA	Dact1
ENSMUSG00000111063.2	125.703	-0.915546	0.251333	-3.64276	0.000269735	0.0028692	chr9	122732310	122743219	+	NA	Zfp660
ENSMUSG00000058835.15	872.07	0.341414	0.0937797	3.6406	0.000272007	0.00289168	chr2	22830084	22930253	-	NA	Abi1
ENSMUSG00000020124.11	631.473	-0.39106	0.107443	-3.6397	0.000272954	0.00290006	chr10	122940910	123032900	-	NA	Usp15
ENSMUSG00000033863.3	2497.54	0.397961	0.109368	3.63872	0.000273992	0.00290939	chr19	23118589	23145498	+	NA	Klf9
ENSMUSG00000022257.5	1086.44	-0.389624	0.107116	-3.63741	0.000275389	0.00292252	chr15	34238173	34284448	+	NA	Laptm4b
ENSMUSG00000051517.15	29.8273	-1.34763	0.370545	-3.63688	0.000275964	0.00292681	chr4	43496141	43499695	-	NA	Arhgef39
ENSMUSG00000117628.2	148.053	-1.02561	0.282024	-3.63659	0.000276274	0.00292681	chr17	87277799	87282716	+	NA	Gm50012
ENSMUSG00000071652.9	333.032	0.545159	0.149905	3.6367	0.000276149	0.00292681	chr19	8870368	8875252	+	NA	Ints5
ENSMUSG00000031770.17	294.76	0.705797	0.194216	3.63408	0.000278979	0.00295375	chr8	95113065	95122005	+	NA	Herpud1
ENSMUSG00000037242.9	3648.88	0.346856	0.0954498	3.63391	0.00027916	0.00295394	chr4	134941279	135000125	-	NA	Clic4
ENSMUSG00000038252.14	666.556	-0.67049	0.18463	-3.63154	0.000281739	0.0029795	chr6	125144969	125168664	-	NA	Ncapd2
ENSMUSG00000038910.8	45.3297	-1.14841	0.316294	-3.63082	0.000282518	0.00298601	chr17	50816430	50995512	+	NA	Plcl2
ENSMUSG00000034024.9	1920.6	-0.418569	0.115298	-3.63034	0.000283047	0.00298987	chr10	116886905	116899719	-	NA	Cct2
ENSMUSG00000085505.2	80.1439	-0.777436	0.214171	-3.62998	0.000283441	0.00299229	chr4	118990945	118995998	-	NA	Gm12868
ENSMUSG00000020359.14	1188.19	-0.430283	0.118553	-3.62945	0.000284029	0.00299677	chr11	51475583	51495316	+	NA	Phykpl
ENSMUSG00000031007.3	641.336	-0.478815	0.132055	-3.62587	0.000287995	0.00303686	chrX	12454039	12483288	+	NA	Atp6ap2
ENSMUSG00000025321.15	5550.22	-0.318027	0.087728	-3.62515	0.000288793	0.00304351	chr12	119121756	119202537	-	NA	Itgb8
ENSMUSG00000022610.11	112.219	0.654593	0.180587	3.62481	0.000289177	0.00304579	chr15	89014786	89024906	-	NA	Mapk12
ENSMUSG00000044164.3	318.955	-0.613499	0.169308	-3.62357	0.000290564	0.00305836	chr13	43769185	43824421	+	NA	Rnf182
ENSMUSG00000030275.7	2299.81	-0.419913	0.115888	-3.62345	0.000290705	0.00305836	chr6	143112946	143178033	+	NA	Etnk1
ENSMUSG00000075415.14	7243.66	-0.358831	0.0990701	-3.62199	0.000292342	0.00307381	chr2	30916217	31032020	-	NA	Fnbp1
ENSMUSG00000021464.16	130.556	-0.783914	0.216511	-3.62067	0.000293842	0.0030878	chr13	53263347	53440160	-	NA	Ror2
ENSMUSG00000096937.2	39.8291	-1.20066	0.331636	-3.62041	0.000294134	0.00308886	chr10	22278781	22283369	+	NA	Gm10825
ENSMUSG00000025066.11	806.547	0.436719	0.120631	3.62028	0.000294282	0.00308886	chr19	47720120	47724027	+	NA	Sfr1
ENSMUSG00000051379.13	14.6735	-1.29542	0.357951	-3.61899	0.000295754	0.00310252	chr2	140492833	140513389	-	NA	Flrt3
ENSMUSG00000029130.13	81.7718	-0.725193	0.200503	-3.61687	0.000298187	0.00312485	chr5	29400989	29433455	+	NA	Rnf32
ENSMUSG00000031996.18	7706.73	-0.553287	0.152975	-3.61684	0.000298225	0.00312485	chr9	31060852	31123111	-	NA	Aplp2
ENSMUSG00000026335.17	516.411	-0.688115	0.190307	-3.61581	0.000299405	0.00313541	chr1	97722838	98023371	-	NA	Pam
ENSMUSG00000034157.13	2002.38	0.439187	0.121488	3.61506	0.000300278	0.00314275	chr12	86993816	87012136	+	NA	Cipc
ENSMUSG00000042978.12	951.472	-0.377236	0.104398	-3.61344	0.000302162	0.00316065	chr7	125848033	125894188	+	NA	Sbk1
ENSMUSG00000097113.8	84.1082	1.34932	0.373464	3.61298	0.0003027	0.00316447	chr1	136598506	136618542	+	NA	Gm19705
ENSMUSG00000032218.8	53.5226	-1.26269	0.349563	-3.61218	0.00030363	0.00317056	chr9	70314973	70328829	-	NA	Ccnb2
ENSMUSG00000085156.9	332.4	0.850917	0.235562	3.61228	0.000303515	0.00317056	chr11	6475590	6478779	-	NA	Snhg15
ENSMUSG00000033031.14	114.058	-0.971473	0.269049	-3.61076	0.000305304	0.0031862	chr16	48814547	48840072	+	NA	Cip2a
ENSMUSG00000039735.17	475.422	-0.495631	0.137313	-3.60951	0.000306781	0.00319979	chr3	122332367	122413364	-	NA	Fnbp1l
ENSMUSG00000031618.14	125.708	0.807568	0.223767	3.60896	0.000307422	0.00320465	chr8	77626069	77971641	+	NA	Nr3c2
ENSMUSG00000026841.8	18.1711	-1.32315	0.366694	-3.60834	0.000308164	0.00321054	chr2	31703301	31736017	-	NA	Fibcd1
ENSMUSG00000020080.9	8.10255	-1.35379	0.375277	-3.60745	0.000309218	0.00321968	chr10	62218915	62258270	-	NA	Hkdc1
ENSMUSG00000020014.19	167.479	0.624897	0.173276	3.60637	0.000310509	0.00323128	chr10	92611480	92917480	-	NA	Cfap54
ENSMUSG00000049608.10	21.6258	-1.23893	0.343565	-3.60609	0.000310844	0.00323292	chr1	85866038	85888729	-	NA	Gpr55
ENSMUSG00000034334.9	26.3009	1.24369	0.345017	3.60473	0.000312474	0.00324802	chr13	92586132	92620523	-	NA	Fam151b
ENSMUSG00000024826.16	1013.36	0.439992	0.122121	3.60293	0.000314646	0.00326873	chr19	5946543	5963038	-	NA	Dpf2
ENSMUSG00000020034.8	446.086	0.58356	0.161982	3.60263	0.00031501	0.00327065	chr10	84412489	84450223	+	NA	Tcp11l2
ENSMUSG00000029122.12	420.052	0.464568	0.128975	3.60199	0.000315787	0.00327685	chr5	37446441	37494238	-	NA	Evc
ENSMUSG00000057541.15	551.133	0.597283	0.165857	3.60119	0.000316766	0.00328514	chr5	23945645	23988709	-	NA	Pus7
ENSMUSG00000022498.17	437.573	-0.536755	0.149079	-3.60047	0.000317646	0.0032924	chr16	10892774	10952514	-	NA	Txndc11
ENSMUSG00000074909.6	434.736	0.520168	0.144543	3.59871	0.000319798	0.00331282	chr19	29785799	29790374	-	NA	Ranbp6
ENSMUSG00000036766.13	865.863	-1.08912	0.302676	-3.5983	0.000320305	0.00331618	chr1	84347559	84673942	-	NA	Dner
ENSMUSG00000028488.16	74.3619	-0.808094	0.224596	-3.59799	0.000320684	0.00331823	chr4	85123362	85557432	+	NA	Sh3gl2
ENSMUSG00000047643.6	25.1699	-1.14051	0.317029	-3.5975	0.000321287	0.00332069	chr13	103492759	103494212	+	NA	Gm5454
ENSMUSG00000002870.9	244.178	-0.84223	0.234109	-3.59759	0.000321175	0.00332069	chr6	88860455	88875762	-	NA	Mcm2
ENSMUSG00000029468.18	1343.58	-0.491578	0.136679	-3.59659	0.00032242	0.00333052	chr5	122781973	122829495	+	NA	P2rx7
ENSMUSG00000014313.16	1640.85	-0.6075	0.168962	-3.59548	0.000323795	0.00334283	chr15	35926031	35938392	-	NA	Cox6c
ENSMUSG00000071644.11	2968.47	0.28178	0.0783816	3.59497	0.000324426	0.00334744	chr19	8944404	8955843	+	NA	Eef1g
ENSMUSG00000023224.13	21.1294	-1.26631	0.35228	-3.59462	0.000324869	0.00335012	chr2	84595730	84605788	-	NA	Serping1
ENSMUSG00000070366.6	89.6752	-0.835896	0.232583	-3.59396	0.00032569	0.00335552	chr7	128858754	128993136	+	NA	Plpp4
ENSMUSG00000022235.16	14.4651	1.29135	0.359316	3.5939	0.000325761	0.00335552	chr15	31565534	31590265	+	NA	Cmbl
ENSMUSG00000047443.15	9.4482	-1.34362	0.374128	-3.59135	0.000328966	0.00338663	chr1	91294151	91301939	+	NA	Erfe
ENSMUSG00000025986.7	1530.98	-0.343642	0.0957499	-3.58895	0.000332008	0.00341601	chr1	46846703	46932012	-	NA	Slc39a10
ENSMUSG00000116262.2	174.437	0.643682	0.17941	3.58777	0.000333523	0.00342966	chr15	78910655	78912812	-	NA	Gm49544
ENSMUSG00000047473.15	222.974	0.56417	0.157268	3.58731	0.000334103	0.00343369	chr7	29483422	29494127	+	NA	Zfp30
ENSMUSG00000029072.4	124.62	-0.948468	0.264466	-3.58635	0.000335334	0.0034444	chr4	155943724	155947819	-	NA	Tas1r3
ENSMUSG00000002949.16	1458.32	0.459015	0.128006	3.58589	0.000335928	0.00344468	chr8	4309730	4325913	-	NA	Timm44
ENSMUSG00000019487.12	173.332	0.571113	0.159256	3.58613	0.000335617	0.00344468	chr17	57556454	57570665	+	NA	Trip10
ENSMUSG00000079575.4	97.4157	0.805875	0.224735	3.5859	0.000335923	0.00344468	chr6	46506287	46507728	-	NA	Rbpj-ps3
ENSMUSG00000102564.2	412.28	0.517392	0.144322	3.58498	0.000337105	0.00345481	chr3	60909059	60911207	-	NA	Gm37035
ENSMUSG00000062232.15	782.829	-0.346177	0.0966063	-3.58337	0.000339184	0.00347415	chr3	78969822	79193824	-	NA	Rapgef2
ENSMUSG00000039748.12	27.3736	-1.32398	0.369608	-3.58214	0.000340797	0.00348668	chr1	175708146	175741055	+	NA	Exo1
ENSMUSG00000020091.16	2079.2	-0.335144	0.0935636	-3.58199	0.00034098	0.00348668	chr10	61264269	61288440	-	NA	Eif4ebp2
ENSMUSG00000029068.17	4471.1	0.46532	0.129897	3.58223	0.000340672	0.00348668	chr4	155896945	155909000	+	NA	Ccnl2
ENSMUSG00000052914.5	478.339	-0.464942	0.129865	-3.58021	0.000343325	0.00350869	chr4	96404374	96441898	-	NA	Cyp2j6
ENSMUSG00000026615.15	3359.71	0.46737	0.130579	3.5792	0.000344648	0.00352024	chr1	185095240	185160557	+	NA	Eprs
ENSMUSG00000048218.7	58.4955	-1.06862	0.298636	-3.57834	0.000345778	0.0035298	chr15	97142005	97145168	-	NA	Amigo2
ENSMUSG00000031774.9	467.046	0.463671	0.129596	3.57782	0.00034647	0.00353488	chr8	95300765	95328625	-	NA	Psme3ip1
ENSMUSG00000039323.19	40258	0.34664	0.0968971	3.5774	0.00034703	0.00353862	chr1	72863661	72891633	+	NA	Igfbp2
ENSMUSG00000114539.2	55.4016	-1.13187	0.316439	-3.57688	0.000347714	0.00354361	chr14	25480477	25481529	+	NA	Gm47921
ENSMUSG00000036800.9	8.40508	-1.34205	0.37522	-3.5767	0.000347954	0.00354407	chr15	71303457	71599687	-	NA	Fam135b
ENSMUSG00000007041.10	1236.91	0.38937	0.10889	3.57581	0.00034914	0.00355417	chr17	35268941	35277725	+	NA	Clic1
ENSMUSG00000049792.7	486.74	0.491593	0.137547	3.574	0.00035157	0.00357691	chr12	111675921	111679691	-	NA	Bag5
ENSMUSG00000026004.16	111.834	-0.679048	0.190116	-3.57175	0.000354604	0.00360576	chr1	66758406	66856721	-	NA	Kansl1l
ENSMUSG00000118119.2	15.4673	-1.34265	0.376026	-3.57064	0.000356115	0.00361911	chr17	31092965	31094258	-	NA	Gm9937
ENSMUSG00000027187.11	688.798	-0.521453	0.146095	-3.56928	0.000357962	0.00363586	chr2	103284193	103315505	-	NA	Cat
ENSMUSG00000014668.16	447.221	-0.417715	0.117042	-3.56893	0.000358439	0.00363867	chr5	110283707	110319838	+	NA	Chfr
ENSMUSG00000028960.21	1572.1	0.377781	0.10588	3.56799	0.000359724	0.00364968	chr4	149412872	149511206	-	NA	Ube4b
ENSMUSG00000017716.16	88.9014	-0.764311	0.214229	-3.56773	0.000360089	0.00365108	chr11	117740076	117746569	+	NA	Birc5
ENSMUSG00000031584.17	459.65	-0.434712	0.12185	-3.5676	0.000360262	0.00365108	chr8	34142550	34188191	+	NA	Gsr
ENSMUSG00000001300.17	211.606	-0.573097	0.160648	-3.5674	0.000360537	0.00365184	chr8	8667433	8711242	-	NA	Efnb2
ENSMUSG00000026342.11	362.994	-0.457925	0.128377	-3.56702	0.000361065	0.00365515	chr1	125488331	125523557	+	NA	Slc35f5
ENSMUSG00000037916.15	1553.86	0.376775	0.105654	3.56612	0.000362306	0.00366568	chr19	4057383	4062806	-	NA	Ndufv1
ENSMUSG00000030876.8	775.676	-0.406079	0.113901	-3.56518	0.00036361	0.00367684	chr7	120633667	120677552	+	NA	Mettl9
ENSMUSG00000046295.14	49.9375	-1.25395	0.351774	-3.56465	0.000364348	0.00368226	chr8	71858653	71862548	+	NA	Ankle1
ENSMUSG00000038173.16	9.47454	1.33928	0.37586	3.56323	0.000366314	0.00370007	chr8	47439921	47549797	+	NA	Enpp6
ENSMUSG00000090129.11	77.8996	-1.11878	0.31403	-3.56266	0.000367113	0.00370405	chr15	98104851	98118937	-	NA	Olfr287
ENSMUSG00000029020.14	1653.34	0.344975	0.0968296	3.5627	0.000367053	0.00370405	chr4	147958055	147989161	-	NA	Mfn2
ENSMUSG00000024732.8	182.054	0.585025	0.164228	3.56227	0.000367657	0.00370748	chr19	10918844	10926630	-	NA	Ccdc86
ENSMUSG00000029596.14	69.5496	0.927158	0.260301	3.56186	0.000368231	0.00371122	chr5	120596250	120610875	-	NA	Sdsl
ENSMUSG00000017831.9	1214.23	0.39629	0.111323	3.55981	0.000371125	0.00373831	chr17	53786261	53814708	+	NA	Rab5a
ENSMUSG00000027680.16	1447.65	0.43118	0.121138	3.5594	0.000371699	0.00374203	chr3	34074091	34124471	+	NA	Fxr1
ENSMUSG00000105761.2	16.612	-1.25504	0.35269	-3.55849	0.000373	0.00375103	chr5	102204898	102205935	-	NA	Gm43787
ENSMUSG00000073656.5	96.8027	-0.827325	0.232494	-3.55848	0.000373005	0.00375103	chr1	66361434	66367955	-	NA	Gm10558
ENSMUSG00000035277.16	159.344	-0.642609	0.180628	-3.55764	0.000374208	0.00376106	chrX	92330050	92341963	+	NA	Arx
ENSMUSG00000041939.15	183.33	-0.705393	0.198294	-3.55731	0.000374677	0.00376369	chr5	114582329	114598652	+	NA	Mvk
ENSMUSG00000057335.12	1467.15	0.487672	0.137138	3.55606	0.00037646	0.00377952	chr1	176561218	176641633	-	NA	Cep170
ENSMUSG00000035314.11	816.22	-0.390187	0.109741	-3.55551	0.00037724	0.00378319	chr7	99030620	99111084	+	NA	Gdpd5
ENSMUSG00000040761.17	2171.34	-0.372774	0.104843	-3.55553	0.000377212	0.00378319	chr4	141195200	141265908	-	NA	Spen
ENSMUSG00000071648.5	95.3096	0.788148	0.221773	3.55384	0.000379646	0.00380523	chr19	8904754	8906720	-	NA	Rom1
ENSMUSG00000025395.15	62.4073	-0.926633	0.260804	-3.55299	0.000380879	0.00381548	chr10	127851036	127865906	+	NA	Prim1
ENSMUSG00000035268.15	259.167	-0.638635	0.179782	-3.55228	0.00038191	0.00382371	chr2	163500305	163568078	+	NA	Pkig
ENSMUSG00000066568.13	1322.49	0.456596	0.128599	3.55054	0.00038444	0.00384693	chr7	34044070	34092740	-	NA	Lsm14a
ENSMUSG00000028268.15	340.796	-0.718845	0.202502	-3.54981	0.000385507	0.0038555	chr3	142265786	142278970	+	NA	Gbp3
ENSMUSG00000073147.4	229.889	-0.596377	0.168083	-3.54811	0.000388002	0.00387747	chr5	23587305	23639267	-	NA	5031425E22Rik
ENSMUSG00000070047.15	10468.5	-0.467857	0.131864	-3.54803	0.00038813	0.00387747	chr8	45388483	45505294	+	NA	Fat1
ENSMUSG00000023755.11	91.7768	0.945721	0.266673	3.54637	0.000390579	0.00389981	chr15	98775658	98792421	-	NA	Rhebl1
ENSMUSG00000036333.12	4153.79	-0.346984	0.0978508	-3.54605	0.000391054	0.0039024	chr12	25024923	25113151	+	NA	Kidins220
ENSMUSG00000045503.17	316.43	-0.593759	0.167503	-3.54476	0.000392968	0.00391936	chr2	164298883	164321558	+	NA	Sys1
ENSMUSG00000079022.11	9.12906	-1.33242	0.37597	-3.54397	0.000394153	0.0039236	chr15	71667643	71906076	-	NA	Col22a1
ENSMUSG00000068874.14	19.8746	-1.30916	0.369411	-3.54392	0.00039423	0.0039236	chr3	94840366	94852069	+	NA	Selenbp1
ENSMUSG00000030089.16	153.233	-0.751435	0.212011	-3.54431	0.000393637	0.0039236	chr6	90581706	90623394	+	NA	Slc41a3
ENSMUSG00000072612.4	467.779	0.465895	0.131466	3.54385	0.00039433	0.0039236	chr5	125466385	125467619	+	NA	Gm10382
ENSMUSG00000069601.15	870.501	1.00403	0.283323	3.54376	0.000394469	0.0039236	chr10	69234602	69863268	+	NA	Ank3
ENSMUSG00000075324.14	21.0274	-1.2388	0.349671	-3.54275	0.000395974	0.00393214	chr2	63801850	63928382	-	NA	Fign
ENSMUSG00000025791.19	865.606	-0.481855	0.13601	-3.54279	0.000395919	0.00393214	chr4	99786610	99844491	+	NA	Pgm1
ENSMUSG00000034854.9	1116.7	0.585006	0.165119	3.54294	0.000395691	0.00393214	chr10	81193324	81202059	+	NA	Mfsd12
ENSMUSG00000070056.7	1813.67	-0.389989	0.110099	-3.54216	0.000396862	0.0039388	chr8	36054951	36146603	+	NA	Mfhas1
ENSMUSG00000032262.14	244.416	-0.535636	0.151302	-3.54018	0.000399847	0.00396627	chr9	83660744	83688330	-	NA	Elovl4
ENSMUSG00000079055.11	82.3953	-0.965201	0.272768	-3.53854	0.000402352	0.00398895	chr12	81244688	81379954	-	NA	Slc8a3
ENSMUSG00000068744.13	1897.15	0.485169	0.137141	3.53773	0.000403585	0.003999	chr3	108291154	108295547	+	NA	Psrc1
ENSMUSG00000064262.8	91.9077	-1.32124	0.373583	-3.53667	0.000405203	0.00401256	chr6	48624167	48637809	+	NA	Gimap8
ENSMUSG00000054414.5	662.866	-0.488092	0.138014	-3.53655	0.000405393	0.00401256	chr3	115732621	115801055	-	NA	Slc30a7
ENSMUSG00000068859.6	215.037	-0.725655	0.205333	-3.53404	0.000409254	0.00404857	chr2	73102268	73115050	+	NA	Sp9
ENSMUSG00000022564.8	4269.39	0.288538	0.0816515	3.53378	0.000409667	0.00405046	chr15	76130963	76134104	+	NA	Grina
ENSMUSG00000032059.14	340.194	-0.454889	0.128759	-3.53287	0.000411076	0.00406219	chr9	50686318	50754842	+	NA	Alg9
ENSMUSG00000114709.2	264.098	-0.810564	0.229491	-3.53202	0.000412406	0.00407312	chr14	25460403	25462811	+	NA	Gm47920
ENSMUSG00000024431.16	968.117	0.398738	0.112921	3.53111	0.000413816	0.00408483	chr18	39543597	39652474	-	NA	Nr3c1
ENSMUSG00000026779.7	82.7368	-1.04401	0.295742	-3.53013	0.000415348	0.00409774	chr2	23005617	23046036	-	NA	Mastl
ENSMUSG00000108348.3	168.79	-0.88314	0.250197	-3.52978	0.000415913	0.00410109	chr7	16717010	16722077	+	NA	Gm42372
ENSMUSG00000050808.14	21.6912	-1.2163	0.344774	-3.52782	0.000419	0.0041293	chr2	110551684	110569872	+	NA	Muc15
ENSMUSG00000032815.17	206.133	-0.713469	0.202295	-3.52687	0.000420509	0.00414193	chr8	123995038	124045315	-	NA	Fanca
ENSMUSG00000022797.17	2103.32	-0.56075	0.15902	-3.52628	0.000421442	0.00414888	chr16	32427737	32451612	+	NA	Tfrc
ENSMUSG00000031604.11	1084.76	-0.51406	0.145831	-3.52505	0.000423409	0.00416599	chr8	65171172	65186826	-	NA	Msmo1
ENSMUSG00000008496.20	14.9087	-1.30894	0.371437	-3.52399	0.000425104	0.00417414	chr7	24786768	24879151	-	NA	Pou2f2
ENSMUSG00000070304.13	5.02982	-1.29146	0.366472	-3.52403	0.000425039	0.00417414	chr9	45029079	45041368	+	NA	Scn2b
ENSMUSG00000026226.17	38.2527	-1.02982	0.292227	-3.52403	0.000425043	0.00417414	chr1	85944537	85957680	+	NA	Spata3
ENSMUSG00000110834.2	105.148	-0.698778	0.198302	-3.52382	0.000425381	0.00417414	chr9	124032987	124044769	-	NA	Gm39469
ENSMUSG00000020937.15	143.667	0.783163	0.222246	3.52386	0.000425305	0.00417414	chr11	102961129	102992484	-	NA	Plcd3
ENSMUSG00000020921.7	360.016	-0.547074	0.155269	-3.52338	0.000426075	0.0041787	chr11	102043371	102047230	-	NA	Tmem101
ENSMUSG00000033737.15	7.65267	-1.31796	0.374314	-3.52102	0.000429895	0.00420943	chrX	105463646	105529007	-	NA	Fndc3c1
ENSMUSG00000037523.14	554.274	0.416775	0.118368	3.52101	0.000429901	0.00420943	chr2	131075982	131089945	+	NA	Mavs
ENSMUSG00000015980.15	86.7797	0.776237	0.220446	3.52121	0.000429589	0.00420943	chr7	138792903	138822895	+	NA	Lrrc27
ENSMUSG00000030768.13	226.148	-0.686484	0.194997	-3.52049	0.000430744	0.00421542	chr1	182867829	183003086	-	NA	Disp1
ENSMUSG00000066000.13	5.26441	-1.28679	0.365676	-3.51895	0.000433262	0.00423325	chr4	147696393	147726970	-	NA	Zfp979
ENSMUSG00000062248.6	41.0328	-1.05736	0.300468	-3.51903	0.000433131	0.00423325	chr13	51799267	51804696	+	NA	Cks2
ENSMUSG00000022476.9	2303.68	-0.356789	0.101383	-3.51923	0.000432807	0.00423325	chr15	81772428	81810441	-	NA	Polr3h
ENSMUSG00000000416.17	354.124	-0.679647	0.19329	-3.5162	0.000437765	0.00427495	chr6	18366476	18514842	-	NA	Cttnbp2
ENSMUSG00000104605.2	209.621	-0.676683	0.19247	-3.51579	0.000438449	0.00427934	chr3	37692727	37694805	-	NA	Gm42922
ENSMUSG00000072980.4	23.73	-1.22156	0.347502	-3.51526	0.000439326	0.0042856	chr2	119439992	119448950	-	NA	Oip5
ENSMUSG00000031791.9	1058.45	-0.452289	0.128671	-3.51509	0.000439602	0.004286	chr8	73325898	73341126	+	NA	Tmem38a
ENSMUSG00000060808.5	19.7603	-1.28081	0.364392	-3.51492	0.000439884	0.00428646	chr11	61395211	61395885	-	NA	B9d1os
ENSMUSG00000028820.14	3424.17	-0.418243	0.119001	-3.51461	0.000440405	0.00428924	chr4	126915116	126930806	+	NA	Sfpq
ENSMUSG00000043857.17	225.518	0.5893	0.167699	3.51404	0.00044135	0.00429615	chr11	116809688	116877774	+	NA	Mgat5b
ENSMUSG00000034796.15	9.61321	-1.3102	0.373024	-3.51239	0.000444102	0.00432064	chr8	123844112	123861921	+	NA	Cpne7
ENSMUSG00000040717.7	99.8941	-0.8815	0.251054	-3.5112	0.000446085	0.00433761	chr14	26760897	26829243	+	NA	Il17rd
ENSMUSG00000021794.17	4319.9	-0.31274	0.089088	-3.51046	0.000447325	0.00434504	chr14	34032683	34067222	+	NA	Glud1
ENSMUSG00000035203.17	1463.57	0.354588	0.101009	3.51048	0.000447304	0.00434504	chr7	5083233	5101177	+	NA	Epn1
ENSMUSG00000033009.16	460.839	0.432181	0.123117	3.51032	0.000447573	0.00434512	chr8	94763825	94794549	+	NA	Ogfod1
ENSMUSG00000043333.13	22.8447	-1.22054	0.347776	-3.50956	0.000448855	0.00435525	chr4	123681666	123723697	+	NA	Rhbdl2
ENSMUSG00000049044.17	469.114	-0.550553	0.156902	-3.50889	0.000449976	0.00436381	chr2	71811583	72087818	+	NA	Rapgef4
ENSMUSG00000079260.4	114.43	-0.832138	0.237319	-3.50641	0.000454199	0.00440242	chr9	114230172	114236344	+	NA	Tmppe
ENSMUSG00000023845.8	3798.97	-0.378378	0.107923	-3.506	0.000454896	0.00440684	chr17	17741671	17845312	-	NA	Lnpep
ENSMUSG00000047881.15	190.402	0.660155	0.188342	3.50509	0.000456451	0.00441955	chr5	64066239	64126240	-	NA	Rell1
ENSMUSG00000037846.19	27.4447	-1.2352	0.352558	-3.50354	0.00045911	0.00444294	chr10	67815399	67895570	+	NA	Rtkn2
ENSMUSG00000022440.10	506.158	-0.687903	0.196404	-3.50249	0.000460933	0.00445821	chr15	78407545	78415616	-	NA	C1qtnf6
ENSMUSG00000117309.2	11.2011	-1.31316	0.375111	-3.50072	0.000464005	0.00448316	chr16	10679618	10756228	-	NA	Gm49960
ENSMUSG00000031990.16	521.887	-0.48737	0.139219	-3.50076	0.00046394	0.00448316	chr9	27008679	27066717	-	NA	Jam3
ENSMUSG00000030660.10	820.242	-0.3509	0.100279	-3.49922	0.000466619	0.00450408	chr7	115936499	116042684	-	NA	Pik3c2a
ENSMUSG00000038371.16	2630.5	0.379038	0.108322	3.4992	0.000466664	0.00450408	chr7	109907219	110214129	-	NA	Sbf2
ENSMUSG00000003526.13	79.2784	-0.903488	0.258275	-3.49817	0.000468466	0.00451909	chr16	17878220	17908067	-	NA	Prodh
ENSMUSG00000021699.18	66.5818	-0.915219	0.261696	-3.49726	0.000470064	0.00452731	chr13	108586481	110089995	+	NA	Pde4d
ENSMUSG00000004451.15	459.814	-0.473196	0.135304	-3.49727	0.000470047	0.00452731	chr1	119398034	119432524	-	NA	Ralb
ENSMUSG00000087611.2	25.2607	1.23613	0.353455	3.49729	0.000470013	0.00452731	chr5	100988662	100995033	-	NA	4930458D05Rik
ENSMUSG00000048440.17	308.505	-0.50864	0.145474	-3.49643	0.000471533	0.00453906	chr17	32755531	32770772	+	NA	Cyp4f16
ENSMUSG00000050914.17	8.93104	-1.31379	0.37581	-3.49589	0.000472491	0.00454588	chr8	46449938	46458744	-	NA	Ankrd37
ENSMUSG00000020018.7	157.343	-0.678016	0.194139	-3.49242	0.00047866	0.00460281	chr10	93418890	93425568	-	NA	Snrpf
ENSMUSG00000027848.13	340.295	-0.775158	0.2222	-3.48856	0.000485634	0.00466741	chr3	103629537	103645317	-	NA	Olfml3
ENSMUSG00000053395.16	832.941	-0.519257	0.148922	-3.48677	0.00048889	0.00469623	chr7	3439198	3464164	+	NA	Cacng8
ENSMUSG00000086815.5	214.938	-0.805451	0.231077	-3.48564	0.000490968	0.00470434	chr5	30308581	30311084	-	NA	3110082J24Rik
ENSMUSG00000021256.6	2355.16	-0.557976	0.16007	-3.48582	0.000490637	0.00470434	chr12	86725473	86738865	+	NA	Vash1
ENSMUSG00000032171.8	545.885	-0.456057	0.130836	-3.48571	0.000490841	0.00470434	chr9	20563390	20577880	+	NA	Pin1
ENSMUSG00000017707.10	3478.43	-0.291535	0.0836357	-3.48577	0.000490717	0.00470434	chr2	163465191	163487051	-	NA	Serinc3
ENSMUSG00000060988.13	22.3922	1.24201	0.356325	3.48561	0.000491025	0.00470434	chr2	54326328	55008321	+	NA	Galnt13
ENSMUSG00000046962.17	597.538	0.563143	0.161571	3.48542	0.000491361	0.00470501	chr16	97744556	97763822	-	NA	Zbtb21
ENSMUSG00000052031.9	136.375	0.777017	0.222942	3.48529	0.00049161	0.00470501	chr17	7222409	7228555	-	NA	Tagap1
ENSMUSG00000044647.17	36.0525	-1.14591	0.329093	-3.48202	0.00049764	0.00476021	chr2	65676110	65861890	+	NA	Csrnp3
ENSMUSG00000035067.10	276.64	-0.668535	0.192047	-3.48111	0.000499346	0.00477403	chr14	63843951	64058258	+	NA	Xkr6
ENSMUSG00000086043.2	112.744	0.657956	0.189027	3.48075	0.00050002	0.00477797	chr4	43631538	43641533	-	NA	Gm12473
ENSMUSG00000026600.13	1695.73	-0.456753	0.13125	-3.48003	0.000501363	0.00478621	chr1	156252094	156301901	-	NA	Soat1
ENSMUSG00000030199.17	593.531	-0.366934	0.105441	-3.48	0.000501408	0.00478621	chr6	134012662	134247121	+	NA	Etv6
ENSMUSG00000031786.8	20.3993	1.30042	0.373748	3.47939	0.000502549	0.00479459	chr8	95781730	95804769	+	NA	Drc7
ENSMUSG00000032512.8	874.095	0.462742	0.13303	3.47848	0.000504272	0.00480852	chr9	119723943	119755653	+	NA	Wdr48
ENSMUSG00000030922.13	68.0268	0.770412	0.221555	3.47729	0.000506509	0.00482732	chr7	119495083	119556186	+	NA	Lyrm1
ENSMUSG00000013663.8	1751.02	0.296073	0.0851549	3.47687	0.000507305	0.00483072	chr19	32734896	32803560	+	NA	Pten
ENSMUSG00000071757.11	741.99	0.558042	0.160504	3.47682	0.000507396	0.00483072	chr15	57558060	57703228	+	NA	Zhx2
ENSMUSG00000022434.9	228.579	-0.550588	0.158407	-3.47578	0.000509379	0.00484708	chr15	84913148	84947031	+	NA	Fam118a
ENSMUSG00000031838.11	47.6835	-0.979789	0.281904	-3.47561	0.00050969	0.0048475	chr8	71215418	71219307	-	NA	Ifi30
ENSMUSG00000033400.15	1463.36	-0.510173	0.146805	-3.47518	0.000510506	0.00484816	chr3	116533647	116601815	-	NA	Agl
ENSMUSG00000032018.15	918.578	-0.372837	0.107284	-3.47524	0.000510404	0.00484816	chr9	42162890	42175552	-	NA	Sc5d
ENSMUSG00000003031.15	1589.06	0.492635	0.141759	3.47516	0.000510556	0.00484816	chr6	134897363	134902476	+	NA	Cdkn1b
ENSMUSG00000005973.7	868.92	0.330372	0.0950873	3.47441	0.000511982	0.00485916	chr2	105216635	105229664	-	NA	Rcn1
ENSMUSG00000041084.9	368.286	-0.506828	0.145987	-3.47174	0.000517093	0.00490512	chr3	130489560	130503093	-	NA	Ostc
ENSMUSG00000052673.3	248.602	0.626744	0.180556	3.47118	0.000518175	0.00491283	chr12	69417257	69419242	-	NA	Gm9887
ENSMUSG00000054808.16	2464.49	0.335575	0.0966863	3.47076	0.000518985	0.00491795	chr7	28592672	28661765	-	NA	Actn4
ENSMUSG00000035242.16	1478.44	-0.334855	0.0965326	-3.46883	0.000522733	0.00495089	chr10	80662489	80665124	+	NA	Oaz1
ENSMUSG00000031756.6	49.2409	-1.06914	0.308287	-3.468	0.00052435	0.00496363	chr8	117648468	117668246	+	NA	Cenpn
ENSMUSG00000002233.14	1340.68	0.366626	0.105726	3.46769	0.000524956	0.00496679	chr3	104695690	104701775	+	NA	Rhoc
ENSMUSG00000052512.18	6344.38	-0.410909	0.118502	-3.46754	0.000525248	0.00496697	chr7	48558463	49259838	+	NA	Nav2
ENSMUSG00000033955.14	1197.7	0.486201	0.140229	3.46719	0.000525923	0.00497078	chr2	84878365	84903392	+	NA	Tnks1bp1
ENSMUSG00000061524.9	281.688	-0.567363	0.163755	-3.4647	0.00053083	0.00501455	chr14	122712846	122717264	+	NA	Zic2
ENSMUSG00000018509.9	176.033	-0.570565	0.164793	-3.46231	0.000535565	0.00505404	chr11	62415771	62430087	-	NA	Cenpv
ENSMUSG00000026792.17	354.605	0.560043	0.161751	3.46238	0.000535425	0.00505404	chr2	32815227	32851626	-	NA	Lrsam1
ENSMUSG00000026571.13	520.299	0.44948	0.129884	3.46063	0.000538921	0.00508046	chr1	165156266	165288044	-	NA	Dcaf6
ENSMUSG00000030301.18	208.229	0.686525	0.198374	3.46076	0.000538647	0.00508046	chr6	147377325	147534110	+	NA	Ccdc91
ENSMUSG00000035365.16	26.6922	-1.23438	0.356932	-3.4583	0.000543599	0.00512191	chr10	87927293	87982803	-	NA	Parpbp
ENSMUSG00000045534.5	15.6773	-1.29977	0.375864	-3.45809	0.000544025	0.00512327	chr6	126509513	126512375	-	NA	Kcna5
ENSMUSG00000066613.15	296.774	-0.779539	0.225455	-3.45762	0.000544966	0.0051272	chr5	110144386	110158277	+	NA	Zfp932
ENSMUSG00000025409.15	808.816	-0.554021	0.160233	-3.4576	0.000545004	0.0051272	chr10	127117824	127124887	-	NA	Mbd6
ENSMUSG00000039158.12	286.03	0.664878	0.192321	3.45713	0.000545954	0.00513349	chr4	63285361	63321591	-	NA	Akna
ENSMUSG00000071172.14	1285.09	-0.441166	0.127629	-3.45662	0.000546991	0.00514058	chr17	29251601	29262347	+	NA	Srsf3
ENSMUSG00000051331.17	90.1638	-0.859085	0.248572	-3.45607	0.000548104	0.0051484	chr6	118564200	119173851	-	NA	Cacna1c
ENSMUSG00000031485.16	968.315	0.495639	0.143445	3.45524	0.000549802	0.00515903	chr8	27532582	27546160	+	NA	Plpbp
ENSMUSG00000030499.10	463.456	0.556637	0.161099	3.45525	0.000549778	0.00515903	chr7	34338438	34356157	-	NA	Kctd15
ENSMUSG00000061983.8	902.46	-0.394117	0.1141	-3.45412	0.000552084	0.00517778	chr10	23661080	23663173	-	NA	Rps12
ENSMUSG00000000184.13	8765.39	-0.516812	0.149649	-3.45348	0.000553397	0.00518742	chr6	127102124	127129156	-	NA	Ccnd2
ENSMUSG00000021461.18	85.5546	-0.835362	0.241992	-3.45203	0.000556387	0.0052113	chr13	63432856	63645092	-	NA	Fancc
ENSMUSG00000051339.11	555.171	0.515856	0.149438	3.45197	0.000556516	0.0052113	chr5	113234188	113369102	-	NA	2900026A02Rik
ENSMUSG00000041126.17	432.6	-0.474642	0.137543	-3.45086	0.000558794	0.00522995	chr11	6377228	6394443	-	NA	H2az2
ENSMUSG00000021477.10	2098.1	0.424875	0.123159	3.44981	0.000560979	0.0052477	chr13	64507150	64518704	-	NA	Ctsl
ENSMUSG00000032328.13	2792.62	-0.326659	0.0947549	-3.44741	0.000565992	0.00529188	chr9	79676224	79700789	-	NA	Tmem30a
ENSMUSG00000032648.15	37.6416	-1.1362	0.329698	-3.44619	0.000568558	0.00530908	chr19	6434428	6448489	+	NA	Pygm
ENSMUSG00000113852.2	36.5606	-1.00999	0.293082	-3.44612	0.000568705	0.00530908	chr12	98760706	98763328	+	NA	Gm48062
ENSMUSG00000061032.10	3383.18	-0.321039	0.0931521	-3.44639	0.000568125	0.00530908	chr10	78236217	78248877	-	NA	Rrp1
ENSMUSG00000044681.20	528.59	-0.470801	0.136685	-3.44443	0.000572268	0.0053396	chr5	28405816	28450804	-	NA	Cnpy1
ENSMUSG00000058298.11	249.139	-0.551434	0.160106	-3.44417	0.000572809	0.00534192	chr10	53412410	53506535	-	NA	Mcm9
ENSMUSG00000078773.12	42.3273	-1.0883	0.316137	-3.44249	0.000576395	0.00537261	chr4	11558921	11615805	+	NA	Rad54b
ENSMUSG00000087541.2	9.38453	-1.29125	0.375231	-3.4412	0.000579136	0.00539533	chr5	77242378	77250150	+	NA	Hopxos
ENSMUSG00000038967.14	578.494	0.446152	0.129655	3.44107	0.000579424	0.00539533	chr11	94917083	94932180	-	NA	Pdk2
ENSMUSG00000027639.17	388.719	0.62005	0.180231	3.44031	0.00058105	0.00540771	chr2	156939452	156977185	-	NA	Samhd1
ENSMUSG00000047766.16	312.181	-0.642869	0.186894	-3.43976	0.000582232	0.00541595	chr9	60476141	60595441	-	NA	Lrrc49
ENSMUSG00000007080.15	138.297	-0.928041	0.269885	-3.43865	0.000584618	0.00543537	chr5	110434171	110485340	+	NA	Pole
ENSMUSG00000035093.17	1834.64	0.314143	0.091375	3.43796	0.000586125	0.00544382	chr2	125578905	125624790	-	NA	Secisbp2l
ENSMUSG00000034173.14	100.308	0.865728	0.251813	3.43798	0.000586072	0.00544382	chr5	129924563	129932464	+	NA	Zbed5
ENSMUSG00000024493.10	1882.82	0.431495	0.125519	3.43767	0.000586734	0.00544671	chr18	42335362	42395259	-	NA	Lars
ENSMUSG00000103502.2	363.74	0.467022	0.135875	3.43715	0.00058786	0.00545438	chr3	62244944	62247953	-	NA	9330121J05Rik
ENSMUSG00000025069.16	72.834	0.826448	0.240531	3.43594	0.000590511	0.0054762	chr19	47853972	47874763	+	NA	Gsto2
ENSMUSG00000057649.7	846.676	0.486734	0.141696	3.43505	0.000592441	0.00548572	chr13	74085929	74109014	+	NA	Brd9
ENSMUSG00000028948.17	616.985	0.491787	0.143159	3.43526	0.000591985	0.00548572	chr4	152123777	152145951	+	NA	Nol9
ENSMUSG00000090291.4	9.07895	1.26349	0.367812	3.43515	0.000592232	0.00548572	chr19	10432734	10434837	-	NA	Lrrc10b
ENSMUSG00000039656.18	547.154	0.566327	0.164885	3.43469	0.000593238	0.00549031	chr17	34250785	34257373	+	NA	Rxrb
ENSMUSG00000028613.16	337.58	-0.554213	0.161366	-3.43451	0.000593623	0.00549109	chr4	107659065	107734037	+	NA	Lrp8
ENSMUSG00000073600.6	432.243	-0.513622	0.149554	-3.43437	0.000593927	0.00549112	chr18	35783403	35788291	-	NA	Prob1
ENSMUSG00000103280.2	138.924	-0.908053	0.264527	-3.43274	0.000597504	0.00551601	chr1	4975973	4977084	-	NA	Gm37277
ENSMUSG00000036678.9	668.802	0.541679	0.157796	3.43277	0.00059744	0.00551601	chr15	102246686	102259206	-	NA	Aaas
ENSMUSG00000030717.10	379.697	1.23769	0.360556	3.43273	0.000597527	0.00551601	chr7	126222420	126230033	-	NA	Nupr1
ENSMUSG00000029817.12	2520.13	-0.300189	0.0874793	-3.43154	0.000600171	0.00553481	chr6	49220857	49240967	-	NA	Tra2a
ENSMUSG00000034285.16	236.637	0.507221	0.147808	3.43161	0.000600001	0.00553481	chr11	4823950	4844200	+	NA	Nipsnap1
ENSMUSG00000024593.16	1258.13	-0.521693	0.152068	-3.43066	0.000602122	0.00554719	chr18	57266161	57430539	+	NA	Megf10
ENSMUSG00000028703.15	1069.79	0.50025	0.145813	3.43076	0.00060189	0.00554719	chr4	115932465	115954240	+	NA	Lrrc41
ENSMUSG00000059027.15	32.8636	-1.062	0.309665	-3.42952	0.000604648	0.00556765	chr4	109508725	109515050	-	NA	9630013D21Rik
ENSMUSG00000003779.17	273.011	-0.648665	0.189221	-3.42808	0.000607875	0.00559453	chr18	34757665	34766330	+	NA	Kif20a
ENSMUSG00000037353.10	929.078	0.378874	0.11056	3.42686	0.000610607	0.00561684	chr15	100366903	100377045	+	NA	Letmd1
ENSMUSG00000021051.11	732.751	0.353512	0.103183	3.42606	0.000612413	0.00563062	chr12	75497654	75643019	-	NA	Ppp2r5e
ENSMUSG00000027200.18	2693.72	-0.358997	0.104816	-3.42503	0.000614734	0.00564911	chr2	123931888	124509690	+	NA	Sema6d
ENSMUSG00000019837.9	264.159	-0.524843	0.153276	-3.42417	0.000616686	0.00566183	chr10	40123698	40134104	-	NA	Gtf3c6
ENSMUSG00000036160.14	243.41	0.520386	0.151976	3.42414	0.00061674	0.00566183	chr2	26778639	26792891	-	NA	Surf6
ENSMUSG00000026142.16	981.143	0.602491	0.176086	3.42158	0.000622575	0.00571252	chr1	82294172	82423087	+	NA	Rhbdd1
ENSMUSG00000025544.14	1756.27	-0.318158	0.0930078	-3.42077	0.000624451	0.00572685	chr14	122344449	122397016	+	NA	Tm9sf2
ENSMUSG00000097574.3	141.355	0.687355	0.200969	3.42021	0.00062572	0.00573561	chr9	78083195	78086161	+	NA	C920006O11Rik
ENSMUSG00000116138.2	457.094	0.522479	0.152792	3.41954	0.000627271	0.00574693	chr15	76605664	76608045	-	NA	C030006K11Rik
ENSMUSG00000029752.13	1011.68	0.909711	0.266068	3.41909	0.0006283	0.00575348	chr6	7675168	7693254	-	NA	Asns
ENSMUSG00000037962.8	285.938	-1.11625	0.326531	-3.41852	0.000629629	0.00576275	chr5	125080284	125089611	+	NA	Rflna
ENSMUSG00000033159.15	881.18	0.592442	0.173326	3.41809	0.000630625	0.00576897	chr1	75111197	75119355	-	NA	Cnppd1
ENSMUSG00000025790.15	823.082	0.407949	0.119426	3.41591	0.000635695	0.00581243	chr7	73925166	74204528	-	NA	Slco3a1
ENSMUSG00000024006.18	705.986	-0.474605	0.138999	-3.41445	0.000639102	0.00584065	chr17	29189853	29226969	-	NA	Stk38
ENSMUSG00000049939.7	211.941	-0.670795	0.196479	-3.41408	0.000639974	0.0058457	chr6	28661829	28831746	-	NA	Lrrc4
ENSMUSG00000026247.14	21.4142	1.25474	0.367653	3.41282	0.000642936	0.00586981	chr1	87075376	87084243	-	NA	Ecel1
ENSMUSG00000023391.9	18.2155	-1.19557	0.350349	-3.4125	0.000643696	0.00587117	chr2	71373751	71377098	-	NA	Dlx2
ENSMUSG00000040613.15	1080.63	0.374125	0.109634	3.41249	0.000643729	0.00587117	chr6	122554750	122579403	-	NA	Apobec1
[truncated: 278 more rows]

## Sheet: DEG DG vs SEZ +FoxG1
GeneID	Base mean	log2(FC)	SEM	Wald-Stats	p-Value	p-Value adjust	chr	Start	End	Strand	V12	Gene name
ENSMUSG00000030077,12	7474.77	-5.14225	0.138461	-37.1387	6.68348e-302	1.50405e-297	chr6	103487546	103727172	+	NA	Chl1
ENSMUSG00000027015,5	1268.22	-4.59171	0.131428	-34.937	2.03861e-267	2.29384e-263	chr2	70948266	70973270	+	NA	Cybrd1
ENSMUSG00000031451,7	1289.21	5.56325	0.159621	34.8529	3.85168e-266	2.88927e-262	chr8	13515373	13544490	-	NA	Gas6
ENSMUSG00000025492,7	946.951	-5.68878	0.175051	-32.4978	1.14475e-231	6.44039e-228	chr7	140589498	140590683	-	NA	Ifitm3
ENSMUSG00000022454,18	3170.99	-5.3722	0.1724	-31.1612	3.57238e-213	1.60785e-209	chr15	94973110	95426440	-	NA	Nell2
ENSMUSG00000025892,17	814.496	-4.95204	0.186892	-26.4968	1.05565e-154	3.95938e-151	chr9	4417895	4796234	-	NA	Gria4
ENSMUSG00000004044,10	2398.43	3.3569	0.126778	26.4786	1.70897e-154	5.4941e-151	chr11	100847558	100861713	-	NA	Cavin1
ENSMUSG00000110631,2	3112.87	-3.6266	0.137721	-26.333	8.03708e-153	2.26083e-149	chr8	122559985	122567917	+	NA	Gm42047
ENSMUSG00000028883,20	527.606	-6.52801	0.248863	-26.2313	1.16702e-151	2.91806e-148	chr5	13175380	13652533	+	NA	Sema3a
ENSMUSG00000027435,9	431.04	-5.86548	0.231651	-25.3204	1.9065e-141	4.29039e-138	chr2	148278559	148285483	-	NA	Cd93
ENSMUSG00000032368,15	485.792	-7.82033	0.312516	-25.0238	3.37153e-138	6.89754e-135	chr9	91240110	91247863	-	NA	Zic1
ENSMUSG00000103585,2	679.589	-4.30599	0.17982	-23.9462	1.01268e-126	1.89911e-123	chr18	37853421	37974923	+	NA	Pcdhgb4
ENSMUSG00000034353,15	277.355	4.94711	0.217585	22.7365	1.95315e-114	3.38105e-111	chr1	91107543	91152918	+	NA	Ramp1
ENSMUSG00000046402,11	545.103	-5.36028	0.241101	-22.2325	1.66741e-109	2.68025e-106	chr9	98305013	98328628	+	NA	Rbp1
ENSMUSG00000063297,8	330.555	-4.03089	0.181644	-22.1911	4.18471e-109	6.27818e-106	chr7	54485245	54918633	+	NA	Luzp2
ENSMUSG00000019966,19	2073.4	-2.28336	0.10539	-21.6657	4.32083e-104	6.07725e-101	chr10	99851491	99936278	+	NA	Kitl
ENSMUSG00000038805,11	1269.1	2.87417	0.133949	21.4573	3.90667e-102	5.17151e-99	chr17	85921035	85936730	+	NA	Six3
ENSMUSG00000022658,11	422.807	-3.14722	0.147905	-21.2788	1.78603e-100	2.23294e-97	chr16	45531592	45544971	-	NA	Tagln3
ENSMUSG00000003541,7	215.337	-5.66211	0.2689	-21.0566	1.99089e-98	2.35806e-95	chr17	36132575	36133815	+	NA	Ier3
ENSMUSG00000030551,15	357.914	3.57705	0.173844	20.5762	4.4811e-94	5.04214e-91	chr7	70001691	70016483	-	NA	Nr2f2
ENSMUSG00000020695,15	373.207	-3.94975	0.199658	-19.7826	4.20505e-87	4.50621e-84	chr11	105183468	105241965	+	NA	Mrc2
ENSMUSG00000003974,7	689.432	-2.46574	0.128062	-19.2543	1.29886e-82	1.32862e-79	chr5	9535540	9775170	-	NA	Grm3
ENSMUSG00000093460,10	1690.26	2.5557	0.138505	18.4521	5.01404e-76	4.90591e-73	chr17	85908078	85925826	-	NA	Six3os1
ENSMUSG00000015476,7	215.779	-3.22574	0.18158	-17.7648	1.32325e-70	1.24076e-67	chr17	34848506	34852100	+	NA	Prrt1
ENSMUSG00000021253,8	262.406	-2.70006	0.152415	-17.7152	3.19913e-70	2.87973e-67	chr12	86103518	86125815	-	NA	Tgfb3
ENSMUSG00000005360,15	20109.4	-1.94672	0.109907	-17.7125	3.359e-70	2.90734e-67	chr15	8663607	8740248	-	NA	Slc1a3
ENSMUSG00000097336,9	205.874	4.45262	0.252409	17.6405	1.20463e-69	1.00404e-66	chr8	121781620	121809849	-	NA	Fendrr
ENSMUSG00000040797,17	194.349	-4.70252	0.267046	-17.6094	2.08616e-69	1.67667e-66	chr6	121349891	121450637	-	NA	Iqsec3
ENSMUSG00000031748,17	932.946	2.236	0.127377	17.5542	5.52101e-69	4.2843e-66	chr8	94536593	94696016	+	NA	Gnao1
ENSMUSG00000036972,15	105.867	-6.05185	0.358367	-16.8873	5.57702e-64	4.18351e-61	chr9	91244465	91271401	+	NA	Zic4
ENSMUSG00000038457,18	121.772	4.43738	0.266503	16.6504	3.00557e-62	2.18185e-59	chr8	13485188	13518473	+	NA	Tmem255b
ENSMUSG00000031465,7	2256.45	1.81393	0.109218	16.6083	6.07093e-62	4.26938e-59	chr8	18740278	18791578	-	NA	Angpt2
ENSMUSG00000037428,15	587.388	1.6513	0.0996836	16.5654	1.23967e-61	8.45379e-59	chr5	137055245	137062205	+	NA	Vgf
ENSMUSG00000033595,8	304.694	-2.71753	0.164431	-16.5269	2.35107e-61	1.55613e-58	chr14	70768124	70775764	+	NA	Lgi3
ENSMUSG00000030774,14	368.998	-2.22354	0.1367	-16.2658	1.72517e-59	1.10924e-56	chr7	97437747	97561588	+	NA	Pak1
ENSMUSG00000104063,2	201.982	-3.56573	0.222566	-16.021	9.12187e-58	5.70218e-55	chr18	37884652	37974926	+	NA	Pcdhgb7
ENSMUSG00000026822,15	707.904	-3.10715	0.194147	-16.0041	1.19635e-57	7.27637e-55	chr2	32274644	32278264	-	NA	Lcn2
ENSMUSG00000027035,11	844.296	-2.06789	0.129976	-15.9099	5.41323e-57	3.20577e-54	chr2	68691784	68944626	+	NA	Cers6
ENSMUSG00000042671,13	542.469	-2.04619	0.128855	-15.8798	8.74368e-57	5.04533e-54	chr1	153528770	153576069	+	NA	Rgs8
ENSMUSG00000016256,11	260.859	-2.48288	0.157283	-15.7861	3.87769e-56	2.18159e-53	chr2	174269285	174280832	-	NA	Ctsz
ENSMUSG00000031273,17	2941.05	-1.31643	0.0837331	-15.7217	1.07356e-55	5.89252e-53	chrX	139948398	140257072	-	NA	Col4a6
ENSMUSG00000039831,17	321.65	-2.36823	0.153188	-15.4596	6.49919e-54	3.48233e-51	chr3	121746189	121810402	+	NA	Arhgap29
ENSMUSG00000040373,13	3369.83	-1.75989	0.11533	-15.2596	1.42036e-52	7.43342e-50	chr11	107765430	107805881	-	NA	Cacng5
ENSMUSG00000097596,2	89.8108	-4.92896	0.326595	-15.092	1.82946e-51	9.35684e-49	chr6	126695646	126718564	+	NA	Gm26673
ENSMUSG00000021848,17	76.7224	-5.57106	0.371257	-15.0059	6.71542e-51	3.35831e-48	chr14	48895133	48911276	-	NA	Otx2
ENSMUSG00000021614,17	2545.5	-2.30338	0.154481	-14.9104	2.81948e-50	1.37934e-47	chr13	89803430	89890628	-	NA	Vcan
ENSMUSG00000023885,10	140.022	-3.78947	0.25429	-14.9022	3.19107e-50	1.52791e-47	chr17	14885761	14914497	-	NA	Thbs2
ENSMUSG00000033207,8	269.361	-3.23566	0.218103	-14.8354	8.64435e-50	4.05276e-47	chr19	23279972	23425806	-	NA	Mamdc2
ENSMUSG00000031762,8	2904.53	2.65251	0.179219	14.8004	1.45709e-49	6.69191e-47	chr8	94899291	94900196	+	NA	Mt2
ENSMUSG00000086970,2	118.936	-3.62699	0.247707	-14.6422	1.51034e-48	6.79775e-46	chr2	170247100	170249095	+	NA	Bcas1os1
ENSMUSG00000110588,2	2666.33	2.65244	0.181222	14.6364	1.64437e-48	7.25585e-46	chr8	94897375	94900040	-	NA	Gm45774
ENSMUSG00000096054,4	1052.01	-1.97683	0.136099	-14.5249	8.42293e-48	3.64518e-45	chr10	4970916	5501482	-	NA	Syne1
ENSMUSG00000059049,15	193.016	-3.54581	0.246604	-14.3786	7.05478e-47	2.99549e-44	chr4	82816156	82970576	-	NA	Frem1
ENSMUSG00000029838,12	13011.5	-2.20265	0.153572	-14.3428	1.18216e-46	4.92653e-44	chr6	36691863	36787155	-	NA	Ptn
ENSMUSG00000042812,6	264.725	3.06517	0.215214	14.2425	4.99374e-46	2.04326e-43	chr8	121811124	121814883	+	NA	Foxf1
ENSMUSG00000097986,3	103.404	-3.78219	0.266396	-14.1976	9.47931e-46	3.80933e-43	chr5	112363326	112381586	+	NA	Gm26953
ENSMUSG00000001131,12	258.777	-2.92143	0.206873	-14.1218	2.78607e-45	1.09996e-42	chrX	20736404	20740974	+	NA	Timp1
ENSMUSG00000002885,15	313.736	2.44139	0.172963	14.1151	3.06458e-45	1.18906e-42	chr8	84449879	84467955	-	NA	Adgre5
ENSMUSG00000036295,6	439.533	-2.28511	0.163384	-13.9861	1.8942e-44	7.22492e-42	chr12	41501666	41536430	-	NA	Lrrn3
ENSMUSG00000020334,7	101.85	4.27837	0.308844	13.8528	1.22264e-43	4.58572e-41	chr11	53873948	53918916	-	NA	Slc22a4
ENSMUSG00000005124,11	285.509	-2.80512	0.20255	-13.849	1.28952e-43	4.75726e-41	chr15	66763168	66795050	+	NA	Ccn4
ENSMUSG00000025283,16	2815.77	1.82371	0.132543	13.7594	4.47044e-43	1.62263e-40	chrX	153996127	153999445	-	NA	Sat1
ENSMUSG00000021359,17	500.335	2.04914	0.14897	13.7554	4.72629e-43	1.68826e-40	chr13	40868777	40891852	-	NA	Tfap2a
ENSMUSG00000031255,15	66.0757	-4.53406	0.334847	-13.5407	8.99087e-42	3.16142e-39	chrX	132837133	132882561	-	NA	Sytl4
ENSMUSG00000051497,16	813.436	-1.92962	0.143115	-13.483	1.96812e-41	6.81395e-39	chr11	110858858	110918794	+	NA	Kcnj16
ENSMUSG00000052516,20	914.065	-1.83455	0.136388	-13.4509	3.04078e-41	1.03681e-38	chr16	73688726	74208713	-	NA	Robo2
ENSMUSG00000031772,18	65.6802	-4.71383	0.355969	-13.2422	5.00393e-40	1.68072e-37	chr8	113296674	113609349	+	NA	Cntnap4
ENSMUSG00000020814,14	1175	1.64947	0.12521	13.1736	1.24453e-39	4.11865e-37	chr11	116693887	116718872	-	NA	Mxra7
ENSMUSG00000016028,12	1494.22	-1.62075	0.123581	-13.1149	2.70643e-39	8.82688e-37	chr15	85783129	85918404	-	NA	Celsr1
ENSMUSG00000043496,8	7660.98	1.2572	0.0958695	13.1137	2.75026e-39	8.84171e-37	chr6	53792452	53797815	-	NA	Tril
ENSMUSG00000019194,16	2386.98	-1.58106	0.120605	-13.1094	2.90727e-39	9.21482e-37	chr7	30815948	30826428	-	NA	Scn1b
ENSMUSG00000027253,16	8759	-1.39839	0.107293	-13.0333	7.90635e-39	2.47117e-36	chr2	91287855	91344124	+	NA	Lrp4
ENSMUSG00000041633,15	87.9406	-3.06982	0.239694	-12.8073	1.49302e-37	4.60259e-35	chrX	152468149	152479387	-	NA	Kctd12b
ENSMUSG00000027434,12	79.2997	3.96719	0.310463	12.7783	2.16696e-37	6.5899e-35	chr2	147019465	147036163	-	NA	Nkx2-2
ENSMUSG00000028610,17	59.1389	-4.18796	0.328171	-12.7615	2.68964e-37	8.07036e-35	chr4	107533486	107541427	-	NA	Dmrtb1
ENSMUSG00000061603,9	242.185	-1.99996	0.156799	-12.7549	2.92604e-37	8.66417e-35	chr12	52746165	53202382	+	NA	Akap6
ENSMUSG00000016024,10	178.145	-2.76932	0.217894	-12.7094	5.2408e-37	1.53167e-34	chr2	158148412	158174772	+	NA	Lbp
ENSMUSG00000021087,19	4089.29	-1.47168	0.115807	-12.708	5.33853e-37	1.54024e-34	chr12	72258525	72455828	-	NA	Rtn1
ENSMUSG00000052415,6	58.3362	4.03699	0.321364	12.5621	3.41296e-36	9.72219e-34	chr3	93349636	93356384	+	NA	Tchh
ENSMUSG00000022231,11	631.934	-2.06204	0.164875	-12.5067	6.86456e-36	1.931e-33	chr15	32244955	32696487	+	NA	Sema5a
ENSMUSG00000038370,7	216.025	-3.2354	0.258866	-12.4983	7.62184e-36	2.11755e-33	chr1	171000830	171023837	-	NA	Pcp4l1
ENSMUSG00000028173,11	1426.65	-1.85963	0.149979	-12.3992	2.63854e-35	7.24119e-33	chr3	159545308	159644300	+	NA	Wls
ENSMUSG00000033377,15	239.351	-3.14802	0.254499	-12.3695	3.82268e-35	1.03645e-32	chr3	116711906	116762636	-	NA	Palmd
ENSMUSG00000075592,11	63.146	-3.96998	0.321679	-12.3414	5.42047e-35	1.45217e-32	chr14	56091466	56112193	+	NA	Nynrin
ENSMUSG00000055761,15	192.726	-1.91499	0.155394	-12.3234	6.77474e-35	1.79363e-32	chr4	20118873	20778866	-	NA	Nkain3
ENSMUSG00000056313,6	228.197	2.76684	0.226189	12.2324	2.08604e-34	5.45864e-32	chr8	24927195	24929000	-	NA	Tcim
ENSMUSG00000002897,6	282.361	1.97343	0.162186	12.1677	4.62035e-34	1.19513e-31	chr6	120440207	120464520	+	NA	Il17ra
ENSMUSG00000030093,8	646.549	-2.36957	0.195408	-12.1263	7.66148e-34	1.95925e-31	chr6	91340962	91388345	-	NA	Wnt7a
ENSMUSG00000031825,17	1239.59	-1.92544	0.159607	-12.0636	1.64339e-33	4.15536e-31	chr8	120719176	120779532	+	NA	Crispld2
ENSMUSG00000051439,8	40.6001	-4.72455	0.392464	-12.0382	2.23803e-33	5.59607e-31	chr18	36858119	36859851	-	NA	Cd14
ENSMUSG00000042750,8	142.438	-2.68191	0.223589	-11.9948	3.78194e-33	9.3526e-31	chrX	134967312	134968985	-	NA	Bex2
ENSMUSG00000039263,17	1266.74	1.19349	0.10041	11.8862	1.39648e-32	3.4159e-30	chr2	173952141	173964863	+	NA	Npepl1
ENSMUSG00000015133,18	907.21	1.2546	0.106021	11.8335	2.61895e-32	6.33729e-30	chr7	65876659	66038098	-	NA	Lrrk1
ENSMUSG00000004558,16	1967.6	2.07759	0.175745	11.8216	3.01909e-32	7.22783e-30	chr14	52142727	52151615	-	NA	Ndrg2
ENSMUSG00000074892,10	50.5139	-4.20907	0.356339	-11.812	3.38482e-32	8.01809e-30	chr16	96037000	96121059	+	NA	B3galt5
ENSMUSG00000046818,8	985.04	1.30681	0.110863	11.7877	4.51914e-32	1.05936e-29	chr3	137327372	137334094	+	NA	Ddit4l
ENSMUSG00000027737,11	272.456	-2.03921	0.173008	-11.7868	4.5666e-32	1.05945e-29	chr3	49846974	50398063	-	NA	Slc7a11
ENSMUSG00000086514,2	235.257	-2.49438	0.211657	-11.785	4.66232e-32	1.07062e-29	chr11	118335025	118345821	-	NA	Gm11747
ENSMUSG00000046844,7	124.019	-2.69969	0.229173	-11.7801	4.94077e-32	1.1231e-29	chr8	114932351	115100811	+	NA	Vat1l
ENSMUSG00000043415,6	361.548	2.33745	0.198673	11.7653	5.89273e-32	1.3261e-29	chr2	19662562	19665394	+	NA	Otud1
ENSMUSG00000086999,2	63.904	-3.45847	0.296708	-11.6561	2.13512e-31	4.75731e-29	chr2	170198280	170222355	+	NA	Bcas1os2
ENSMUSG00000018500,3	72.4254	-3.45327	0.296483	-11.6475	2.36351e-31	5.16393e-29	chr11	62139809	62157279	+	NA	Adora2b
ENSMUSG00000002332,17	12554.5	1.47637	0.126751	11.6477	2.35616e-31	5.16393e-29	chr14	55976476	55983147	-	NA	Dhrs1
ENSMUSG00000045763,9	877.494	-1.44173	0.124329	-11.5961	4.31362e-31	9.33401e-29	chr15	25363362	25413850	-	NA	Basp1
ENSMUSG00000026527,14	779.561	-1.37456	0.118922	-11.5585	6.68867e-31	1.43354e-28	chr1	174886652	175320066	-	NA	Rgs7
ENSMUSG00000087060,8	176.979	-2.66906	0.231317	-11.5386	8.43194e-31	1.77339e-28	chr11	16885153	16901282	-	NA	Eldr
ENSMUSG00000102543,6	2092.61	2.23715	0.193882	11.5387	8.41472e-31	1.77339e-28	chr18	37952565	37974926	+	NA	Pcdhgc5
ENSMUSG00000026664,8	115.264	2.71869	0.235654	11.5368	8.60693e-31	1.79343e-28	chr2	4923829	4943541	+	NA	Phyh
ENSMUSG00000003411,11	413.669	-1.85301	0.161185	-11.4962	1.37884e-30	2.84673e-28	chr4	108736259	108800521	+	NA	Rab3b
ENSMUSG00000051811,15	231.177	1.68897	0.146927	11.4953	1.39263e-30	2.84907e-28	chr7	4754790	4756093	-	NA	Cox6b2
ENSMUSG00000028184,13	1842.13	-1.56349	0.136125	-11.4857	1.55615e-30	3.15491e-28	chr3	148521218	148696191	-	NA	Adgrl2
ENSMUSG00000023000,6	68.1707	3.48226	0.303566	11.4712	1.84188e-30	3.70086e-28	chr15	98789032	98796421	-	NA	Dhh
ENSMUSG00000097072,8	87.088	3.00093	0.26391	11.3711	5.82773e-30	1.16059e-27	chr9	98831833	98837352	-	NA	Foxl2os
ENSMUSG00000017756,10	374.579	1.50981	0.132811	11.3681	6.02558e-30	1.18947e-27	chr13	73881212	73964873	+	NA	Slc12a7
ENSMUSG00000038576,16	319.375	-1.81621	0.160278	-11.3316	9.14682e-30	1.78991e-27	chr1	182591424	182724156	+	NA	Susd4
ENSMUSG00000030376,9	111.315	-2.51816	0.223268	-11.2786	1.67313e-29	3.24588e-27	chr7	15863750	15894988	+	NA	Slc8a2
ENSMUSG00000020592,15	744.672	-1.29514	0.114933	-11.2686	1.87441e-29	3.60527e-27	chr12	8821322	8843715	+	NA	Sdc1
ENSMUSG00000108255,2	1400.53	1.18606	0.10561	11.2305	2.88835e-29	5.50842e-27	chr6	53796958	53799135	+	NA	Gm16499
ENSMUSG00000034040,18	305.152	-1.55625	0.138754	-11.2159	3.40709e-29	6.44312e-27	chr5	130900922	131337335	-	NA	Galnt17
ENSMUSG00000030671,10	178.147	-2.2748	0.202925	-11.21	3.64077e-29	6.82767e-27	chr7	114014515	114138486	+	NA	Pde3b
ENSMUSG00000018417,15	498.295	-2.52105	0.225473	-11.1812	5.04261e-29	9.37842e-27	chr1	51788923	51955230	-	NA	Myo1b
ENSMUSG00000034384,12	62.9306	3.03178	0.272093	11.1424	7.7957e-29	1.43799e-26	chr5	106600388	106606032	-	NA	Barhl2
ENSMUSG00000056854,5	124.575	-2.30266	0.207221	-11.1121	1.0952e-28	2.00377e-26	chrX	109857885	109860813	+	NA	Pou3f4
ENSMUSG00000043003,15	165.835	-1.91383	0.172682	-11.0829	1.51792e-28	2.75478e-26	chr4	73632815	73709231	-	NA	Rasef
ENSMUSG00000024851,15	108.541	-2.42768	0.219484	-11.0609	1.94248e-28	3.49708e-26	chr19	4149997	4163965	+	NA	Pitpnm1
ENSMUSG00000059588,14	106.496	-2.21053	0.199994	-11.053	2.11959e-28	3.78566e-26	chr2	84160969	84255755	-	NA	Calcrl
ENSMUSG00000060240,13	154.103	3.05033	0.277008	11.0117	3.35685e-28	5.94824e-26	chr7	141006358	141009404	-	NA	Cend1
ENSMUSG00000044071,10	156.113	-2.37429	0.215806	-11.002	3.73941e-28	6.57434e-26	chr10	123099900	123577109	+	NA	Tafa2
ENSMUSG00000032268,14	63.1334	-3.87796	0.353314	-10.976	4.98636e-28	8.69869e-26	chr9	48992559	49028887	+	NA	Tmprss5
ENSMUSG00000050397,5	78.2409	2.99322	0.2735	10.9441	7.09003e-28	1.22734e-25	chr9	98837340	98840596	+	NA	Foxl2
ENSMUSG00000032936,14	54.1017	-3.30404	0.302254	-10.9313	8.16525e-28	1.40268e-25	chr9	107812872	107826890	+	NA	Camkv
ENSMUSG00000020866,18	642.208	-2.12574	0.194504	-10.9291	8.37202e-28	1.4273e-25	chr11	94299216	94365024	-	NA	Cacna1g
ENSMUSG00000116033,2	59.6183	3.46063	0.316848	10.922	9.04387e-28	1.53025e-25	chr15	98791231	98793056	+	NA	Gm49442
ENSMUSG00000027580,18	294.646	-1.82137	0.167965	-10.8437	2.13639e-27	3.58785e-25	chr2	180869407	180883820	-	NA	Helz2
ENSMUSG00000025272,17	190.042	-2.83832	0.263782	-10.7601	5.31188e-27	8.8547e-25	chrX	149428299	149440579	-	NA	Tro
ENSMUSG00000092035,9	1206.21	-1.40285	0.130484	-10.7511	5.85452e-27	9.6875e-25	chr6	4747305	4760517	+	NA	Peg10
ENSMUSG00000018169,13	101.163	-3.04225	0.283691	-10.7238	7.86941e-27	1.29265e-24	chr15	78640081	78657675	-	NA	Mfng
ENSMUSG00000038602,8	1580.61	-1.50745	0.140754	-10.7098	9.15436e-27	1.49282e-24	chr10	52566628	52987718	+	NA	Slc35f1
ENSMUSG00000026827,13	5485.68	-1.46857	0.137612	-10.6718	1.37856e-26	2.23188e-24	chr2	57127646	57260731	+	NA	Gpd2
ENSMUSG00000020185,17	92.968	-3.36711	0.316967	-10.6229	2.33226e-26	3.74894e-24	chr10	110581299	110623245	+	NA	E2f7
ENSMUSG00000048562,8	31.3327	-4.30238	0.405173	-10.6186	2.44127e-26	3.89633e-24	chr12	118810063	118816311	+	NA	Sp8
ENSMUSG00000079685,11	266.897	-2.49976	0.235511	-10.6142	2.5596e-26	4.05642e-24	chr10	7390361	7423638	-	NA	Ulbp1
ENSMUSG00000025932,15	35.5025	-3.93935	0.371371	-10.6076	2.74761e-26	4.32393e-24	chr1	14239177	14380459	-	NA	Eya1
ENSMUSG00000029309,8	51.9864	-3.35652	0.316581	-10.6024	2.90387e-26	4.5381e-24	chr5	104226976	104261599	-	NA	Sparcl1
ENSMUSG00000008496,20	45.3659	-3.54285	0.334438	-10.5935	3.19573e-26	4.95977e-24	chr7	24786768	24879151	-	NA	Pou2f2
ENSMUSG00000003545,4	904.036	1.98921	0.187886	10.5873	3.41341e-26	5.26132e-24	chr7	19036620	19043976	-	NA	Fosb
ENSMUSG00000089671,2	845.193	-2.0808	0.196618	-10.583	3.57513e-26	5.47312e-24	chr15	99613423	99622355	-	NA	Gm16537
ENSMUSG00000042228,15	740.14	-2.01837	0.191493	-10.5402	5.64035e-26	8.57639e-24	chr4	3678114	3813122	+	NA	Lyn
ENSMUSG00000028033,17	251.73	-1.59429	0.151994	-10.4892	9.68883e-26	1.46334e-23	chr1	21468626	22032166	-	NA	Kcnq5
ENSMUSG00000028804,21	1000.07	-1.05891	0.101158	-10.4679	1.21329e-25	1.82026e-23	chr4	127881649	128461449	+	NA	Csmd2
ENSMUSG00000046598,16	130.043	2.3421	0.223942	10.4585	1.3396e-25	1.99644e-23	chr16	31241097	31277719	+	NA	Bdh1
ENSMUSG00000020099,9	1487.86	-1.14023	0.109248	-10.4371	1.67871e-25	2.48537e-23	chr10	60598371	60667360	-	NA	Unc5b
ENSMUSG00000029516,20	731.25	-1.83296	0.176852	-10.3644	3.59935e-25	5.2941e-23	chr5	115983336	116147006	+	NA	Cit
ENSMUSG00000048922,19	316.394	-2.3014	0.222123	-10.361	3.73176e-25	5.45321e-23	chr14	67913779	67953290	-	NA	Cdca2
ENSMUSG00000031626,19	1278.78	1.04834	0.101193	10.3598	3.77934e-25	5.48711e-23	chr8	45960824	46280943	+	NA	Sorbs2
ENSMUSG00000106073,2	44.8613	-3.81082	0.367895	-10.3585	3.83057e-25	5.52584e-23	chr3	116734006	116737979	-	NA	Gm42892
ENSMUSG00000024462,18	7680.29	-1.23922	0.119765	-10.3471	4.31395e-25	6.18351e-23	chr17	37356857	37385959	+	NA	Gabbr1
ENSMUSG00000036986,17	456.964	-1.87378	0.181425	-10.3281	5.25723e-25	7.4879e-23	chr9	58125358	58157069	-	NA	Pml
ENSMUSG00000031453,17	4099.9	1.10857	0.107536	10.3088	6.43221e-25	9.1038e-23	chr8	13616947	13727603	-	NA	Rasa3
ENSMUSG00000039270,10	2053.87	-1.13533	0.110195	-10.3029	6.83354e-25	9.61138e-23	chr4	70345301	70453232	-	NA	Megf9
ENSMUSG00000032228,17	5656.63	1.10661	0.107424	10.3013	6.94819e-25	9.71193e-23	chr9	71749969	72019153	-	NA	Tcf12
ENSMUSG00000060224,5	217.843	-2.23838	0.217349	-10.2986	7.15078e-25	9.9334e-23	chr19	42714296	42741214	-	NA	Pyroxd2
ENSMUSG00000027490,18	382.665	-1.79719	0.174867	-10.2775	8.90398e-25	1.2293e-22	chr2	154401326	154411812	-	NA	E2f1
ENSMUSG00000032218,8	179.384	-2.29462	0.223607	-10.2619	1.04661e-24	1.43615e-22	chr9	70314973	70328829	-	NA	Ccnb2
ENSMUSG00000021913,9	3750.93	0.786056	0.0766445	10.2559	1.11364e-24	1.51887e-22	chr14	32043975	32070108	+	NA	Ogdhl
ENSMUSG00000021364,17	92.8851	-2.61394	0.255173	-10.2438	1.26175e-24	1.71051e-22	chr13	41335856	41373881	-	NA	Elovl2
ENSMUSG00000072591,11	96.5105	-2.45449	0.239676	-10.2409	1.30025e-24	1.75214e-22	chr5	128656169	128677757	-	NA	Fzd10os
ENSMUSG00000033706,14	399.124	1.46073	0.142825	10.2274	1.49434e-24	2.00171e-22	chr6	85408970	85423417	+	NA	Smyd5
ENSMUSG00000047139,10	1053.07	-1.13102	0.110726	-10.2146	1.7061e-24	2.27184e-22	chr10	43454279	43460261	+	NA	Cd24a
ENSMUSG00000030123,16	3429.5	-1.34928	0.132283	-10.2	1.98291e-24	2.6249e-22	chr6	115931771	115971966	-	NA	Plxnd1
ENSMUSG00000005089,16	4487.69	1.59516	0.156533	10.1905	2.18534e-24	2.87596e-22	chr2	102489003	102621129	+	NA	Slc1a2
ENSMUSG00000040867,14	280.243	1.5391	0.151103	10.1858	2.29467e-24	3.00229e-22	chr12	108998112	109034143	-	NA	Begain
ENSMUSG00000074476,7	99.8594	-2.98509	0.293258	-10.179	2.45976e-24	3.19968e-22	chr9	21666737	21671599	-	NA	Spc24
ENSMUSG00000003032,9	299.727	1.80207	0.178395	10.1016	5.43538e-24	7.02975e-22	chr4	55527142	55532466	-	NA	Klf4
ENSMUSG00000098134,2	144.773	1.85745	0.184021	10.0936	5.89397e-24	7.57931e-22	chr12	84463969	84465352	+	NA	Rnf113a2
ENSMUSG00000078235,4	71.4141	2.45851	0.243898	10.0801	6.76881e-24	8.65484e-22	chr4	138121402	138123839	-	NA	Fam43b
ENSMUSG00000029153,12	890.549	-1.27708	0.126845	-10.068	7.65082e-24	9.72735e-22	chr5	73479541	73498371	-	NA	Ociad2
ENSMUSG00000016346,18	60.6071	-2.9549	0.294143	-10.0458	9.58967e-24	1.21239e-21	chr2	180717371	180777093	-	NA	Kcnq2
ENSMUSG00000030042,16	320.203	-1.4111	0.140589	-10.0371	1.04719e-23	1.31653e-21	chr6	82595972	82682346	-	NA	Pole4
ENSMUSG00000103047,2	305.525	-2.25376	0.225071	-10.0136	1.32878e-23	1.66127e-21	chr15	8681589	8684557	-	NA	Gm37310
ENSMUSG00000032537,16	1423.49	-1.67772	0.167702	-10.0042	1.46137e-23	1.81694e-21	chr9	101799326	102231892	-	NA	Ephb1
ENSMUSG00000108175,2	833.916	1.26717	0.126734	9.99869	1.54433e-23	1.90954e-21	chr6	53795727	53845168	+	NA	Gm16499
ENSMUSG00000086509,3	34.9556	3.82018	0.382114	9.99749	1.56316e-23	1.92226e-21	chr2	147026002	147173601	+	NA	Nkx2-2os
ENSMUSG00000011382,9	124.253	2.1076	0.210993	9.98894	1.70387e-23	2.08391e-21	chr7	45120410	45138229	-	NA	Dhdh
ENSMUSG00000013523,14	764.332	-3.21841	0.323148	-9.95957	2.2905e-23	2.78624e-21	chr2	170188910	170269765	-	NA	Bcas1
ENSMUSG00000036768,7	344.493	-2.04187	0.205192	-9.95103	2.49584e-23	3.0197e-21	chr9	122780110	122847798	+	NA	Kif15
ENSMUSG00000058297,17	281.17	-1.80565	0.181524	-9.94715	2.59513e-23	3.12304e-21	chr10	59942040	59971020	+	NA	Spock2
ENSMUSG00000048537,17	3991.09	0.97854	0.0985106	9.93335	2.98076e-23	3.56804e-21	chr9	44597600	44646495	-	NA	Phldb1
ENSMUSG00000041959,15	105.548	2.16557	0.218327	9.91893	3.44428e-23	4.10106e-21	chr3	93462386	93471950	+	NA	S100a10
ENSMUSG00000024521,9	209.171	1.42062	0.143485	9.90085	4.1276e-23	4.88882e-21	chr18	66591603	66598636	+	NA	Pmaip1
ENSMUSG00000020151,17	49.3303	-3.21816	0.325138	-9.89782	4.25437e-23	5.01258e-21	chr10	115854117	116110837	+	NA	Ptprr
ENSMUSG00000047146,18	694.43	-1.5018	0.151913	-9.88593	4.79098e-23	5.61543e-21	chr10	62640348	62744775	-	NA	Tet1
ENSMUSG00000023367,15	13165.1	-1.00212	0.101442	-9.87876	5.14654e-23	6.00092e-21	chr6	48817852	48824005	+	NA	Tmem176a
ENSMUSG00000074802,12	338.653	-2.43882	0.247039	-9.87222	5.49376e-23	6.37276e-21	chr10	89244684	89279829	-	NA	Gas2l3
ENSMUSG00000007682,8	207.198	-2.21319	0.224326	-9.86592	5.84933e-23	6.75042e-21	chr12	90691325	90705212	-	NA	Dio2
ENSMUSG00000004105,9	597.128	-1.61889	0.164144	-9.86262	6.04497e-23	6.94062e-21	chr2	33106080	33137729	+	NA	Angptl2
ENSMUSG00000030739,19	1850.23	1.0086	0.102493	9.84065	7.52235e-23	8.59304e-21	chr7	44255226	44320267	-	NA	Myh14
ENSMUSG00000030554,17	239.783	1.54844	0.15743	9.83574	7.8982e-23	8.97683e-21	chr7	67379907	67409490	-	NA	Synm
ENSMUSG00000041797,8	73.6189	-3.01985	0.307301	-9.82702	8.61321e-23	9.74029e-21	chr11	109991574	110059022	-	NA	Abca9
ENSMUSG00000036766,13	1352.24	-1.45007	0.147576	-9.82591	8.70823e-23	9.7985e-21	chr1	84347559	84673942	-	NA	Dner
ENSMUSG00000099635,2	43.2668	2.96543	0.302563	9.80104	1.11428e-22	1.24755e-20	chr17	85926753	85928429	-	NA	Gm28528
ENSMUSG00000024486,7	5642.54	1.13616	0.115968	9.79719	1.15759e-22	1.28962e-20	chr18	36637979	36648858	-	NA	Hbegf
ENSMUSG00000034486,9	50.0086	-2.76442	0.282357	-9.7905	1.23682e-22	1.3711e-20	chr1	89855677	89858901	-	NA	Gbx2
ENSMUSG00000092627,3	84.2517	-3.2128	0.328523	-9.77954	1.37834e-22	1.5205e-20	chr1	89857955	89861012	+	NA	D130058E05Rik
ENSMUSG00000030110,14	191.876	-2.19819	0.225021	-9.7688	1.53255e-22	1.68236e-20	chr6	118128705	118174679	-	NA	Ret
ENSMUSG00000045994,18	601.601	-1.62373	0.166415	-9.75716	1.71898e-22	1.87786e-20	chr9	26645023	26674397	+	NA	B3gat1
ENSMUSG00000027469,17	759.698	-1.92926	0.198035	-9.74204	1.99513e-22	2.169e-20	chr2	152689883	152737241	+	NA	Tpx2
ENSMUSG00000040896,17	4214.3	-0.819088	0.0841466	-9.73407	2.1579e-22	2.33469e-20	chr3	105359645	105581318	+	NA	Kcnd3
ENSMUSG00000010660,4	704.005	1.4297	0.147025	9.72419	2.37799e-22	2.56049e-20	chr9	118900594	118922570	-	NA	Plcd1
ENSMUSG00000037348,16	112.842	2.43203	0.250346	9.71469	2.61053e-22	2.7975e-20	chr4	134224007	134237546	+	NA	Paqr7
ENSMUSG00000022887,10	184.773	-2.61874	0.269765	-9.7075	2.80129e-22	2.98769e-20	chr16	23268166	23339565	-	NA	Masp1
ENSMUSG00000028967,11	1029.13	1.39822	0.144354	9.68605	3.45653e-22	3.66914e-20	chr4	150938375	150953349	+	NA	Errfi1
ENSMUSG00000059146,13	1197.7	-1.38383	0.142943	-9.68096	3.63294e-22	3.8383e-20	chr7	77825706	78387760	-	NA	Ntrk3
ENSMUSG00000086040,9	193.615	-1.93201	0.200146	-9.65304	4.77216e-22	5.01835e-20	chr6	54406587	54480753	+	NA	Wipf3
ENSMUSG00000022054,12	165.417	1.94566	0.20212	9.62626	6.19416e-22	6.48342e-20	chr14	68320038	68362295	-	NA	Nefm
ENSMUSG00000005087,18	5042.32	1.25182	0.130122	9.62037	6.55922e-22	6.83374e-20	chr2	102641485	102732010	-	NA	Cd44
ENSMUSG00000053819,17	379.142	-1.59771	0.166169	-9.61499	6.91148e-22	7.16756e-20	chr3	126389950	126639975	+	NA	Camk2d
ENSMUSG00000047216,9	457.971	-1.40398	0.146039	-9.61368	7.00042e-22	7.22649e-20	chr1	110816055	110905314	-	NA	Cdh19
ENSMUSG00000068758,9	357.249	1.15569	0.120299	9.60676	7.48663e-22	7.69311e-20	chr14	8113751	8123488	-	NA	Il3ra
ENSMUSG00000064262,8	98.9386	-2.66238	0.277306	-9.60085	7.92853e-22	8.11016e-20	chr6	48624167	48637809	+	NA	Gimap8
ENSMUSG00000044626,14	270.71	-1.7916	0.18697	-9.58228	9.49281e-22	9.66634e-20	chr16	21772566	21814413	-	NA	Liph
ENSMUSG00000046186,9	9096.12	1.25939	0.131484	9.57821	9.87413e-22	1.00093e-19	chr9	78522827	78623535	+	NA	Cd109
ENSMUSG00000019942,14	436.512	-2.00948	0.210177	-9.56087	1.16768e-21	1.17836e-19	chr10	69170975	69188768	-	NA	Cdk1
ENSMUSG00000075389,4	518.071	1.44931	0.151807	9.54703	1.33465e-21	1.34085e-19	chr11	120076225	120080678	-	NA	2810410L24Rik
ENSMUSG00000025407,8	76.7515	-2.71827	0.284824	-9.5437	1.37832e-21	1.37856e-19	chr10	127165750	127177843	-	NA	Gli1
ENSMUSG00000039239,15	681.726	1.15228	0.120793	9.53932	1.43776e-21	1.43165e-19	chr1	186354988	186438186	-	NA	Tgfb2
ENSMUSG00000034275,19	4668.2	-1.23339	0.129441	-9.52863	1.59368e-21	1.57992e-19	chr9	27210499	27268842	+	NA	Igsf9b
ENSMUSG00000001750,17	1322.64	-1.24457	0.130862	-9.51056	1.89634e-21	1.87172e-19	chr19	3946049	3957133	-	NA	Tcirg1
ENSMUSG00000024589,19	710.27	-1.63921	0.172669	-9.49339	2.23647e-21	2.19419e-19	chr18	65020775	65350899	+	NA	Nedd4l
ENSMUSG00000029810,16	11238.7	-1.08059	0.113829	-9.4931	2.24255e-21	2.19419e-19	chr6	48810751	48818430	-	NA	Tmem176b
ENSMUSG00000036466,18	274.925	-1.38832	0.146309	-9.48892	2.33429e-21	2.27407e-19	chr9	64292907	64616487	+	NA	Megf11
ENSMUSG00000040118,16	230.2	-1.50194	0.158513	-9.47513	2.66416e-21	2.58424e-19	chr5	16139688	16579509	+	NA	Cacna2d1
ENSMUSG00000086006,3	78.0957	-2.40539	0.253991	-9.47038	2.78831e-21	2.69305e-19	chr2	11344298	11348922	+	NA	Gm13293
ENSMUSG00000045328,12	610.854	-1.98928	0.21076	-9.43861	3.77767e-21	3.63302e-19	chr3	134918297	134979372	+	NA	Cenpe
ENSMUSG00000031517,9	5150.85	-0.877065	0.0930903	-9.42165	4.44046e-21	4.25226e-19	chr8	55407877	55513906	+	NA	Gpm6a
ENSMUSG00000026764,16	747.053	1.12953	0.119968	9.41522	4.72104e-21	4.50179e-19	chr2	49509309	49664790	+	NA	Kif5c
ENSMUSG00000072082,8	350.874	-1.91955	0.204156	-9.40235	5.33575e-21	5.06648e-19	chr17	24441171	24470458	-	NA	Ccnf
ENSMUSG00000048988,9	914.83	-1.35981	0.144793	-9.39142	5.91969e-21	5.59734e-19	chr5	139893697	139960477	+	NA	Elfn1
ENSMUSG00000073678,5	1107.92	-1.28128	0.136667	-9.3752	6.90477e-21	6.50146e-19	chr1	54512152	54596843	-	NA	Pgap1
ENSMUSG00000004415,16	310.94	1.80422	0.192837	9.35623	8.26342e-21	7.74833e-19	chr5	136770612	136912063	-	NA	Col26a1
ENSMUSG00000051367,9	58.2876	2.91512	0.311683	9.35284	8.53237e-21	7.96732e-19	chr12	73086788	73100661	-	NA	Six1
ENSMUSG00000029161,8	111.097	1.91734	0.205015	9.35219	8.58545e-21	7.98376e-19	chr5	31090486	31102935	-	NA	Cgref1
ENSMUSG00000051331,17	535.082	-1.67924	0.179763	-9.34137	9.50924e-21	8.80642e-19	chr6	118564200	119173851	-	NA	Cacna1c
ENSMUSG00000030064,17	133.309	-1.85865	0.199054	-9.33743	9.8701e-21	9.10315e-19	chr6	97263827	97594502	-	NA	Frmd4b
ENSMUSG00000028195,5	1470.22	1.47719	0.158513	9.31904	1.17397e-20	1.07833e-18	chr3	145352730	145355736	-	NA	Ccn1
ENSMUSG00000017417,15	94.1302	2.60636	0.279825	9.31426	1.22806e-20	1.12342e-18	chr11	97814063	97877270	-	NA	Plxdc1
ENSMUSG00000052613,17	1956.32	-1.01121	0.108728	-9.30034	1.39999e-20	1.27552e-18	chr10	72935173	74485569	+	NA	Pcdh15
ENSMUSG00000036097,9	1983.26	-1.04634	0.112565	-9.2954	1.46656e-20	1.33079e-18	chr19	44919589	44971738	+	NA	Slf2
ENSMUSG00000020241,14	155.026	1.80672	0.194546	9.28687	1.58895e-20	1.43605e-18	chr10	76431595	76459464	-	NA	Col6a2
ENSMUSG00000043542,13	156.738	1.73089	0.186777	9.26714	1.91199e-20	1.72109e-18	chr3	7568542	7618896	+	NA	Zc2hc1a
ENSMUSG00000055782,10	127.406	-1.86781	0.201588	-9.26549	1.94191e-20	1.74107e-18	chr15	91030073	91076002	-	NA	Abcd2
ENSMUSG00000046591,11	135.111	-2.38694	0.257724	-9.26163	2.01343e-20	1.79802e-18	chr7	79309943	79347896	+	NA	Ticrr
ENSMUSG00000045589,8	417.299	-1.30099	0.140505	-9.25943	2.0553e-20	1.82816e-18	chr4	56957172	56990391	-	NA	Frrs1l
ENSMUSG00000060924,16	393.316	-1.58993	0.171726	-9.25849	2.07346e-20	1.83705e-18	chr8	15942536	17585602	-	NA	Csmd1
ENSMUSG00000103332,2	104.008	-2.30322	0.248824	-9.2564	2.11435e-20	1.86593e-18	chr18	37802005	37974923	+	NA	Pcdhga2
ENSMUSG00000052727,7	1934.4	-1.04296	0.112948	-9.23406	2.60566e-20	2.28162e-18	chr13	99557953	99653048	-	NA	Map1b
ENSMUSG00000030208,16	155.812	2.43247	0.263415	9.23436	2.59825e-20	2.28162e-18	chr6	135339542	135360171	+	NA	Emp1
ENSMUSG00000012443,5	652.84	-1.9101	0.207251	-9.21633	3.07433e-20	2.68158e-18	chr19	37364850	37410307	+	NA	Kif11
ENSMUSG00000103567,2	63.7677	-3.01615	0.327881	-9.19891	3.61614e-20	3.142e-18	chr18	37827432	37974926	+	NA	Pcdhga5
ENSMUSG00000027379,14	189.541	-2.50736	0.272603	-9.19782	3.65293e-20	3.16175e-18	chr2	127643041	127673785	-	NA	Bub1
ENSMUSG00000015880,14	428.765	-1.22658	0.133382	-9.19598	3.71594e-20	3.20396e-18	chr5	45827260	45857888	+	NA	Ncapg
ENSMUSG00000073802,6	507.997	1.08274	0.118205	9.15985	5.19701e-20	4.46387e-18	chr4	89224535	89229276	-	NA	Cdkn2b
ENSMUSG00000018411,18	1144.06	1.03702	0.113309	9.15212	5.5827e-20	4.77692e-18	chr11	104122215	104222916	+	NA	Mapt
ENSMUSG00000025586,18	1799.17	1.48877	0.162753	9.14745	5.82944e-20	4.96916e-18	chr7	80996773	81105213	-	NA	Cpeb1
ENSMUSG00000040724,6	2744.25	-0.995842	0.108968	-9.13887	6.31082e-20	5.35919e-18	chr3	107008461	107022321	+	NA	Kcna2
ENSMUSG00000070337,5	1360.47	-2.61788	0.286561	-9.1355	6.51056e-20	5.50803e-18	chr11	97222934	97242903	-	NA	Gpr179
ENSMUSG00000044349,17	263.333	1.79435	0.197551	9.08297	1.05654e-19	8.90501e-18	chr2	158217557	158228071	+	NA	Snhg11
ENSMUSG00000009292,19	88.5645	2.05641	0.226718	9.07035	1.1863e-19	9.96137e-18	chr10	77743555	77806397	-	NA	Trpm2
ENSMUSG00000034449,8	356.289	1.4703	0.162288	9.05984	1.30644e-19	1.09294e-17	chr11	84711681	84719820	-	NA	Dhrs11
ENSMUSG00000032332,18	192.417	-1.73308	0.191809	-9.03548	1.63286e-19	1.36096e-17	chr9	79506272	79626113	-	NA	Col12a1
ENSMUSG00000044043,5	233.847	-1.81138	0.200772	-9.02209	1.84526e-19	1.53232e-17	chr18	37580708	37589403	+	NA	Pcdhb14
ENSMUSG00000031960,15	6772.52	0.86891	0.0965375	9.00075	2.24179e-19	1.85475e-17	chr8	111759775	111784296	+	NA	Aars
ENSMUSG00000036872,17	404.096	-1.49631	0.166336	-8.99569	2.34764e-19	1.93521e-17	chr8	87208888	87307315	-	NA	Abcc12
ENSMUSG00000021823,11	4786.38	0.816965	0.0908479	8.99267	2.41304e-19	1.98186e-17	chr14	20979465	21083744	+	NA	Vcl
ENSMUSG00000035799,7	78.7806	2.2613	0.251863	8.97829	2.75017e-19	2.25054e-17	chr12	34007669	34009828	+	NA	Twist1
ENSMUSG00000044288,7	179.273	-2.27605	0.253555	-8.97654	2.79405e-19	2.27816e-17	chr4	33924592	33948831	+	NA	Cnr1
ENSMUSG00000096687,9	363.182	-1.12808	0.125899	-8.96017	3.24191e-19	2.63379e-17	chr10	39766008	39775234	-	NA	Mfsd4b4
ENSMUSG00000020844,7	392.61	-1.41815	0.158476	-8.94865	3.59844e-19	2.91292e-17	chr11	76148023	76289966	-	NA	Nxn
ENSMUSG00000020524,17	10254.8	-1.15619	0.12935	-8.93843	3.94741e-19	3.18396e-17	chr11	56902212	57221070	+	NA	Gria1
ENSMUSG00000028678,14	196.107	-2.3555	0.263735	-8.93131	4.21002e-19	3.38365e-17	chr4	117016835	117039836	-	NA	Kif2c
ENSMUSG00000023067,15	14843.3	1.46015	0.163499	8.93064	4.23557e-19	3.39207e-17	chr17	29309949	29319701	+	NA	Cdkn1a
ENSMUSG00000022219,11	564.072	1.73348	0.194141	8.929	4.29887e-19	3.43056e-17	chr14	55991506	55995915	-	NA	Cideb
ENSMUSG00000023169,16	886.927	-1.69721	0.190188	-8.92385	4.50337e-19	3.58106e-17	chr15	96469298	96540794	-	NA	Slc38a1
ENSMUSG00000051041,9	28.9273	-3.32696	0.372834	-8.92345	4.51987e-19	3.58152e-17	chr7	107166652	107190301	+	NA	Olfml1
ENSMUSG00000026389,17	295.667	-1.81548	0.203523	-8.92027	4.65145e-19	3.67285e-17	chr1	120118486	120200435	-	NA	Steap3
ENSMUSG00000032766,10	61.7362	2.45124	0.275144	8.90893	5.15265e-19	4.05438e-17	chr6	4003903	4008445	+	NA	Gng11
ENSMUSG00000023015,15	801.142	-1.5182	0.170476	-8.90564	5.30797e-19	4.16204e-17	chr15	99518376	99549537	-	NA	Racgap1
ENSMUSG00000117050,2	2298.06	1.41464	0.158965	8.89905	5.63261e-19	4.40126e-17	chr17	29312389	29313435	-	NA	1700023B13Rik
ENSMUSG00000043313,7	242.297	-1.63383	0.183744	-8.89189	6.00788e-19	4.67824e-17	chr18	37630043	37637181	+	NA	Pcdhb19
ENSMUSG00000038252,14	1674.63	-1.41999	0.159726	-8.89017	6.1018e-19	4.73499e-17	chr6	125144969	125168664	-	NA	Ncapd2
ENSMUSG00000039533,9	3162.33	1.38758	0.156183	8.88435	6.42982e-19	4.9724e-17	chr5	142548112	142594555	-	NA	Mmd2
ENSMUSG00000100807,3	158.459	-2.14421	0.241599	-8.87507	6.98871e-19	5.38609e-17	chr9	101647567	101739688	-	NA	Gm29521
ENSMUSG00000027544,17	420.172	1.98034	0.223348	8.86662	7.53971e-19	5.79091e-17	chr2	168318329	168443577	-	NA	Nfatc2
ENSMUSG00000053414,9	716.689	-1.26984	0.143329	-8.85962	8.02887e-19	6.14563e-17	chr16	90182900	90296441	+	NA	Hunk
ENSMUSG00000038379,16	145.955	-2.18717	0.246964	-8.85622	8.2771e-19	6.31417e-17	chr9	83716741	83754442	+	NA	Ttk
ENSMUSG00000039994,16	315.383	-1.90042	0.214794	-8.84765	8.93778e-19	6.79513e-17	chr10	128067933	128088810	+	NA	Timeless
ENSMUSG00000037824,7	1348.29	-1.42632	0.161501	-8.83164	1.03151e-18	7.78961e-17	chr14	40628401	40688764	-	NA	Tspan14
ENSMUSG00000034591,6	909.897	-1.33507	0.151165	-8.83186	1.02946e-18	7.78961e-17	chr10	83066711	83173746	-	NA	Slc41a2
ENSMUSG00000037685,16	1695.86	-1.00973	0.114394	-8.82683	1.0768e-18	8.10443e-17	chr5	67775482	68004777	-	NA	Atp8a1
ENSMUSG00000027489,16	85.5321	-2.44276	0.277084	-8.81598	1.18644e-18	8.89987e-17	chr2	154386318	154400810	-	NA	Necab3
ENSMUSG00000039031,17	816.448	-1.14929	0.130513	-8.80593	1.29771e-18	9.70218e-17	chr10	26629416	26794644	+	NA	Arhgap18
ENSMUSG00000031075,20	134.467	-2.15032	0.244264	-8.80324	1.32925e-18	9.90515e-17	chr7	144142285	144305711	-	NA	Ano1
ENSMUSG00000025931,16	4141.94	-0.822574	0.0936235	-8.78598	1.55008e-18	1.15126e-16	chr1	20960829	21009874	+	NA	Paqr8
ENSMUSG00000026640,13	1854.44	-1.31703	0.14993	-8.78431	1.57326e-18	1.16462e-16	chr1	194300525	194499177	+	NA	Plxna2
ENSMUSG00000042745,10	347.676	1.3516	0.153922	8.78104	1.61965e-18	1.19504e-16	chr2	152578170	152579330	+	NA	Id1
ENSMUSG00000016487,16	886.241	0.79308	0.090338	8.77904	1.6488e-18	1.21257e-16	chr6	146789984	146933523	+	NA	Ppfibp1
ENSMUSG00000029211,12	335.2	-1.7574	0.200201	-8.77818	1.6614e-18	1.21786e-16	chr5	71727091	71815651	-	NA	Gabra4
ENSMUSG00000073647,5	204.68	1.2525	0.142778	8.77239	1.74919e-18	1.27804e-16	chr18	4198319	4198938	-	NA	Gm10557
ENSMUSG00000038253,7	362.301	1.64828	0.188575	8.74071	2.31647e-18	1.68705e-16	chr6	52178733	52181567	-	NA	Hoxa5
ENSMUSG00000030867,8	353.147	-2.10961	0.241628	-8.73082	2.5284e-18	1.83545e-16	chr7	121758661	121769096	+	NA	Plk1
ENSMUSG00000032327,15	147.698	-2.10518	0.24158	-8.71421	2.92794e-18	2.11866e-16	chr9	57971070	58061279	+	NA	Stra6
ENSMUSG00000076435,4	1254.37	-1.01946	0.117301	-8.69098	3.59321e-18	2.59172e-16	chr11	94447927	94492697	-	NA	Acsf2
ENSMUSG00000005672,13	42.8552	-3.0108	0.346547	-8.68801	3.68845e-18	2.65191e-16	chr5	75735575	75817382	+	NA	Kit
ENSMUSG00000021130,9	2342.47	0.952323	0.109729	8.67886	3.9976e-18	2.86503e-16	chr12	80565050	80677746	+	NA	Galnt16
ENSMUSG00000038943,17	1062.72	-1.31712	0.152016	-8.66437	4.54022e-18	3.24359e-16	chr7	79944197	79966007	+	NA	Prc1
ENSMUSG00000028063,16	1471.89	0.963804	0.111606	8.63575	5.83405e-18	4.15473e-16	chr3	88387453	88417263	-	NA	Lmna
ENSMUSG00000059974,11	1140.09	-1.03261	0.119592	-8.63438	5.90456e-18	4.19168e-16	chr9	28906045	29874437	-	NA	Ntm
ENSMUSG00000071753,14	28.4141	-3.26121	0.378834	-8.60855	7.399e-18	5.23607e-16	chrX	60159983	60247391	+	NA	Cdr1os
ENSMUSG00000020889,12	2929.6	1.22216	0.14203	8.60494	7.63562e-18	5.38658e-16	chr11	98658757	98666159	-	NA	Nr1d1
ENSMUSG00000034206,16	107.984	-2.35619	0.274125	-8.59532	8.30306e-18	5.83913e-16	chr16	36832147	36915779	+	NA	Polq
ENSMUSG00000027699,20	317.945	-1.84031	0.214385	-8.58413	9.15274e-18	6.41661e-16	chr3	27151370	27208027	-	NA	Ect2
ENSMUSG00000048347,6	410.564	-1.60374	0.18745	-8.55559	1.17269e-17	8.19572e-16	chr18	37622517	37627558	+	NA	Pcdhb18
ENSMUSG00000020599,14	93.1909	-1.94758	0.228029	-8.54093	1.3314e-17	9.27613e-16	chr11	109116180	109188955	-	NA	Rgs9
ENSMUSG00000033538,14	56.294	-2.6828	0.314646	-8.5264	1.5097e-17	1.04859e-15	chr9	5308827	5336783	+	NA	Casp4
ENSMUSG00000091387,3	947.25	-1.51822	0.178683	-8.49673	1.95013e-17	1.35033e-15	chr13	97061196	97087414	+	NA	Gcnt4
ENSMUSG00000002265,18	2722.51	-1.59159	0.187947	-8.46832	2.48962e-17	1.7186e-15	chr7	6706890	6733430	-	NA	Peg3
ENSMUSG00000045608,8	2392.96	1.26081	0.148912	8.46678	2.52266e-17	1.73608e-15	chr15	95521443	95553841	-	NA	Dbx2
ENSMUSG00000051378,11	232.379	-1.96453	0.232201	-8.46046	2.66327e-17	1.82171e-15	chr11	102796354	102815950	-	NA	Kif18b
ENSMUSG00000024795,12	303.928	-1.77744	0.21008	-8.46077	2.65624e-17	1.82171e-15	chr19	34899760	34953145	+	NA	Kif20b
ENSMUSG00000053441,6	132.668	-1.74132	0.205903	-8.45699	2.74362e-17	1.87098e-15	chr18	58969738	59187132	+	NA	Adamts19
ENSMUSG00000004113,19	588.857	-1.71447	0.202915	-8.44923	2.93237e-17	1.99366e-15	chr2	24493898	24653164	-	NA	Cacna1b
ENSMUSG00000010095,14	16648.8	0.925496	0.109574	8.44634	3.00572e-17	2.03737e-15	chr19	8684245	8700733	-	NA	Slc3a2
ENSMUSG00000035629,20	1843.77	0.903165	0.107013	8.43976	3.17984e-17	2.14892e-15	chr16	32642072	32698136	-	NA	Rubcn
ENSMUSG00000035237,8	654.746	-1.09341	0.129584	-8.4379	3.23098e-17	2.17694e-15	chr8	106666182	106670014	-	NA	Lcat
ENSMUSG00000026355,12	430.477	-1.71361	0.203185	-8.43376	3.34719e-17	2.24851e-15	chr1	128259326	128287401	-	NA	Mcm6
ENSMUSG00000022883,12	1644.12	-1.23788	0.146798	-8.43253	3.38282e-17	2.26568e-15	chr16	72105193	72842983	+	NA	Robo1
ENSMUSG00000032254,11	342.574	-2.02623	0.240621	-8.42083	3.73825e-17	2.49631e-15	chr9	61823186	61854056	-	NA	Kif23
ENSMUSG00000026029,15	79.9059	1.94435	0.230965	8.41839	3.81685e-17	2.54125e-15	chr1	58834532	58886662	+	NA	Casp8
ENSMUSG00000046295,14	171.961	-2.33236	0.2774	-8.40794	4.1729e-17	2.77012e-15	chr8	71858653	71862548	+	NA	Ankle1
ENSMUSG00000034227,8	1537.06	0.988124	0.1178	8.38814	4.93902e-17	3.26094e-15	chr11	116221529	116226225	-	NA	Foxj1
ENSMUSG00000023087,16	3097.58	1.32216	0.157624	8.38808	4.94125e-17	3.26094e-15	chr3	51131867	51159065	+	NA	Noct
ENSMUSG00000028546,18	36.831	-2.83718	0.338277	-8.38715	4.98086e-17	3.27747e-15	chr4	110060918	110209106	-	NA	Elavl4
ENSMUSG00000026825,18	397.712	1.28963	0.153837	8.38306	5.15671e-17	3.38329e-15	chr2	32198482	32243350	-	NA	Dnm1
ENSMUSG00000027335,10	573.674	1.14168	0.136269	8.37813	5.37737e-17	3.5178e-15	chr2	131387769	131404203	-	NA	Adra1d
ENSMUSG00000022686,15	217.397	-3.47794	0.415462	-8.37127	5.6999e-17	3.71799e-15	chr16	19578957	19591503	+	NA	B3gnt5
ENSMUSG00000033386,11	213.797	-1.50097	0.17942	-8.36566	5.97777e-17	3.88797e-15	chr3	116653112	116701826	+	NA	Frrs1
ENSMUSG00000033981,15	3797.56	-1.04063	0.124424	-8.36358	6.0842e-17	3.94579e-15	chr3	80588756	80710142	-	NA	Gria2
ENSMUSG00000068739,14	3908.11	0.944	0.112877	8.36305	6.11161e-17	3.95217e-15	chr3	108332180	108352525	-	NA	Sars
ENSMUSG00000044927,7	319.681	-1.45175	0.173643	-8.36055	6.24253e-17	4.02527e-15	chr6	87957402	87958619	-	NA	H1f10
ENSMUSG00000023473,14	281.442	-1.36113	0.162962	-8.35243	6.68729e-17	4.29974e-15	chr9	108703518	108730168	+	NA	Celsr3
ENSMUSG00000000275,17	25.0992	3.13797	0.375856	8.34887	6.89216e-17	4.41884e-15	chr11	88890201	88911119	+	NA	Trim25
ENSMUSG00000027313,4	181.085	1.83176	0.219491	8.34549	7.0922e-17	4.53418e-15	chr2	119181709	119184862	+	NA	Chac1
ENSMUSG00000020173,18	93.2501	1.82429	0.218787	8.3382	7.54314e-17	4.8088e-15	chr11	12186607	12414960	-	NA	Cobl
ENSMUSG00000097654,2	96.1723	2.41889	0.290921	8.31457	9.20874e-17	5.85405e-15	chr8	24912419	24930024	+	NA	Gm26714
ENSMUSG00000005917,16	555.477	1.10573	0.133024	8.31229	9.38749e-17	5.95088e-15	chr11	21944763	21952897	-	NA	Otx1
ENSMUSG00000044716,13	78.0022	-2.1224	0.255438	-8.30887	9.66181e-17	6.10757e-15	chr5	35214109	35245183	+	NA	Dok7
ENSMUSG00000049252,18	194.42	-1.93282	0.233041	-8.29389	1.096e-16	6.90879e-15	chr2	40485257	42543636	-	NA	Lrp1b
ENSMUSG00000041757,18	1284.01	-1.37317	0.165904	-8.2769	1.26427e-16	7.94724e-15	chr1	133091947	133231173	+	NA	Plekha6
ENSMUSG00000022500,16	339.352	-1.39479	0.168539	-8.27573	1.2767e-16	8.00302e-15	chr16	10777138	10884021	-	NA	Litaf
ENSMUSG00000034413,15	349.563	-1.89691	0.229464	-8.26672	1.37692e-16	8.60728e-15	chr17	26633802	26665323	+	NA	Neurl1b
ENSMUSG00000031963,9	287.614	-1.74665	0.211458	-8.26003	1.45642e-16	9.05599e-15	chr9	23134371	23396496	+	NA	Bmper
ENSMUSG00000024247,15	313.51	-1.26708	0.1534	-8.26	1.45675e-16	9.05599e-15	chr17	83522720	83532499	+	NA	Pkdcc
ENSMUSG00000060961,17	11892.5	-1.2843	0.155577	-8.25503	1.51862e-16	9.4146e-15	chr5	89034344	89387512	+	NA	Slc4a4
ENSMUSG00000039814,16	149.881	-2.0126	0.244184	-8.24215	1.69147e-16	1.04574e-14	chr8	18982744	19000991	-	NA	Xkr5
ENSMUSG00000026344,10	56.3212	-2.04046	0.247687	-8.23806	1.75032e-16	1.07915e-14	chr1	125795358	125840838	-	NA	Lypd1
ENSMUSG00000025007,14	2956.37	0.934466	0.113582	8.22723	1.91598e-16	1.17806e-14	chr19	40538700	40576907	-	NA	Aldh18a1
ENSMUSG00000047534,18	333.64	-1.98892	0.242341	-8.20711	2.26576e-16	1.38934e-14	chr12	65179507	65219378	-	NA	Mis18bp1
ENSMUSG00000056204,9	966.168	0.909718	0.110913	8.2021	2.36217e-16	1.44452e-14	chr8	71099084	71113038	-	NA	Pgpep1
ENSMUSG00000028718,17	211.455	-1.79515	0.219048	-8.19526	2.5006e-16	1.52503e-14	chr4	114857355	114900393	+	NA	Stil
ENSMUSG00000045932,13	897.467	1.20939	0.147632	8.19195	2.57033e-16	1.56332e-14	chr19	34528093	34553819	+	NA	Ifit2
ENSMUSG00000024597,12	1952.16	-0.914385	0.111727	-8.18412	2.74293e-16	1.66379e-14	chr18	58011749	58079893	+	NA	Slc12a2
ENSMUSG00000033170,15	262.318	-1.66519	0.203593	-8.17903	2.86143e-16	1.73101e-14	chr15	78659337	78687242	-	NA	Card10
ENSMUSG00000026787,4	106.344	-2.09684	0.25639	-8.17829	2.8789e-16	1.73691e-14	chr2	22512216	22583886	+	NA	Gad2
ENSMUSG00000027654,3	305.079	-1.89769	0.23205	-8.17791	2.8881e-16	1.7378e-14	chr2	158610012	158628557	+	NA	Fam83d
ENSMUSG00000029822,16	904.191	1.33957	0.163896	8.17328	3.00117e-16	1.80102e-14	chr6	50270309	50433181	-	NA	Osbpl3
ENSMUSG00000039748,12	71.569	-2.54711	0.311665	-8.17258	3.01862e-16	1.80668e-14	chr1	175708146	175741055	+	NA	Exo1
ENSMUSG00000030074,10	245.497	-2.06601	0.252826	-8.17166	3.04167e-16	1.81565e-14	chr6	100681694	100787874	+	NA	Gxylt2
ENSMUSG00000007080,15	381.386	-1.87884	0.230169	-8.16288	3.27134e-16	1.94757e-14	chr5	110434171	110485340	+	NA	Pole
ENSMUSG00000032783,10	165.152	-2.29073	0.280774	-8.15861	3.38915e-16	2.01239e-14	chr15	98972455	98981290	+	NA	Troap
ENSMUSG00000024640,10	4280.06	0.594057	0.0728168	8.15825	3.39927e-16	2.01309e-14	chr19	15882041	15924701	-	NA	Psat1
ENSMUSG00000033031,14	298.591	-1.68799	0.206922	-8.15761	3.41727e-16	2.01843e-14	chr16	48814547	48840072	+	NA	Cip2a
ENSMUSG00000051599,5	85.1091	-2.26227	0.277529	-8.15147	3.59519e-16	2.11721e-14	chr18	37427864	37430677	+	NA	Pcdhb2
ENSMUSG00000035365,16	93.8594	-2.06762	0.253659	-8.1512	3.60332e-16	2.11721e-14	chr10	87927293	87982803	-	NA	Parpbp
ENSMUSG00000026879,15	290.81	-1.70803	0.209596	-8.14914	3.66532e-16	2.14415e-14	chr2	35146391	35197904	+	NA	Gsn
ENSMUSG00000034613,13	504.488	-0.83639	0.102637	-8.14904	3.66822e-16	2.14415e-14	chr10	122514666	122781700	+	NA	Ppm1h
ENSMUSG00000025978,15	544.007	1.17002	0.143824	8.13507	4.11714e-16	2.40031e-14	chr1	55209317	55265941	-	NA	Rftn2
ENSMUSG00000039116,8	4628.25	-0.999194	0.123153	-8.11345	4.92033e-16	2.86116e-14	chr10	14278326	14421403	-	NA	Adgrg6
ENSMUSG00000068101,12	126.958	-2.08959	0.257573	-8.11263	4.9534e-16	2.87297e-14	chr15	82117979	82128949	-	NA	Cenpm
ENSMUSG00000005054,8	192.718	1.39056	0.171576	8.10466	5.28951e-16	3.06003e-14	chr10	78261502	78263456	+	NA	Cstb
ENSMUSG00000052353,14	1043.98	-1.55099	0.191533	-8.09777	5.5978e-16	3.23007e-14	chr7	83582064	83735710	-	NA	Cemip
ENSMUSG00000024502,11	135.864	-2.34779	0.290288	-8.08781	6.07485e-16	3.49638e-14	chr18	43664471	43820838	-	NA	Jakmip2
ENSMUSG00000051517,15	132.782	-2.16005	0.268345	-8.04953	8.31129e-16	4.75922e-14	chr4	43496141	43499695	-	NA	Arhgef39
ENSMUSG00000001627,13	1363.27	1.14414	0.142138	8.04954	8.31091e-16	4.75922e-14	chr12	40251565	40298503	-	NA	Ifrd1
ENSMUSG00000001467,6	2835.02	-1.2659	0.157293	-8.04807	8.4112e-16	4.8042e-14	chr5	4131144	4154746	-	NA	Cyp51
ENSMUSG00000045273,9	72.2033	-2.30939	0.28725	-8.03963	9.01106e-16	5.13379e-14	chr13	100896181	100912407	-	NA	Cenph
ENSMUSG00000047793,14	3604.42	-1.33793	0.16657	-8.03223	9.57132e-16	5.43922e-14	chr1	93163562	93228787	+	NA	Sned1
ENSMUSG00000064373,14	908.183	-1.21365	0.151353	-8.01868	1.06885e-15	6.05881e-14	chr15	3298028	3309990	+	NA	Selenop
ENSMUSG00000117465,2	277.175	-1.28324	0.16019	-8.01075	1.14011e-15	6.44651e-14	chr18	30400301	30405186	+	NA	Gm49980
ENSMUSG00000021250,14	2107.17	1.39369	0.174016	8.00897	1.15677e-15	6.52431e-14	chr12	85520663	85524047	+	NA	Fos
ENSMUSG00000025888,7	48.5397	-2.46357	0.307732	-8.00555	1.18935e-15	6.69126e-14	chr9	5298507	5307290	+	NA	Casp1
ENSMUSG00000038463,9	352.038	-2.65391	0.331543	-8.00471	1.19747e-15	6.72018e-14	chr1	170472100	170510358	+	NA	Olfml2b
ENSMUSG00000039349,6	225.042	-2.05855	0.25735	-7.99902	1.2541e-15	7.02046e-14	chr1	184604122	184615415	-	NA	C130074G19Rik
ENSMUSG00000040616,4	100.36	-1.97683	0.247184	-7.99738	1.27099e-15	7.09736e-14	chr4	141758302	141811615	-	NA	Tmem51
ENSMUSG00000025213,12	238.378	1.28766	0.161494	7.97344	1.54318e-15	8.59595e-14	chr19	45063679	45067728	+	NA	Kazald1
ENSMUSG00000089990,2	141.667	-1.61616	0.202968	-7.96265	1.684e-15	9.35722e-14	chr1	169760266	169761817	-	NA	Gm15852
ENSMUSG00000003779,17	767.631	-1.24447	0.156751	-7.93915	2.03579e-15	1.12841e-13	chr18	34757665	34766330	+	NA	Kif20a
ENSMUSG00000033460,15	65.647	1.89323	0.23893	7.92378	2.30392e-15	1.27389e-13	chrX	133618711	133622666	+	NA	Armcx1
ENSMUSG00000022505,10	535.252	-1.24912	0.157665	-7.92264	2.32513e-15	1.28247e-13	chr16	10099612	10131832	-	NA	Emp2
ENSMUSG00000020493,9	216.829	-1.8925	0.23906	-7.91642	2.44452e-15	1.34502e-13	chr11	86979978	86999534	-	NA	Prr11
ENSMUSG00000021235,14	298.868	-1.02239	0.129172	-7.91491	2.47429e-15	1.35809e-13	chr12	84408430	84420570	+	NA	Coq6
ENSMUSG00000031765,9	4423.6	2.10147	0.265789	7.90652	2.64688e-15	1.44928e-13	chr8	94905709	94906955	+	NA	Mt1
ENSMUSG00000020577,18	70.6039	-2.14113	0.27086	-7.90495	2.68039e-15	1.46406e-13	chr12	36064555	36092499	-	NA	Tspan13
ENSMUSG00000020598,17	16350.4	0.747178	0.0945586	7.90175	2.75021e-15	1.49857e-13	chr12	44375667	44648747	+	NA	Nrcam
ENSMUSG00000103037,2	40.4504	-2.51022	0.318274	-7.88695	3.09649e-15	1.68318e-13	chr18	37813285	37974923	+	NA	Pcdhgb1
ENSMUSG00000034773,17	134.212	-1.57592	0.199872	-7.88465	3.15429e-15	1.71046e-13	chr11	102139707	102156013	+	NA	Hrob
ENSMUSG00000041119,13	296.043	-1.39891	0.17746	-7.88297	3.19702e-15	1.72946e-13	chr17	31605183	31695284	+	NA	Pde9a
ENSMUSG00000041261,10	72.9915	-2.23033	0.283043	-7.87982	3.27846e-15	1.76927e-13	chr4	8143361	8239041	-	NA	Car8
ENSMUSG00000029752,13	1760.06	1.12962	0.14339	7.87798	3.32721e-15	1.79128e-13	chr6	7675168	7693254	-	NA	Asns
ENSMUSG00000040312,15	449.264	-1.21297	0.154131	-7.86971	3.55469e-15	1.90918e-13	chr17	35827996	35841912	+	NA	Cchcr1
ENSMUSG00000024587,11	3505.94	0.686239	0.0873004	7.86066	3.82111e-15	2.04739e-13	chr18	64632717	64649723	-	NA	Nars
ENSMUSG00000027570,16	208.095	-1.76264	0.224649	-7.8462	4.28823e-15	2.29222e-13	chr2	180239582	180263982	+	NA	Col9a3
ENSMUSG00000105366,2	15.0207	-3.35145	0.427271	-7.84384	4.36957e-15	2.33016e-13	chr5	13654002	13656201	+	NA	Gm43719
ENSMUSG00000032511,18	3896.44	0.792762	0.101082	7.84279	4.40658e-15	2.34434e-13	chr9	119312473	119408082	-	NA	Scn5a
ENSMUSG00000056870,10	170.515	1.53407	0.195824	7.83397	4.72718e-15	2.50897e-13	chr1	44590670	44835998	+	NA	Gulp1
ENSMUSG00000003273,15	572.467	1.17902	0.150522	7.83289	4.76794e-15	2.52465e-13	chr7	45349266	45354106	+	NA	Car11
ENSMUSG00000033965,11	2380.89	-1.32094	0.169272	-7.80364	6.01477e-15	3.17738e-13	chrX	102741019	102865589	-	NA	Slc16a2
ENSMUSG00000040583,9	31.3072	-2.74064	0.351235	-7.80287	6.0514e-15	3.18925e-13	chr7	25760921	25795622	+	NA	Cyp2b13
ENSMUSG00000053166,15	1650.47	-1.16949	0.14995	-7.79923	6.22837e-15	3.27484e-13	chr2	164953426	165076773	-	NA	Cdh22
ENSMUSG00000093390,2	158.584	1.78929	0.229443	7.79841	6.26921e-15	3.28863e-13	chr3	88523763	88528368	-	NA	Gm20652
ENSMUSG00000035274,14	259.881	-1.17632	0.151066	-7.78677	6.87422e-15	3.59762e-13	chr9	85724432	85729093	+	NA	Tpbg
ENSMUSG00000038077,8	208.683	-3.26841	0.419824	-7.78518	6.96144e-15	3.63481e-13	chr6	126685291	126717637	-	NA	Kcna6
ENSMUSG00000022419,17	563.825	1.04755	0.135003	7.75949	8.52745e-15	4.44217e-13	chr15	54975712	55122667	+	NA	Deptor
ENSMUSG00000062591,6	95.9946	-2.16139	0.278686	-7.75563	8.79033e-15	4.56853e-13	chr17	57387065	57394782	-	NA	Tubb4a
ENSMUSG00000044068,8	372.425	1.24557	0.160778	7.74714	9.39888e-15	4.87356e-13	chr11	22922004	22926496	+	NA	Zrsr1
ENSMUSG00000107804,2	22.7466	-3.16528	0.408647	-7.74577	9.50039e-15	4.91487e-13	chr6	103503212	103506804	+	NA	Gm44439
ENSMUSG00000020048,14	10952.1	-1.17878	0.152222	-7.74387	9.64339e-15	4.97741e-13	chr10	86526072	86541373	-	NA	Hsp90b1
ENSMUSG00000070407,6	837.823	-2.44426	0.31592	-7.73696	1.01822e-14	5.24351e-13	chr11	63776617	63813116	-	NA	Hs3st3b1
ENSMUSG00000085541,2	261.741	-1.02009	0.131905	-7.73355	1.04591e-14	5.3738e-13	chr9	96898018	96904096	+	NA	Gm16010
ENSMUSG00000016386,16	111.031	-1.53251	0.19828	-7.72904	1.0836e-14	5.55475e-13	chr2	106523613	106698701	+	NA	Mpped2
ENSMUSG00000003039,10	1208.42	-0.845699	0.109448	-7.72698	1.10129e-14	5.63259e-13	chr8	72973573	72978262	+	NA	Fam32a
ENSMUSG00000019802,14	4076.9	-0.581502	0.0752657	-7.72599	1.10991e-14	5.66382e-13	chr10	42637491	42708510	+	NA	Sec63
ENSMUSG00000005470,9	55.6779	-2.28583	0.296493	-7.70956	1.26253e-14	6.42802e-13	chr8	84682135	84696826	+	NA	Asf1b
ENSMUSG00000039601,17	154.462	-1.70495	0.221403	-7.70067	1.35352e-14	6.87576e-13	chr17	44112241	44350407	+	NA	Rcan2
ENSMUSG00000049191,13	819.469	0.885362	0.115001	7.69872	1.37434e-14	6.9658e-13	chrX	101110149	101114910	-	NA	Rtl5
ENSMUSG00000026594,15	730.453	0.906505	0.117803	7.69511	1.41369e-14	7.14916e-13	chr1	156631735	156767196	-	NA	Ralgps2
ENSMUSG00000032531,16	1016.49	1.11782	0.145408	7.68747	1.50071e-14	7.57218e-13	chr9	102593870	102610617	+	NA	Amotl2
ENSMUSG00000051678,5	88.4493	-2.07221	0.269571	-7.68706	1.50557e-14	7.57969e-13	chr18	37466973	37470727	+	NA	Pcdhb6
ENSMUSG00000000317,12	23.7395	-2.98697	0.388779	-7.68295	1.55466e-14	7.80938e-13	chr11	70114953	70120624	-	NA	Bcl6b
ENSMUSG00000016664,17	1408.99	0.988552	0.128681	7.6822	1.56376e-14	7.83762e-13	chr15	83259807	83348807	-	NA	Pacsin2
ENSMUSG00000034855,14	128.484	-2.25285	0.293527	-7.67511	1.65278e-14	8.26538e-13	chr5	92494496	92496748	-	NA	Cxcl10
ENSMUSG00000114936,2	100.987	1.83658	0.239447	7.6701	1.71863e-14	8.5756e-13	chr13	40876585	40878925	+	NA	Gm47061
ENSMUSG00000059810,19	259.001	-1.89781	0.247488	-7.66829	1.74301e-14	8.67803e-13	chr4	62478083	62622238	+	NA	Rgs3
ENSMUSG00000006205,14	7797.06	0.695872	0.0907743	7.66596	1.77495e-14	8.81754e-13	chr7	130537840	130587390	+	NA	Htra1
ENSMUSG00000021556,13	4863.35	-1.21531	0.158756	-7.65516	1.93066e-14	9.56995e-13	chr13	59782439	59823625	-	NA	Golm1
ENSMUSG00000097412,3	3344.8	-1.22239	0.160041	-7.63798	2.20654e-14	1.09134e-12	chr10	86521388	86530670	+	NA	1810014B01Rik
ENSMUSG00000030091,18	1631.23	-1.18581	0.15533	-7.63413	2.27344e-14	1.12196e-12	chr6	90990049	91093811	-	NA	Nup210
ENSMUSG00000042029,8	606.553	-1.58932	0.208675	-7.61623	2.61193e-14	1.28619e-12	chr12	116369021	116427351	+	NA	Ncapg2
ENSMUSG00000074968,12	610.257	-1.19569	0.157141	-7.60903	2.7617e-14	1.35697e-12	chr2	110485545	110781268	-	NA	Ano3
ENSMUSG00000035828,12	763.66	1.40758	0.185324	7.59523	3.07246e-14	1.50638e-12	chr15	88746388	88749929	+	NA	Pim3
ENSMUSG00000054717,8	1024.5	-1.33024	0.175458	-7.58152	3.41523e-14	1.67079e-12	chr8	57964940	57969033	+	NA	Hmgb2
ENSMUSG00000027386,10	153.404	-1.2169	0.160525	-7.58079	3.43444e-14	1.67654e-12	chr2	128704900	128738954	+	NA	Fbln7
ENSMUSG00000021260,9	84.033	2.06108	0.272106	7.57455	3.60379e-14	1.7554e-12	chr12	108272528	108297128	+	NA	Hhipl1
ENSMUSG00000038296,15	727.893	-1.61041	0.212705	-7.5711	3.70071e-14	1.79872e-12	chr7	111070867	111379184	-	NA	Galnt18
ENSMUSG00000073096,12	609.403	0.91167	0.120525	7.56413	3.90465e-14	1.89376e-12	chr6	48531729	48547656	+	NA	Lrrc61
ENSMUSG00000020160,19	475.758	1.02513	0.135735	7.55241	4.27277e-14	2.06784e-12	chr11	18829816	18968985	-	NA	Meis1
ENSMUSG00000004151,18	539.826	-1.04997	0.139053	-7.5508	4.3258e-14	2.08901e-12	chr12	38829378	38920483	+	NA	Etv1
ENSMUSG00000039735,17	1549.12	-0.774711	0.102653	-7.54693	4.45643e-14	2.14749e-12	chr3	122332367	122413364	-	NA	Fnbp1l
ENSMUSG00000040249,16	31830.3	-1.12927	0.149695	-7.54378	4.56538e-14	2.19529e-12	chr10	127374029	127457017	-	NA	Lrp1
ENSMUSG00000102748,2	78.0315	-1.77005	0.234979	-7.53283	4.96518e-14	2.38244e-12	chr18	37822880	37974926	+	NA	Pcdhgb2
ENSMUSG00000020571,14	3207.32	-1.1135	0.147837	-7.53198	4.99781e-14	2.393e-12	chr12	17316545	17334771	+	NA	Pdia6
ENSMUSG00000001151,11	625.939	-0.834452	0.110819	-7.52988	5.07854e-14	2.42649e-12	chr10	76187096	76278620	-	NA	Pcnt
ENSMUSG00000053024,15	309.886	-2.48112	0.329563	-7.52852	5.13177e-14	2.44672e-12	chr1	132437164	132470994	-	NA	Cntn2
ENSMUSG00000040606,15	1224.89	-1.07463	0.143107	-7.50929	5.9451e-14	2.82851e-12	chr4	141829700	142205056	-	NA	Kazn
ENSMUSG00000036617,18	57.4485	-2.098	0.279418	-7.50847	5.98232e-14	2.83665e-12	chr2	19914590	20815524	+	NA	Etl4
ENSMUSG00000061751,17	182.676	-1.57558	0.209844	-7.50836	5.98742e-14	2.83665e-12	chr16	33789442	34393902	-	NA	Kalrn
ENSMUSG00000052751,17	2965.06	0.812877	0.108276	7.50748	6.02753e-14	2.84966e-12	chr6	48570816	48576016	+	NA	Repin1
ENSMUSG00000026273,14	833.676	-1.14943	0.153164	-7.50455	6.16398e-14	2.90806e-12	chr1	93226932	93233637	-	NA	Mterf4
ENSMUSG00000052397,9	2117.64	-1.10202	0.146926	-7.50052	6.35638e-14	2.99255e-12	chr17	7005439	7050183	-	NA	Ezr
ENSMUSG00000058952,13	18.8696	-3.08645	0.411573	-7.49915	6.42347e-14	3.01783e-12	chr3	129629532	129668981	+	NA	Cfi
ENSMUSG00000053617,13	567.713	-1.45254	0.193722	-7.49806	6.47691e-14	3.03659e-12	chr19	47248612	47452840	-	NA	Sh3pxd2a
ENSMUSG00000042684,9	212.382	-1.59317	0.212668	-7.49138	6.81509e-14	3.1885e-12	chr1	153378760	153425791	-	NA	Npl
ENSMUSG00000054871,6	578.632	-1.29372	0.172781	-7.48764	7.01245e-14	3.27403e-12	chr9	123088117	123089829	-	NA	Tmem158
ENSMUSG00000030847,9	498.183	1.15991	0.15499	7.48377	7.22176e-14	3.36477e-12	chr7	128125339	128148705	+	NA	Bag3
ENSMUSG00000028780,14	330.316	-1.43484	0.191734	-7.48347	7.23843e-14	3.36557e-12	chr5	17779278	17935266	+	NA	Sema3c
ENSMUSG00000067279,4	1320.29	1.01008	0.135006	7.48174	7.33426e-14	3.4031e-12	chr19	36709130	36714053	-	NA	Ppp1r3c
ENSMUSG00000059824,13	3506.06	0.924123	0.123584	7.47772	7.56237e-14	3.50172e-12	chr7	45354511	45359627	+	NA	Dbp
ENSMUSG00000045294,12	1878.27	-1.22001	0.163175	-7.47667	7.62288e-14	3.52249e-12	chr5	28276360	28283660	+	NA	Insig1
ENSMUSG00000030704,15	16836.4	0.944979	0.126425	7.47465	7.74114e-14	3.56981e-12	chr7	100256616	100290475	+	NA	Rab6a
ENSMUSG00000090129,11	105.136	-1.66806	0.223189	-7.47376	7.79375e-14	3.58672e-12	chr15	98104851	98118937	-	NA	Olfr287
ENSMUSG00000015222,19	5824.6	-0.72443	0.0969417	-7.47284	7.84845e-14	3.60452e-12	chr1	66214431	66481742	+	NA	Map2
ENSMUSG00000000197,9	187.661	-1.61907	0.216707	-7.47125	7.9437e-14	3.64084e-12	chr14	123514045	123864556	-	NA	Nalcn
ENSMUSG00000027868,12	27.8285	2.6709	0.357523	7.47056	7.98527e-14	3.65245e-12	chr3	99147696	99261575	+	NA	Tbx15
ENSMUSG00000021036,11	910.633	-0.93271	0.124928	-7.46601	8.26659e-14	3.77346e-12	chr12	87351831	87435129	-	NA	Sptlc2
ENSMUSG00000038205,13	906.395	1.01372	0.135847	7.46219	8.50993e-14	3.87667e-12	chr3	97565508	97581128	+	NA	Prkab2
ENSMUSG00000028161,18	5494.59	0.788647	0.105773	7.45605	8.91566e-14	4.04512e-12	chr3	136375884	136643488	+	NA	Ppp3ca
ENSMUSG00000015342,7	178.981	1.29155	0.173219	7.45617	8.90723e-14	4.04512e-12	chrX	9138994	9179489	+	NA	Xk
ENSMUSG00000031750,16	108.011	-1.56713	0.210386	-7.44886	9.4151e-14	4.25131e-12	chr8	111468460	111532556	-	NA	Il34
ENSMUSG00000027204,14	735.312	-1.00474	0.134889	-7.4487	9.42678e-14	4.25131e-12	chr2	125142513	125349913	-	NA	Fbn1
ENSMUSG00000001507,17	665.544	1.07765	0.144674	7.44881	9.41861e-14	4.25131e-12	chr11	94935299	94967627	-	NA	Itga3
ENSMUSG00000030849,19	704.575	-0.908956	0.122091	-7.44487	9.70374e-14	4.36746e-12	chr7	129764180	132725079	-	NA	Fgfr2
ENSMUSG00000097520,3	50.7986	2.12903	0.286389	7.43403	1.05335e-13	4.73148e-12	chr8	94476774	94540350	-	NA	4930488L21Rik
ENSMUSG00000029673,20	637.112	-1.17215	0.15792	-7.42243	1.14989e-13	5.1548e-12	chr5	131466170	132572183	-	NA	Auts2
ENSMUSG00000031262,13	174.151	-1.83501	0.247243	-7.42188	1.15465e-13	5.16587e-12	chrX	133208832	133263388	+	NA	Cenpi
ENSMUSG00000041859,11	440.703	-1.5992	0.215508	-7.42058	1.1661e-13	5.20674e-12	chr1	20873191	20890536	-	NA	Mcm3
ENSMUSG00000025747,13	164.54	-1.61053	0.217092	-7.41866	1.18314e-13	5.27233e-12	chr5	30263199	30278615	-	NA	Tyms
ENSMUSG00000049551,3	809.31	-1.07544	0.144977	-7.41799	1.18908e-13	5.2785e-12	chr5	135277791	135280084	-	NA	Fzd9
ENSMUSG00000018398,19	2943.48	0.708246	0.095477	7.41798	1.18921e-13	5.2785e-12	chr11	53410083	53440392	+	NA	Septin8
ENSMUSG00000017446,15	821.283	-2.46549	0.332387	-7.41751	1.19341e-13	5.2867e-12	chr11	118319028	118340789	+	NA	C1qtnf1
ENSMUSG00000031665,8	1457.37	0.830578	0.112009	7.41531	1.21342e-13	5.36479e-12	chr8	89753862	89770790	-	NA	Sall1
ENSMUSG00000029468,18	3154.94	-0.761509	0.102736	-7.41232	1.24108e-13	5.47635e-12	chr5	122781973	122829495	+	NA	P2rx7
ENSMUSG00000062510,13	105.274	-2.11118	0.284979	-7.40821	1.28013e-13	5.63757e-12	chr1	190795208	190818671	+	NA	Nsl1
ENSMUSG00000034765,7	1019.81	1.23664	0.166988	7.40558	1.30583e-13	5.73954e-12	chr19	53517539	53530862	+	NA	Dusp5
ENSMUSG00000028873,17	303.982	-1.67614	0.226437	-7.4022	1.33942e-13	5.86426e-12	chr4	124812257	124833104	-	NA	Cdca8
ENSMUSG00000053279,9	3954.09	1.0593	0.143103	7.40237	1.33772e-13	5.86426e-12	chr19	20470078	20620829	+	NA	Aldh1a1
ENSMUSG00000047238,5	1085.16	-1.19743	0.161819	-7.39979	1.36398e-13	5.94864e-12	chrX	151819161	151820571	-	NA	Mageh1
ENSMUSG00000026249,11	32338.2	-0.91964	0.124277	-7.39994	1.36251e-13	5.94864e-12	chr1	79771913	79838897	-	NA	Serpine2
ENSMUSG00000030677,9	315.336	-1.78044	0.241055	-7.38604	1.51267e-13	6.58437e-12	chr7	126626900	126641643	-	NA	Kif22
ENSMUSG00000030088,16	5073.76	1.03766	0.14052	7.38445	1.53089e-13	6.65079e-12	chr6	90463408	90577185	+	NA	Aldh1l1
ENSMUSG00000034135,16	5243.33	0.679174	0.0920126	7.38131	1.56739e-13	6.79626e-12	chr9	45924117	46135492	+	NA	Sik3
ENSMUSG00000060591,10	122.876	-1.65039	0.223776	-7.37519	1.6411e-13	7.10218e-12	chr7	140534749	140535900	-	NA	Ifitm2
ENSMUSG00000070469,13	660.224	-1.50657	0.204322	-7.37352	1.66185e-13	7.17816e-12	chr7	81984901	82263658	+	NA	Adamtsl3
ENSMUSG00000039257,12	49.731	-2.12068	0.288329	-7.35505	1.90857e-13	8.21234e-12	chr7	40547751	40580018	+	NA	Vstm2b
ENSMUSG00000061731,10	1603.11	-0.800976	0.108901	-7.35506	1.90835e-13	8.21234e-12	chr15	52927433	53209555	-	NA	Ext1
ENSMUSG00000048482,15	395.817	1.14366	0.155504	7.35454	1.91583e-13	8.22781e-12	chr2	109505044	109557352	+	NA	Bdnf
ENSMUSG00000021196,15	765.006	-1.02678	0.139746	-7.34751	2.01928e-13	8.65558e-12	chr13	6629803	6698813	-	NA	Pfkp
ENSMUSG00000103800,2	31.844	-2.64446	0.360401	-7.33755	2.17535e-13	9.30598e-12	chr18	37125423	37320710	+	NA	Pcdha8
ENSMUSG00000000078,8	1574.86	0.862869	0.1176	7.33731	2.17928e-13	9.30598e-12	chr13	5911480	5920393	+	NA	Klf6
ENSMUSG00000001119,8	420.048	0.95766	0.130721	7.32597	2.37169e-13	1.01084e-11	chr10	76544625	76562002	-	NA	Col6a1
ENSMUSG00000026622,16	185.928	-1.94416	0.265515	-7.32223	2.43883e-13	1.03749e-11	chr1	191553555	191565162	+	NA	Nek2
ENSMUSG00000048304,9	38.7683	-2.43291	0.332738	-7.31178	2.63621e-13	1.11934e-11	chr3	72954597	72965136	-	NA	Slitrk3
ENSMUSG00000017929,14	1435.81	-0.848857	0.116203	-7.30493	2.77402e-13	1.17564e-11	chr2	167140363	167191103	-	NA	B4galt5
ENSMUSG00000031015,9	2120.5	-0.925612	0.12674	-7.30322	2.80953e-13	1.18673e-11	chr7	109820917	109882713	+	NA	Swap70
ENSMUSG00000045817,9	2842.32	0.895251	0.122584	7.30317	2.81073e-13	1.18673e-11	chr17	84491358	84495375	-	NA	Zfp36l2
ENSMUSG00000017167,7	412.294	-0.849386	0.116399	-7.29722	2.93778e-13	1.23805e-11	chr11	101061348	101081550	+	NA	Cntnap1
ENSMUSG00000074272,11	190.514	-1.46454	0.200736	-7.29587	2.96726e-13	1.24814e-11	chr7	25161131	25177028	-	NA	Ceacam1
ENSMUSG00000032702,17	411.413	-1.13506	0.155598	-7.29484	2.99005e-13	1.25396e-11	chr19	25214338	25411860	+	NA	Kank1
ENSMUSG00000097060,2	720.608	1.14734	0.157283	7.29474	2.99226e-13	1.25396e-11	chr8	127293708	127317727	+	NA	Gm26759
ENSMUSG00000028645,12	1180.47	-0.942758	0.129324	-7.28989	3.10212e-13	1.29759e-11	chr4	118965907	118995180	+	NA	Slc2a1
ENSMUSG00000005148,9	117.284	1.66882	0.229099	7.28428	3.23382e-13	1.35017e-11	chr14	99536126	99552472	+	NA	Klf5
ENSMUSG00000028838,12	333.698	1.29329	0.177591	7.28238	3.27977e-13	1.36681e-11	chr4	134083682	134111161	-	NA	Extl1
ENSMUSG00000002870,9	539.486	-1.62189	0.222741	-7.28152	3.30069e-13	1.37299e-11	chr6	88860455	88875762	-	NA	Mcm2
ENSMUSG00000034488,15	219.912	-1.55235	0.213294	-7.27798	3.38866e-13	1.40698e-11	chr13	88969590	89471342	+	NA	Edil3
ENSMUSG00000052920,17	198.655	-1.20002	0.165215	-7.26335	3.77608e-13	1.56495e-11	chr19	30541888	31742433	-	NA	Prkg1
ENSMUSG00000031209,15	141.088	-1.90511	0.262376	-7.26099	3.84269e-13	1.58963e-11	chrX	95498964	95618091	+	NA	Heph
ENSMUSG00000030307,9	1278.13	-2.22359	0.306627	-7.25175	4.11412e-13	1.69879e-11	chr6	114108201	114226913	+	NA	Slc6a11
ENSMUSG00000057421,13	1721.93	1.09712	0.151317	7.25052	4.15161e-13	1.71113e-11	chrX	94978940	95000568	-	NA	Las1l
ENSMUSG00000025795,9	1377.34	-1.01381	0.13993	-7.24515	4.31956e-13	1.77608e-11	chr10	121246254	121312252	-	NA	Rassf3
ENSMUSG00000031119,5	1599.23	-0.889875	0.122826	-7.24498	4.32497e-13	1.77608e-11	chrX	51141897	51254129	-	NA	Gpc4
ENSMUSG00000022043,20	3904.92	0.775065	0.107266	7.22565	4.98707e-13	2.04425e-11	chr14	66534479	66548873	+	NA	Trim35
ENSMUSG00000050107,3	44.7707	-2.18781	0.303109	-7.21788	5.2805e-13	2.16059e-11	chr11	73026310	73029120	-	NA	Haspin
ENSMUSG00000040268,18	1770.84	0.839915	0.116389	7.21645	5.33621e-13	2.17942e-11	chr7	130467485	130515042	+	NA	Plekha1
ENSMUSG00000022763,19	50.4868	-1.89845	0.263169	-7.21379	5.44174e-13	2.21849e-11	chr16	17307474	17325349	+	NA	Aifm3
ENSMUSG00000072825,12	1125.45	0.912918	0.126565	7.21304	5.47159e-13	2.22663e-11	chr12	112686888	112713026	+	NA	Cep170b
ENSMUSG00000038884,15	120.861	1.48481	0.206152	7.20252	5.91106e-13	2.40113e-11	chr9	20779937	20785603	+	NA	Shfl
ENSMUSG00000026196,8	174.569	-1.98293	0.275439	-7.19914	6.0595e-13	2.45699e-11	chr1	71066656	71142305	-	NA	Bard1
ENSMUSG00000021198,17	1152.85	-1.04266	0.144941	-7.19368	6.30674e-13	2.55264e-11	chr12	102915117	103150324	+	NA	Unc79
ENSMUSG00000036995,8	1187.02	0.739367	0.102803	7.19209	6.38084e-13	2.578e-11	chr4	135933675	135972527	+	NA	Asap3
ENSMUSG00000021965,4	136.11	-1.8782	0.261212	-7.19031	6.46454e-13	2.60713e-11	chr14	58044017	58063642	-	NA	Ska3
ENSMUSG00000042707,7	77.887	1.71087	0.23807	7.18643	6.65097e-13	2.67752e-11	chr4	124949130	124959496	-	NA	Dnali1
ENSMUSG00000037962,8	412.118	-1.43787	0.200202	-7.18209	6.86554e-13	2.75896e-11	chr5	125080284	125089611	+	NA	Rflna
ENSMUSG00000071796,14	434.103	1.36782	0.190681	7.17331	7.32054e-13	2.93657e-11	chr8	20143847	20178667	+	NA	6820431F20Rik
ENSMUSG00000037991,10	26.2512	-2.62679	0.366211	-7.1729	7.34279e-13	2.94025e-11	chr16	10652922	10710830	+	NA	Rmi2
ENSMUSG00000085587,2	1393.68	0.919926	0.128285	7.17094	7.44821e-13	2.97717e-11	chrX	10583711	10584949	-	NA	Gm14493
ENSMUSG00000030209,15	313.897	-2.95742	0.412433	-7.17067	7.46295e-13	2.97777e-11	chr6	135690230	136150509	-	NA	Grin2b
ENSMUSG00000025025,15	892.873	1.27515	0.177854	7.16963	7.52027e-13	2.99533e-11	chr19	53298948	53364241	+	NA	Mxi1
ENSMUSG00000022021,15	204.272	-1.63219	0.227756	-7.16642	7.69838e-13	3.06085e-11	chr14	86892802	87378671	-	NA	Diaph3
ENSMUSG00000000247,12	426.57	1.09057	0.152245	7.16327	7.87772e-13	3.12664e-11	chr2	38229292	38259745	+	NA	Lhx2
ENSMUSG00000039005,14	32.7461	-2.41926	0.338045	-7.15663	8.26826e-13	3.27586e-11	chr4	66745820	66848521	+	NA	Tlr4
ENSMUSG00000014313,16	2408.65	-0.706238	0.0987038	-7.15513	8.35943e-13	3.30616e-11	chr15	35926031	35938392	-	NA	Cox6c
ENSMUSG00000020902,13	9704.46	-0.684465	0.0956831	-7.15345	8.46228e-13	3.33747e-11	chr11	68100189	68291649	-	NA	Ntn1
ENSMUSG00000034853,17	1530.63	0.940828	0.131523	7.15335	8.46824e-13	3.33747e-11	chr4	106601751	106662195	-	NA	Acot11
ENSMUSG00000097330,3	153.118	-1.96855	0.275328	-7.14985	8.68755e-13	3.41791e-11	chr18	37879611	37901295	-	NA	Gm26672
ENSMUSG00000019872,14	739.011	-0.892036	0.124937	-7.13992	9.3387e-13	3.66768e-11	chr10	57670430	57687926	+	NA	Smpdl3a
ENSMUSG00000005958,16	769.137	-1.00516	0.14081	-7.13841	9.44196e-13	3.70177e-11	chr16	21023504	21042055	+	NA	Ephb3
ENSMUSG00000079022,11	31.6352	-2.57946	0.361434	-7.13672	9.55812e-13	3.73981e-11	chr15	71667643	71906076	-	NA	Col22a1
ENSMUSG00000021215,16	1883.88	0.822872	0.115304	7.13652	9.57222e-13	3.73981e-11	chr13	3932017	3968220	-	NA	Net1
ENSMUSG00000023034,8	1045.76	1.94508	0.272587	7.13562	9.63526e-13	3.75792e-11	chr15	101152149	101172676	+	NA	Nr4a1
ENSMUSG00000025937,7	915.757	0.83477	0.117088	7.12939	1.00814e-12	3.92512e-11	chr1	13693553	13730770	-	NA	Lactb2
ENSMUSG00000022494,16	476.558	-1.15858	0.162703	-7.12081	1.07298e-12	4.17037e-11	chr16	11801976	12088766	+	NA	Shisa9
ENSMUSG00000030222,14	40.2221	-2.41258	0.338898	-7.11891	1.08783e-12	4.22076e-11	chr6	137031822	137147495	-	NA	Rerg
ENSMUSG00000032599,13	2787.35	0.653605	0.0919435	7.10877	1.17084e-12	4.53503e-11	chr9	108660994	108683536	+	NA	Ip6k2
ENSMUSG00000098090,9	116.252	-1.81137	0.254842	-7.10779	1.17914e-12	4.55934e-11	chr17	95057527	95082560	+	NA	2700099C18Rik
ENSMUSG00000026185,9	2210.74	-2.34391	0.33005	-7.10168	1.2325e-12	4.7575e-11	chr1	72897090	72914043	-	NA	Igfbp5
ENSMUSG00000022463,9	6782.41	-0.824392	0.116108	-7.10023	1.2455e-12	4.79945e-11	chr15	82031381	82089580	+	NA	Srebf2
ENSMUSG00000043079,18	2020.83	-1.04885	0.147763	-7.09815	1.26434e-12	4.86371e-11	chr18	60727044	60793214	-	NA	Synpo
ENSMUSG00000035131,15	385.912	-1.17041	0.1649	-7.09769	1.26864e-12	4.87192e-11	chr1	146370497	146778210	+	NA	Brinp3
ENSMUSG00000003746,17	505.176	0.916909	0.129193	7.09721	1.27304e-12	4.88048e-11	chr10	53780880	53952705	-	NA	Man1a
ENSMUSG00000036699,13	57.1292	-2.46239	0.347011	-7.096	1.2842e-12	4.9149e-11	chrX	35459556	35462811	+	NA	Zcchc12
ENSMUSG00000042699,12	3474.19	-1.1268	0.159094	-7.08261	1.41461e-12	5.4048e-11	chr1	153331503	153363406	-	NA	Dhx9
ENSMUSG00000035842,11	490.366	-1.10914	0.156622	-7.08166	1.42438e-12	5.43292e-11	chr17	66430514	66459169	+	NA	Ddx11
ENSMUSG00000008999,8	530.057	-1.02199	0.144327	-7.08102	1.43092e-12	5.44864e-11	chr2	172709804	172782114	-	NA	Bmp7
ENSMUSG00000017897,19	80.5075	1.76705	0.249629	7.0787	1.45518e-12	5.53164e-11	chr2	165436951	165613647	+	NA	Eya2
ENSMUSG00000034936,3	267.197	2.40876	0.340437	7.07548	1.48929e-12	5.65177e-11	chr11	101556366	101558658	+	NA	Arl4d
ENSMUSG00000028273,16	5568.7	0.820661	0.116034	7.07257	1.52093e-12	5.76211e-11	chr3	141945350	142101457	-	NA	Pdlim5
ENSMUSG00000037709,14	784.685	1.11021	0.15725	7.06015	1.66322e-12	6.29061e-11	chr6	58909074	59001534	-	NA	Fam13a
ENSMUSG00000042694,18	228.761	0.929201	0.131679	7.05658	1.70656e-12	6.44368e-11	chr19	47489471	47525946	-	NA	Stn1
ENSMUSG00000049871,15	124.503	-1.42209	0.201551	-7.05577	1.71647e-12	6.47025e-11	chr16	3762870	3794496	-	NA	Nlrc3
ENSMUSG00000079560,14	187.429	1.19499	0.1695	7.05006	1.78846e-12	6.73035e-11	chr6	52146041	52190316	-	NA	Hoxa3
ENSMUSG00000062184,12	154.247	-1.52887	0.216928	-7.04782	1.81748e-12	6.81678e-11	chrX	50476088	50770733	-	NA	Hs6st2
ENSMUSG00000025823,10	4385.76	-1.00231	0.142212	-7.04801	1.81496e-12	6.81678e-11	chr6	47773074	47790364	-	NA	Pdia4
ENSMUSG00000026669,15	113.981	-1.96295	0.278543	-7.0472	1.82547e-12	6.83535e-11	chr2	4994524	5017602	-	NA	Mcm10
ENSMUSG00000002055,10	588.661	-1.37961	0.196052	-7.03695	1.9649e-12	7.3452e-11	chr11	78192354	78213283	+	NA	Spag5
ENSMUSG00000036218,17	101.781	-1.9313	0.274465	-7.03662	1.96963e-12	7.35067e-11	chr15	92294761	92669700	+	NA	Pdzrn4
ENSMUSG00000041143,17	63.5135	2.24146	0.31882	7.03049	2.05805e-12	7.66792e-11	chr4	138700198	138786482	+	NA	Tmco4
ENSMUSG00000040488,19	3996.37	-0.998197	0.142084	-7.02541	2.13438e-12	7.9392e-11	chr7	27004560	27037117	-	NA	Ltbp4
ENSMUSG00000005667,9	854.058	1.12125	0.15964	7.02362	2.162e-12	8.02866e-11	chr6	83282672	83302890	-	NA	Mthfd2
ENSMUSG00000005233,17	195.744	-1.45692	0.207494	-7.02152	2.19466e-12	8.1365e-11	chr2	69024238	69036538	-	NA	Spc25
ENSMUSG00000022422,14	22.878	-2.71397	0.386769	-7.01703	2.26641e-12	8.38871e-11	chr15	54939494	54953887	-	NA	Dscc1
ENSMUSG00000024873,8	476.276	-1.26821	0.181016	-7.00608	2.45095e-12	9.05686e-11	chr19	5142895	5148549	-	NA	Cnih2
ENSMUSG00000042406,9	3556.77	1.00014	0.142783	7.00458	2.47724e-12	9.13898e-11	chr15	80139384	80141742	+	NA	Atf4
ENSMUSG00000055435,7	1032.36	-0.808507	0.115431	-7.00423	2.4834e-12	9.14672e-11	chr8	116409680	116434533	-	NA	Maf
ENSMUSG00000039704,9	932.041	-0.729545	0.104298	-6.99482	2.65607e-12	9.76669e-11	chr15	9140636	9202569	+	NA	Lmbrd2
ENSMUSG00000031714,10	2010.26	0.91117	0.13029	6.9934	2.68311e-12	9.85004e-11	chr8	81491066	81607148	-	NA	Gab1
ENSMUSG00000080907,2	19.8078	-2.68872	0.384806	-6.9872	2.80418e-12	1.02777e-10	chr3	116761915	116778055	+	NA	4930455H04Rik
ENSMUSG00000040624,19	1508.41	-0.663534	0.0949826	-6.98585	2.83137e-12	1.03605e-10	chr10	3690363	3917303	+	NA	Plekhg1
ENSMUSG00000019297,10	2358.82	1.31661	0.188505	6.98447	2.85934e-12	1.04459e-10	chr14	55983149	55992957	+	NA	Nop9
ENSMUSG00000018405,8	184.128	1.16809	0.167388	6.97836	2.98636e-12	1.08922e-10	chr11	84703886	84710341	-	NA	Mrm1
ENSMUSG00000023019,13	3338.72	-1.98083	0.284229	-6.96912	3.18921e-12	1.16133e-10	chr15	99615395	99622886	+	NA	Gpd1
ENSMUSG00000027895,11	31.7114	-2.59465	0.372363	-6.96807	3.21308e-12	1.16813e-10	chr3	107345618	107366868	-	NA	Kcnc4
ENSMUSG00000059493,14	56.8401	-1.77871	0.255292	-6.96736	3.22942e-12	1.17218e-10	chrX	160616291	160942726	-	NA	Nhs
ENSMUSG00000026675,13	779.407	-0.77908	0.111869	-6.96424	3.30185e-12	1.19653e-10	chr1	169777103	169796810	-	NA	Hsd17b7
ENSMUSG00000026566,16	1950.14	-0.580406	0.0833678	-6.96199	3.35492e-12	1.21381e-10	chr1	165419808	165462107	-	NA	Mpzl1
ENSMUSG00000037544,15	230.415	-1.71807	0.246799	-6.96143	3.36848e-12	1.21676e-10	chr14	47625235	47655864	-	NA	Dlgap5
ENSMUSG00000003814,9	11330.2	-1.07192	0.154029	-6.95918	3.42252e-12	1.2343e-10	chr8	85568478	85573563	-	NA	Calr
ENSMUSG00000034311,4	383.776	-1.50042	0.215759	-6.95414	3.54708e-12	1.27717e-10	chrX	99669342	99770820	+	NA	Kif4
ENSMUSG00000026864,14	9784.78	-1.04686	0.15065	-6.94893	3.68067e-12	1.32316e-10	chr2	34661981	34667559	+	NA	Hspa5
ENSMUSG00000038644,15	638.882	-1.17329	0.168853	-6.94858	3.68973e-12	1.3243e-10	chr7	44182169	44198273	-	NA	Pold1
ENSMUSG00000030310,11	15927.7	-1.03142	0.148476	-6.94672	3.73872e-12	1.33975e-10	chr6	114259595	114294493	+	NA	Slc6a1
ENSMUSG00000028059,17	5197.9	0.907975	0.130758	6.94391	3.81386e-12	1.3645e-10	chr3	88513272	88555359	+	NA	Arhgef2
ENSMUSG00000046321,9	86.7392	-2.01515	0.290361	-6.94014	3.9171e-12	1.39921e-10	chr7	120991081	121100993	+	NA	Hs3st2
ENSMUSG00000031760,10	5348.46	0.765063	0.110243	6.93976	3.92756e-12	1.40073e-10	chr8	94879234	94880774	+	NA	Mt3
ENSMUSG00000029910,15	287.943	-1.15831	0.166939	-6.9385	3.96278e-12	1.41105e-10	chr6	66512373	66524204	+	NA	Mad2l1
ENSMUSG00000022769,10	123.25	-2.1051	0.303478	-6.93658	4.01709e-12	1.42813e-10	chr16	16948001	16950247	-	NA	Sdf2l1
ENSMUSG00000035407,9	157.442	-1.91318	0.275866	-6.93519	4.05668e-12	1.43993e-10	chr4	98643134	98705774	-	NA	Kank4
ENSMUSG00000036452,19	996.09	-0.915895	0.132158	-6.9303	4.19948e-12	1.48827e-10	chr18	39126197	39509337	+	NA	Arhgap26
ENSMUSG00000032802,9	1371.66	0.751286	0.108412	6.9299	4.21142e-12	1.49015e-10	chr2	151947435	151953296	+	NA	Srxn1
ENSMUSG00000030796,18	779.713	-1.10558	0.159617	-6.92643	4.31599e-12	1.52476e-10	chr7	44865176	44883068	+	NA	Tead2
ENSMUSG00000026203,17	946.779	0.823383	0.119059	6.91575	4.65386e-12	1.64154e-10	chr1	75213049	75222336	+	NA	Dnajb2
ENSMUSG00000028893,9	2341.9	0.79097	0.11438	6.91528	4.66934e-12	1.64443e-10	chr4	132219342	132237812	-	NA	Sesn2
ENSMUSG00000073424,10	40.3626	-2.49345	0.360622	-6.91429	4.70205e-12	1.65336e-10	chr17	32904600	32922326	+	NA	Cyp4f15
ENSMUSG00000109111,2	837.331	-0.683807	0.0989128	-6.91324	4.73721e-12	1.66312e-10	chr7	44619852	44623727	+	NA	6530437J22Rik
ENSMUSG00000029651,17	28.9633	-2.50261	0.36205	-6.91232	4.76775e-12	1.67124e-10	chr5	147894129	148252875	+	NA	Mtus2
ENSMUSG00000021266,17	2751.84	0.825541	0.119526	6.90676	4.95836e-12	1.73535e-10	chr12	108825955	108860100	-	NA	Wars
ENSMUSG00000050410,16	131.395	-1.98672	0.28786	-6.90168	5.13915e-12	1.79583e-10	chr17	35823630	35827721	-	NA	Tcf19
ENSMUSG00000008845,10	215.634	-1.8126	0.262656	-6.90104	5.16226e-12	1.80111e-10	chr6	124281614	124307486	+	NA	Cd163
ENSMUSG00000021508,12	246.783	-1.63643	0.237142	-6.90062	5.17751e-12	1.80363e-10	chr13	56436455	56444364	-	NA	Cxcl14
ENSMUSG00000031026,16	250.675	-1.32688	0.192337	-6.8987	5.24808e-12	1.82539e-10	chr7	109048212	109107341	-	NA	Trim66
ENSMUSG00000024359,11	9589.39	0.751122	0.108892	6.89788	5.27856e-12	1.83316e-10	chr18	35070466	35087410	-	NA	Hspa9
ENSMUSG00000076437,12	354.342	-1.33434	0.19351	-6.89546	5.36895e-12	1.86168e-10	chr2	84499558	84501114	-	NA	Selenoh
ENSMUSG00000002297,17	291.781	-1.12498	0.16318	-6.89407	5.42187e-12	1.87714e-10	chr5	8446972	8472716	-	NA	Dbf4
ENSMUSG00000089781,3	390.531	1.15832	0.168065	6.89207	5.4988e-12	1.90085e-10	chr6	90573678	90576930	-	NA	Gm15756
ENSMUSG00000026535,10	392.789	1.03806	0.150695	6.88847	5.63947e-12	1.94648e-10	chr1	173790133	173810310	-	NA	Ifi202b
ENSMUSG00000006731,11	927.153	0.800587	0.116418	6.87681	6.12072e-12	2.10935e-10	chr10	127001093	127008199	+	NA	B4galnt1
ENSMUSG00000005338,15	405.723	1.37215	0.199564	6.87574	6.16703e-12	2.12206e-10	chr1	173160824	173195261	-	NA	Cadm3
ENSMUSG00000010755,18	1916.57	0.79599	0.11581	6.87326	6.27504e-12	2.15593e-10	chr7	143110966	143153827	-	NA	Cars
ENSMUSG00000040717,7	219.961	-1.3166	0.191566	-6.87282	6.29458e-12	2.15935e-10	chr14	26760897	26829243	+	NA	Il17rd
ENSMUSG00000026247,14	62.8181	1.92909	0.280704	6.87232	6.31659e-12	2.1636e-10	chr1	87075376	87084243	-	NA	Ecel1
ENSMUSG00000087291,2	277.49	-1.04126	0.151713	-6.86336	6.72588e-12	2.30029e-10	chr11	3480156	3486856	+	NA	Gm11946
ENSMUSG00000036862,16	2660.97	-1.14163	0.1664	-6.86077	6.84889e-12	2.33881e-10	chr7	105402196	105436861	-	NA	Dchs1
ENSMUSG00000021464,16	207.618	-1.1137	0.162387	-6.85827	6.97007e-12	2.37658e-10	chr13	53263347	53440160	-	NA	Ror2
ENSMUSG00000035173,15	1084.84	0.962889	0.140407	6.85782	6.99192e-12	2.38043e-10	chr19	56775912	56810622	-	NA	Ccdc186
ENSMUSG00000078453,4	28.2837	-2.31103	0.337465	-6.84819	7.47885e-12	2.54236e-10	chr10	17887007	17899036	-	NA	Abracl
ENSMUSG00000025069,16	94.1449	1.39644	0.203969	6.84637	7.57481e-12	2.57109e-10	chr19	47853972	47874763	+	NA	Gsto2
ENSMUSG00000028551,15	661.188	-1.11655	0.163092	-6.84612	7.58777e-12	2.57161e-10	chr4	109518072	109524386	-	NA	Cdkn2c
ENSMUSG00000026039,10	324.642	-1.03335	0.150983	-6.84411	7.69523e-12	2.60411e-10	chr1	58035129	58065058	+	NA	Sgo2a
ENSMUSG00000030657,12	4974.86	-1.15536	0.16902	-6.83563	8.16459e-12	2.7588e-10	chr7	116980213	117272803	+	NA	Xylt1
ENSMUSG00000038539,16	3851.8	1.07687	0.157564	6.83448	8.23053e-12	2.77691e-10	chr7	44461679	44466082	-	NA	Atf5
ENSMUSG00000075254,13	1848.4	-1.03745	0.151855	-6.83185	8.38272e-12	2.82402e-10	chr16	33504739	33591946	+	NA	Heg1
ENSMUSG00000096883,3	37.8963	-2.05507	0.300962	-6.82834	8.59044e-12	2.88967e-10	chr15	82090368	82097016	-	NA	Shisa8
ENSMUSG00000037313,17	658.874	-1.20655	0.176764	-6.82574	8.74762e-12	2.93815e-10	chr5	33815471	33836339	+	NA	Tacc3
ENSMUSG00000030790,16	1104.78	0.876826	0.128574	6.81963	9.12761e-12	3.06122e-10	chr7	110226867	110229027	+	NA	Adm
ENSMUSG00000047945,7	1898.68	-1.0574	0.155105	-6.81732	9.27536e-12	3.10462e-10	chr4	129407373	129409778	+	NA	Marcksl1
ENSMUSG00000054942,14	367.914	-0.837932	0.122915	-6.81718	9.28461e-12	3.10462e-10	chr3	151979485	152046044	-	NA	Miga1
ENSMUSG00000050821,15	747.681	-1.16643	0.171125	-6.81627	9.34346e-12	3.11966e-10	chr16	20511990	20521798	+	NA	Fam131a
ENSMUSG00000030352,16	1630.65	-0.689415	0.101211	-6.81164	9.64921e-12	3.21285e-10	chr6	127938358	128120557	-	NA	Tspan9
ENSMUSG00000022594,15	1496.77	-0.64039	0.0940145	-6.81161	9.65112e-12	3.21285e-10	chr15	74619700	74624895	-	NA	Lynx1
ENSMUSG00000024927,9	1504.62	0.68696	0.100856	6.81132	9.67059e-12	3.21458e-10	chr19	5687510	5698158	+	NA	Rela
ENSMUSG00000038074,17	919.962	-0.914658	0.134338	-6.80862	9.85369e-12	3.27061e-10	chr6	54554588	54574293	-	NA	Fkbp14
ENSMUSG00000020423,7	1155.95	1.03326	0.151838	6.80504	1.01021e-11	3.34813e-10	chr1	134002907	134006858	-	NA	Btg2
ENSMUSG00000008035,13	3145.98	0.841156	0.123632	6.80371	1.01957e-11	3.37419e-10	chrX	10581251	10585929	+	NA	Mid1ip1
ENSMUSG00000031756,6	155.921	-1.72883	0.254144	-6.80255	1.02782e-11	3.39649e-10	chr8	117648468	117668246	+	NA	Cenpn
ENSMUSG00000026970,17	531.66	0.789216	0.116076	6.79915	1.05237e-11	3.47251e-10	chr2	60580536	60793536	-	NA	Rbms1
ENSMUSG00000032252,15	232.155	-1.30383	0.191952	-6.79247	1.10228e-11	3.63188e-10	chr9	61964529	62029937	-	NA	Glce
ENSMUSG00000031561,17	301.13	-1.48755	0.219056	-6.79072	1.11577e-11	3.67095e-10	chr8	48680716	49296986	-	NA	Tenm3
ENSMUSG00000015647,10	12665.7	-1.13031	0.166476	-6.78962	1.12431e-11	3.69365e-10	chr2	179818165	179867652	-	NA	Lama5
ENSMUSG00000058454,16	1639.24	-0.960427	0.141601	-6.78265	1.17994e-11	3.87076e-10	chr7	143376881	143402147	+	NA	Dhcr7
ENSMUSG00000074657,6	707.468	0.735336	0.108448	6.78055	1.19718e-11	3.92158e-10	chr10	127061564	127099217	-	NA	Kif5a
ENSMUSG00000032198,10	630.01	-0.888642	0.131079	-6.77947	1.2062e-11	3.94538e-10	chr9	21711155	21763931	-	NA	Dock6
ENSMUSG00000044522,9	175.77	-1.34428	0.198432	-6.7745	1.24834e-11	4.07731e-10	chr3	121428584	121437134	-	NA	A730020M07Rik
ENSMUSG00000028693,16	919.782	-1.13412	0.167442	-6.77321	1.25956e-11	4.108e-10	chr4	116458248	116485138	-	NA	Nasp
ENSMUSG00000042216,14	524.099	-1.00487	0.148429	-6.76998	1.28797e-11	4.19457e-10	chr5	113391085	113458652	-	NA	Sgsm1
ENSMUSG00000031217,9	1423.26	-1.2674	0.187395	-6.76327	1.34911e-11	4.38734e-10	chrX	98179735	98192597	+	NA	Efnb1
ENSMUSG00000048495,17	613.73	0.951783	0.140744	6.76251	1.35618e-11	4.40396e-10	chr1	57427395	57446260	-	NA	Tyw5
ENSMUSG00000020181,19	609.972	0.956165	0.141496	6.75755	1.40347e-11	4.55096e-10	chr10	109517119	110292065	-	NA	Nav3
ENSMUSG00000002107,19	1736.29	-0.631148	0.0934155	-6.75635	1.41513e-11	4.58216e-10	chr2	6544504	7514374	-	NA	Celf2
ENSMUSG00000042401,9	77.8779	-1.82987	0.271178	-6.74785	1.50055e-11	4.85177e-10	chr19	42256725	42420224	-	NA	Crtac1
ENSMUSG00000034687,9	306.397	-1.50867	0.223666	-6.74519	1.52825e-11	4.93424e-10	chr5	96521813	96932587	+	NA	Fras1
ENSMUSG00000019214,15	162.926	-1.72509	0.255833	-6.74301	1.55137e-11	4.99456e-10	chr17	25937899	25946393	-	NA	Chtf18
ENSMUSG00000087185,2	169.255	1.27896	0.189669	6.7431	1.55043e-11	4.99456e-10	chr2	102568251	102577105	-	NA	Gm13872
ENSMUSG00000020522,14	1103.5	-0.847531	0.125722	-6.74132	1.56958e-11	5.04599e-10	chr11	57409489	57424641	+	NA	Mfap3
ENSMUSG00000032400,19	420.515	-1.34929	0.200274	-6.73719	1.61475e-11	5.18377e-10	chr9	64044425	64080386	-	NA	Zwilch
ENSMUSG00000032012,10	1519.15	-1.1123	0.16515	-6.73509	1.63823e-11	5.25168e-10	chr9	43655280	43743955	+	NA	Nectin1
ENSMUSG00000047910,7	304.49	-1.21814	0.181005	-6.72988	1.69798e-11	5.43547e-10	chr18	37610866	37616091	+	NA	Pcdhb16
ENSMUSG00000036437,7	36.9968	-2.34888	0.349061	-6.72915	1.7066e-11	5.45529e-10	chr8	67149843	67159444	+	NA	Npy1r
ENSMUSG00000108688,2	56.2338	-1.88749	0.280537	-6.72812	1.71866e-11	5.48607e-10	chr7	121766251	121767267	-	NA	Gm44985
ENSMUSG00000038831,17	1234.27	0.841484	0.125122	6.72531	1.75222e-11	5.58526e-10	chr2	33023428	33261498	-	NA	Ralgps1
ENSMUSG00000021806,5	2694.55	1.06284	0.158042	6.72505	1.75532e-11	5.58724e-10	chr14	19801332	19861855	+	NA	Nid2
ENSMUSG00000037851,14	2450.75	0.839961	0.12491	6.72454	1.76142e-11	5.59874e-10	chr13	49835575	49887743	+	NA	Iars
ENSMUSG00000061981,15	206.073	1.1146	0.165801	6.72249	1.78641e-11	5.67014e-10	chr11	77928756	77951260	+	NA	Flot2
ENSMUSG00000027215,14	24.5857	-2.37137	0.352831	-6.721	1.80483e-11	5.72056e-10	chr2	93249455	93293485	-	NA	Cd82
ENSMUSG00000019843,15	6681.35	-0.678513	0.100994	-6.71834	1.83812e-11	5.81787e-10	chr10	39244850	39441377	+	NA	Fyn
ENSMUSG00000044117,13	616.458	1.05515	0.157241	6.71038	1.94119e-11	6.13547e-10	chr16	13804467	13919364	+	NA	Bmerb1
ENSMUSG00000034813,19	809.475	-1.06047	0.158106	-6.70732	1.98235e-11	6.24802e-10	chr10	119289734	119923166	+	NA	Grip1
ENSMUSG00000037885,19	1400.51	0.898884	0.134013	6.70745	1.9806e-11	6.24802e-10	chr2	129642436	129674207	+	NA	Stk35
ENSMUSG00000026547,16	1982.25	0.834056	0.124355	6.70706	1.98583e-11	6.25021e-10	chr1	172327613	172334947	+	NA	Tagln2
ENSMUSG00000062248,6	120.263	-1.48786	0.221872	-6.70592	2.00138e-11	6.29037e-10	chr13	51799267	51804696	+	NA	Cks2
ENSMUSG00000032763,12	313.478	-1.00314	0.149664	-6.70263	2.04702e-11	6.42485e-10	chr10	78410179	78420336	+	NA	Ilvbl
ENSMUSG00000095139,3	1087.37	1.16793	0.174268	6.70191	2.05711e-11	6.44751e-10	chr4	22482779	22488366	-	NA	Pou3f2
ENSMUSG00000070643,12	406.178	-1.2397	0.184991	-6.70142	2.06407e-11	6.46034e-10	chr1	133310040	133352115	-	NA	Sox13
ENSMUSG00000000120,7	53.1354	-2.06742	0.308607	-6.69919	2.09585e-11	6.55069e-10	chr11	95459643	95478561	-	NA	Ngfr
ENSMUSG00000038013,15	813.51	0.678302	0.101274	6.69766	2.11777e-11	6.61002e-10	chr11	98754463	98795866	+	NA	Wipf2
ENSMUSG00000027655,15	2641.29	1.00763	0.150623	6.68978	2.23502e-11	6.96632e-10	chr2	158636726	158700134	+	NA	Dhx35
ENSMUSG00000028444,18	1399.16	-1.10968	0.165925	-6.68786	2.26455e-11	7.0486e-10	chr4	41657497	41697089	-	NA	Cntfr
ENSMUSG00000070532,6	257.719	-1.55627	0.232724	-6.6872	2.27488e-11	7.07098e-10	chr1	169756216	169762222	+	NA	Ccdc190
ENSMUSG00000058145,17	132.188	1.1913	0.178226	6.68421	2.32174e-11	7.20667e-10	chr7	66489482	66802919	+	NA	Adamts17
ENSMUSG00000031901,13	407.701	0.713645	0.106801	6.682	2.35701e-11	7.30607e-10	chr8	106717968	106780472	+	NA	Dus2
ENSMUSG00000027907,5	170.571	1.10114	0.164852	6.67958	2.39632e-11	7.41772e-10	chr3	93427794	93433594	+	NA	S100a11
ENSMUSG00000039156,20	1521.2	-0.832793	0.124687	-6.67908	2.40453e-11	7.42794e-10	chr5	54155840	54278399	+	NA	Stim2
ENSMUSG00000043895,7	682.372	0.684529	0.10249	6.67897	2.40623e-11	7.42794e-10	chr9	20873656	20888077	-	NA	S1pr2
ENSMUSG00000031600,12	2235.97	0.833601	0.124822	6.6783	2.41738e-11	7.45215e-10	chr8	40964823	41003798	+	NA	Vps37a
ENSMUSG00000071793,13	272.291	1.00176	0.150075	6.67507	2.47108e-11	7.60729e-10	chr8	20016465	20055498	+	NA	2610005L07Rik
ENSMUSG00000020439,18	804.836	-1.05817	0.15877	-6.66479	2.65042e-11	8.14823e-10	chr11	3467522	3490612	-	NA	Smtn
ENSMUSG00000045441,6	78.7477	-1.96398	0.294718	-6.66391	2.66639e-11	8.18614e-10	chr6	59324210	59403279	-	NA	Gprin3
ENSMUSG00000001497,19	16.6927	2.73958	0.411242	6.66172	2.70636e-11	8.29755e-10	chr12	56738551	56759607	+	NA	Pax9
ENSMUSG00000029591,15	128.059	-1.38204	0.207628	-6.65635	2.80711e-11	8.59473e-10	chr5	114268446	114277384	+	NA	Ung
ENSMUSG00000020950,11	12744.6	-0.903336	0.135757	-6.65407	2.85102e-11	8.71729e-10	chr12	49429442	49433644	+	NA	Foxg1
ENSMUSG00000027641,14	336.465	-1.3523	0.203268	-6.65278	2.87602e-11	8.7818e-10	chr2	156987812	157046454	-	NA	Rbl1
ENSMUSG00000118642,2	7518.15	-0.862306	0.129626	-6.65226	2.88635e-11	8.80142e-10	chr17	40158993	40159718	-	NA	CT010467,1
ENSMUSG00000111888,2	445.062	-1.05038	0.157916	-6.65153	2.90053e-11	8.8327e-10	chr10	14420233	14426775	+	NA	Gm46212
ENSMUSG00000026965,13	2386.97	0.586777	0.0882365	6.65005	2.92996e-11	8.91025e-10	chr2	25162489	25175927	+	NA	Anapc2
ENSMUSG00000027668,14	3822.12	0.743655	0.111862	6.64796	2.97184e-11	9.02542e-10	chr3	32583613	32633388	+	NA	Mfn1
ENSMUSG00000029438,10	1129.87	0.81787	0.12307	6.64556	3.0206e-11	9.16113e-10	chr5	123481896	123513055	+	NA	Bcl7a
ENSMUSG00000031821,12	1269.51	-0.883522	0.132997	-6.64316	3.07035e-11	9.29948e-10	chr8	121305371	121316043	-	NA	Gins2
ENSMUSG00000027177,15	1233.87	0.606089	0.0912609	6.64128	3.10965e-11	9.40586e-10	chr2	104256825	104324791	-	NA	Hipk3
ENSMUSG00000070605,5	31.9791	2.09279	0.315137	6.64087	3.11843e-11	9.41974e-10	chr4	146533479	146554749	+	NA	Zfp992
ENSMUSG00000025758,11	231.565	-1.22125	0.183968	-6.63837	3.17175e-11	9.56796e-10	chr3	40754453	40771318	+	NA	Plk4
ENSMUSG00000073102,8	104.229	2.05265	0.309322	6.63594	3.22432e-11	9.71354e-10	chr5	30486385	30524039	+	NA	Drc1
ENSMUSG00000025362,7	3498.59	-0.667943	0.100694	-6.63343	3.27977e-11	9.86738e-10	chr10	128460402	128462616	-	NA	Rps26
ENSMUSG00000031232,18	1686.28	-0.836856	0.126225	-6.62989	3.35926e-11	1.0093e-09	chrX	105011689	105055512	-	NA	Magt1
ENSMUSG00000024989,16	138.728	-1.85137	0.279287	-6.62891	3.38171e-11	1.01469e-09	chr19	38043458	38062871	+	NA	Cep55
ENSMUSG00000053395,16	1497.9	-0.76999	0.116236	-6.62435	3.48789e-11	1.04516e-09	chr7	3439198	3464164	+	NA	Cacng8
ENSMUSG00000028469,16	1416.3	0.726951	0.109751	6.62363	3.50495e-11	1.04887e-09	chr4	43631934	43651244	+	NA	Npr2
ENSMUSG00000021072,13	1531.89	-0.674114	0.101782	-6.62314	3.51645e-11	1.05092e-09	chr12	70499868	70514814	+	NA	Tmx1
ENSMUSG00000059900,15	21.9465	-2.77852	0.419638	-6.62122	3.56236e-11	1.06323e-09	chr6	115706091	115739371	-	NA	Tmem40
ENSMUSG00000024598,10	5265.3	-0.801147	0.121015	-6.62025	3.58598e-11	1.06886e-09	chr18	58141694	58343559	-	NA	Fbn2
ENSMUSG00000052560,16	1855.95	0.509138	0.0769178	6.61925	3.61019e-11	1.07465e-09	chr15	90371684	90563635	-	NA	Cpne8
ENSMUSG00000027326,14	342.633	-2.18019	0.329488	-6.6169	3.6681e-11	1.09045e-09	chr2	118877599	118935982	+	NA	Knl1
ENSMUSG00000021697,13	70.4117	-1.92509	0.29096	-6.61635	3.68167e-11	1.09304e-09	chr13	108452865	108544316	+	NA	Depdc1b
ENSMUSG00000041417,16	3207.61	-0.653047	0.0987135	-6.61558	3.70088e-11	1.09729e-09	chr13	101817070	101904725	-	NA	Pik3r1
ENSMUSG00000114154,2	71.7682	-1.82099	0.275547	-6.60863	3.87893e-11	1.14857e-09	chr13	97086879	97087422	-	NA	Gm48597
ENSMUSG00000029313,19	3306.62	0.764536	0.115752	6.60496	3.97627e-11	1.17585e-09	chr5	103840239	104003188	+	NA	Aff1
ENSMUSG00000035561,6	95.7631	1.35279	0.204846	6.60395	4.00345e-11	1.18233e-09	chr4	45799021	45804604	+	NA	Aldh1b1
ENSMUSG00000042489,16	290.851	-1.60428	0.242988	-6.60232	4.04773e-11	1.19384e-09	chr4	126450727	126487696	+	NA	Clspn
ENSMUSG00000022443,18	14292.8	0.465927	0.070584	6.60102	4.08339e-11	1.20278e-09	chr15	77644786	77726375	-	NA	Myh9
ENSMUSG00000028782,15	6998.34	-0.813705	0.12328	-6.60048	4.09841e-11	1.20563e-09	chr4	129878662	129916426	+	NA	Adgrb2
ENSMUSG00000058975,8	10089	-1.20981	0.18349	-6.59329	4.30176e-11	1.2638e-09	chr7	46045920	46088128	+	NA	Kcnc1
ENSMUSG00000022945,13	97.6993	-1.95809	0.297059	-6.59159	4.35132e-11	1.27669e-09	chr16	93680788	93703003	+	NA	Chaf1b
ENSMUSG00000079111,4	1497.61	-0.721351	0.109458	-6.59023	4.39132e-11	1.28675e-09	chr5	143389592	143407656	+	NA	Kdelr2
ENSMUSG00000027111,17	1621.5	-0.687932	0.104393	-6.58981	4.40398e-11	1.28878e-09	chr2	71575959	71688760	+	NA	Itga6
ENSMUSG00000021569,11	64.8329	-1.9578	0.297144	-6.58873	4.43598e-11	1.29646e-09	chr13	74059465	74085903	-	NA	Trip13
ENSMUSG00000032394,7	120.436	-1.4097	0.214426	-6.57431	4.88808e-11	1.42674e-09	chr9	65048470	65093154	+	NA	Igdcc3
ENSMUSG00000006782,17	3269.2	0.716834	0.109052	6.57335	4.91956e-11	1.43406e-09	chr11	100465729	100482555	+	NA	Cnp
ENSMUSG00000030103,12	3290.61	0.732905	0.111507	6.57271	4.94069e-11	1.43836e-09	chr6	108637589	108643886	+	NA	Bhlhe40
ENSMUSG00000037541,23	100.575	-1.37585	0.20937	-6.57138	4.98513e-11	1.44942e-09	chr7	143555664	143978231	+	NA	Shank2
ENSMUSG00000028525,17	4471.95	0.745159	0.113423	6.56972	5.04097e-11	1.46377e-09	chr4	101944739	102464456	+	NA	Pde4b
ENSMUSG00000035299,17	101.874	-1.57263	0.239412	-6.56872	5.07483e-11	1.4717e-09	chrX	168468194	168788732	+	NA	Mid1
ENSMUSG00000022816,12	1657.1	-1.20124	0.182936	-6.56648	5.15184e-11	1.49211e-09	chr16	37597234	37656876	+	NA	Fstl1
ENSMUSG00000027248,14	7882	-1.00247	0.152706	-6.56471	5.21335e-11	1.50799e-09	chr2	121244255	121269168	+	NA	Pdia3
ENSMUSG00000067889,7	243.135	-1.20364	0.183443	-6.56139	5.33072e-11	1.53996e-09	chr19	4761194	4802388	+	NA	Sptbn2
ENSMUSG00000016194,15	40.9835	-2.39824	0.365704	-6.55786	5.45842e-11	1.57483e-09	chr1	192903941	192946383	-	NA	Hsd11b1
ENSMUSG00000053519,18	770.09	-1.06067	0.161753	-6.55735	5.47708e-11	1.57617e-09	chr11	33579338	33943152	-	NA	Kcnip1
ENSMUSG00000028312,20	957.632	-1.0383	0.158337	-6.55752	5.47118e-11	1.57617e-09	chr4	52439242	52488260	+	NA	Smc2
ENSMUSG00000044628,6	48.6892	1.92364	0.293473	6.55475	5.57343e-11	1.60184e-09	chr2	25132940	25134274	+	NA	Rnf208
ENSMUSG00000040354,15	3820.73	0.778385	0.118819	6.551	5.71541e-11	1.64056e-09	chr10	127132089	127147655	-	NA	Mars1
ENSMUSG00000037852,9	24523.4	-0.827725	0.126406	-6.54816	5.82484e-11	1.66984e-09	chr8	65045575	65146088	-	NA	Cpe
ENSMUSG00000023908,9	407.821	-0.951445	0.145395	-6.54385	5.99542e-11	1.71655e-09	chr17	23945309	23955709	+	NA	Pkmyt1
ENSMUSG00000000037,18	25.5354	-2.59977	0.397333	-6.54304	6.02794e-11	1.72367e-09	chrX	159865520	160041209	+	NA	Scml2
ENSMUSG00000029270,11	275.822	-1.11912	0.171106	-6.54053	6.13018e-11	1.75068e-09	chr5	108055918	108134951	-	NA	Dipk1a
ENSMUSG00000035900,19	1334.8	-0.623569	0.0953582	-6.53923	6.18352e-11	1.76368e-09	chr15	85941895	86021835	+	NA	Gramd4
ENSMUSG00000054720,13	1481.03	-0.802299	0.122763	-6.53533	6.34678e-11	1.80795e-09	chr5	105667253	105760884	+	NA	Lrrc8c
ENSMUSG00000039385,6	786.383	-1.13445	0.17367	-6.53221	6.48068e-11	1.84376e-09	chr15	13028786	13173761	-	NA	Cdh6
ENSMUSG00000007613,16	240.668	-1.06228	0.162707	-6.52875	6.63197e-11	1.88442e-09	chr4	47353221	47414931	+	NA	Tgfbr1
ENSMUSG00000050587,15	667.5	0.713675	0.109328	6.52784	6.67265e-11	1.89359e-09	chr2	96148513	97462011	+	NA	Lrrc4c
ENSMUSG00000048388,4	1874.13	-0.548929	0.0841037	-6.52681	6.71841e-11	1.90417e-09	chr2	83642979	83713830	+	NA	Fam171b
ENSMUSG00000002949,16	2523.29	0.846593	0.129739	6.52534	6.78477e-11	1.92056e-09	chr8	4309730	4325913	-	NA	Timm44
ENSMUSG00000037466,14	120.764	-1.87271	0.287026	-6.52452	6.82176e-11	1.9286e-09	chr12	113120040	113129668	+	NA	Tedc1
ENSMUSG00000050272,11	1448.5	-0.895288	0.137374	-6.51716	7.16495e-11	2.02309e-09	chr16	96392039	96971952	-	NA	Dscam
ENSMUSG00000034810,8	88.4803	-1.65666	0.254319	-6.51409	7.31339e-11	2.06241e-09	chr2	66503768	66615258	-	NA	Scn7a
ENSMUSG00000027496,16	161.329	-1.74622	0.268166	-6.51172	7.42936e-11	2.0925e-09	chr2	172198109	172212455	-	NA	Aurka
ENSMUSG00000039396,12	141.609	-1.96181	0.301413	-6.50871	7.57974e-11	2.13038e-09	chr8	54039901	54092100	-	NA	Neil3
ENSMUSG00000030094,9	701.599	0.739212	0.113574	6.50865	7.5828e-11	2.13038e-09	chr6	91466286	91492870	-	NA	Xpc
ENSMUSG00000018906,15	143.698	1.17778	0.181141	6.50199	7.92637e-11	2.22413e-09	chr11	53990920	54022491	+	NA	P4ha2
ENSMUSG00000022935,17	17.5132	-2.54866	0.392242	-6.49769	8.15651e-11	2.28585e-09	chr16	87692787	88087153	-	NA	Grik1
ENSMUSG00000037211,13	1279.97	-0.75827	0.116755	-6.49451	8.33044e-11	2.3317e-09	chr3	37694095	37698747	+	NA	Spry1
ENSMUSG00000110458,2	122.262	1.14392	0.176143	6.49426	8.3441e-11	2.33262e-09	chr8	20697984	20698095	+	NA	Gm21769
ENSMUSG00000087006,4	325.653	1.09094	0.168028	6.49261	8.43622e-11	2.35544e-09	chr2	93786154	93787546	-	NA	Gm13889
ENSMUSG00000026587,16	5006.07	-1.11538	0.171807	-6.49206	8.46707e-11	2.36113e-09	chr1	158189842	158519351	+	NA	Astn1
ENSMUSG00000096014,2	2096.01	1.02655	0.158173	6.49005	8.58076e-11	2.38987e-09	chr8	12445294	12450126	+	NA	Sox1
ENSMUSG00000037762,7	489.944	-1.02197	0.157482	-6.48944	8.61555e-11	2.39659e-09	chr10	70080929	70121798	+	NA	Slc16a9
ENSMUSG00000100252,7	33.7883	-2.05026	0.315976	-6.48865	8.66108e-11	2.40628e-09	chr3	17844084	17863134	+	NA	Mir124-2hg
ENSMUSG00000037846,19	69.3201	-1.78829	0.275685	-6.4867	8.77347e-11	2.4345e-09	chr10	67815399	67895570	+	NA	Rtkn2
ENSMUSG00000044201,11	105.921	-1.89186	0.291669	-6.48631	8.79623e-11	2.43781e-09	chr18	34866045	34884586	-	NA	Cdc25c
ENSMUSG00000046807,11	435.903	-1.33498	0.205886	-6.48409	8.92714e-11	2.47105e-09	chr10	75385956	75396164	-	NA	Lrrc75b
ENSMUSG00000036022,16	131.25	-1.19836	0.184859	-6.48257	9.01747e-11	2.49299e-09	chrX	52332291	52358682	-	NA	Fam122b
ENSMUSG00000026051,9	308.962	-2.26596	0.349565	-6.48223	9.03772e-11	2.49552e-09	chr1	43769761	43781738	+	NA	Ecrg4
ENSMUSG00000038128,8	35.9995	-2.34242	0.361875	-6.473	9.60757e-11	2.64962e-09	chr18	33067983	33324281	+	NA	Camk4
ENSMUSG00000064215,14	1909.41	-1.1113	0.171708	-6.47205	9.66845e-11	2.66314e-09	chr12	103400469	103406498	+	NA	Ifi27
ENSMUSG00000069833,14	817.652	1.95175	0.301609	6.47113	9.72734e-11	2.67609e-09	chr19	8966647	9054278	+	NA	Ahnak
ENSMUSG00000031790,9	27600.4	-1.12901	0.17458	-6.46699	9.99746e-11	2.74704e-09	chr8	96078895	96101708	+	NA	Mmp15
ENSMUSG00000040600,10	551.435	0.91099	0.140887	6.46611	1.00555e-10	2.75963e-09	chr3	107784544	107800216	+	NA	Eps8l3
ENSMUSG00000017344,5	20.6198	-2.61647	0.404721	-6.46487	1.01385e-10	2.77901e-09	chr11	78389916	78393150	+	NA	Vtn
ENSMUSG00000034832,16	2606.09	-0.836895	0.129556	-6.45973	1.04889e-10	2.87155e-09	chr6	83339354	83436066	-	NA	Tet3
ENSMUSG00000022112,15	70.9961	-1.43047	0.221456	-6.45939	1.05125e-10	2.87453e-09	chr14	115329646	116762591	+	NA	Gpc5
ENSMUSG00000023495,14	736.314	-0.892661	0.138229	-6.45785	1.062e-10	2.9004e-09	chr9	106330489	106341211	+	NA	Pcbp4
ENSMUSG00000021668,16	990.742	0.96846	0.149989	6.45687	1.06893e-10	2.91579e-09	chr13	96617197	96679087	-	NA	Polk
ENSMUSG00000027201,17	2159.6	-0.763972	0.118377	-6.45373	1.09127e-10	2.97313e-09	chr2	124926547	124965581	-	NA	Myef2
ENSMUSG00000028990,14	892.046	0.701252	0.108804	6.4451	1.15524e-10	3.14359e-09	chr4	149569685	149581125	+	NA	Lzic
ENSMUSG00000034906,16	414.286	-1.25457	0.194758	-6.44168	1.18156e-10	3.21133e-09	chr2	126945728	126975874	-	NA	Ncaph
ENSMUSG00000086414,3	273.31	-1.06125	0.164764	-6.44102	1.18674e-10	3.22151e-09	chr7	105411527	105512857	+	NA	Gm15645
ENSMUSG00000036368,9	96.6165	1.27371	0.197778	6.44013	1.19373e-10	3.23659e-09	chr17	79919291	80000621	+	NA	Rmdn2
ENSMUSG00000023904,11	564.196	0.881919	0.13695	6.43973	1.19688e-10	3.24121e-09	chr17	23892569	23894201	+	NA	Hcfc1r1
ENSMUSG00000020733,4	974.274	-0.910673	0.14145	-6.43815	1.20942e-10	3.27124e-09	chr11	115054166	115072007	+	NA	Slc9a3r1
ENSMUSG00000071317,5	71.5237	-1.93138	0.300035	-6.43718	1.2171e-10	3.28621e-09	chr10	45211867	45248575	+	NA	Bves
ENSMUSG00000006651,9	1290.09	-0.760874	0.118202	-6.43709	1.21787e-10	3.28621e-09	chr7	30134406	30144960	-	NA	Aplp1
ENSMUSG00000017716,16	258.995	-1.28747	0.200209	-6.43062	1.27083e-10	3.41681e-09	chr11	117740076	117746569	+	NA	Birc5
ENSMUSG00000022351,15	3007.85	-1.18055	0.183573	-6.43093	1.26822e-10	3.41681e-09	chr15	59186925	59203041	+	NA	Sqle
ENSMUSG00000047423,11	908.419	0.784518	0.121996	6.43067	1.27043e-10	3.41681e-09	chr19	5475171	5477341	+	NA	AI837181
ENSMUSG00000028811,13	2085.71	0.702662	0.109367	6.4248	1.32047e-10	3.54604e-09	chr4	129083552	129113400	+	NA	Yars
ENSMUSG00000047250,14	36.5534	-2.19539	0.341947	-6.42024	1.36057e-10	3.64938e-09	chr2	36120437	36142284	+	NA	Ptgs1
ENSMUSG00000045659,19	1310.71	0.829824	0.129278	6.41892	1.37246e-10	3.67689e-09	chr7	115722719	115907611	-	NA	Plekha7
ENSMUSG00000028212,17	152.572	-1.39064	0.216732	-6.41638	1.39554e-10	3.73429e-09	chr4	11191350	11204779	+	NA	Ccne2
ENSMUSG00000024743,17	647.33	-0.848861	0.132325	-6.41499	1.40828e-10	3.76388e-09	chr19	10366453	10430544	+	NA	Syt7
ENSMUSG00000117901,2	65.8659	-1.79981	0.280735	-6.41107	1.44499e-10	3.85741e-09	chr19	7064833	7065786	-	NA	AC109619,1
ENSMUSG00000024579,8	1160.03	-0.817181	0.127475	-6.41051	1.45033e-10	3.86709e-09	chr18	61829907	61840706	-	NA	Pcyox1l
ENSMUSG00000022507,7	2142.31	0.858804	0.133998	6.40906	1.4642e-10	3.89945e-09	chr16	8647963	8676786	+	NA	1810013L24Rik
ENSMUSG00000049775,17	10695.8	-0.890374	0.138999	-6.40562	1.49762e-10	3.98373e-09	chrX	165990088	165992311	-	NA	Tmsb4x
ENSMUSG00000032690,17	53.7077	-2.18314	0.340867	-6.40468	1.50685e-10	4.00357e-09	chr5	120868397	120887918	-	NA	Oas2
ENSMUSG00000026779,7	216.719	-1.61918	0.252822	-6.40443	1.50929e-10	4.00531e-09	chr2	23005617	23046036	-	NA	Mastl
ENSMUSG00000032633,13	2122.09	1.037	0.161946	6.40337	1.5198e-10	4.02845e-09	chr11	59682233	59700842	-	NA	Flcn
ENSMUSG00000086645,3	32.9813	1.9574	0.305748	6.40199	1.53366e-10	4.06041e-09	chr16	31246693	31248594	-	NA	Gm15743
ENSMUSG00000041064,15	153.636	-1.875	0.292992	-6.39948	1.55908e-10	4.12286e-09	chr9	65494441	65503249	+	NA	Pif1
ENSMUSG00000023243,10	25.79	-2.60835	0.407636	-6.39872	1.56687e-10	4.1386e-09	chr14	20190124	20231877	-	NA	Kcnk5
ENSMUSG00000070304,13	13.4723	-2.70796	0.423258	-6.39789	1.57544e-10	4.15635e-09	chr9	45029079	45041368	+	NA	Scn2b
ENSMUSG00000022840,10	114.424	-1.48084	0.231546	-6.39546	1.60062e-10	4.21783e-09	chr16	34975246	35126108	+	NA	Adcy5
ENSMUSG00000037902,19	1066.84	-1.26474	0.197815	-6.39356	1.62067e-10	4.2607e-09	chr2	129434754	129474148	+	NA	Sirpa
ENSMUSG00000024513,17	777.794	0.69738	0.109072	6.39374	1.61882e-10	4.2607e-09	chr18	70701259	70759202	+	NA	Mbd2
ENSMUSG00000041219,15	1110.08	-0.958976	0.150058	-6.39072	1.65109e-10	4.3255e-09	chr2	113661836	113679006	-	NA	Arhgap11a
ENSMUSG00000026121,14	804.31	-0.691046	0.108131	-6.39081	1.65013e-10	4.3255e-09	chr1	36587719	36597430	-	NA	Sema4c
ENSMUSG00000033885,16	998.9	0.711733	0.111365	6.39098	1.64829e-10	4.3255e-09	chr14	14304655	14371562	-	NA	Pxk
ENSMUSG00000027792,12	823.76	-1.11057	0.173819	-6.38925	1.66707e-10	4.36229e-09	chr3	73543140	73615748	-	NA	Bche
ENSMUSG00000027533,11	3390.1	-0.713324	0.111707	-6.38569	1.7063e-10	4.45978e-09	chr3	10077607	10081667	+	NA	Fabp5
ENSMUSG00000031608,14	603.067	-0.635893	0.0996098	-6.38384	1.72706e-10	4.50879e-09	chr8	57976861	58106066	-	NA	Galnt7
ENSMUSG00000002908,18	298.476	0.780896	0.122333	6.38337	1.73235e-10	4.51737e-09	chr8	71294692	71315902	-	NA	Kcnn1
ENSMUSG00000102278,2	20.8051	-2.52336	0.395343	-6.38271	1.73983e-10	4.53161e-09	chr1	172215800	172218556	-	NA	Gm37145
ENSMUSG00000039835,17	1360.49	-0.608056	0.095277	-6.38198	1.74816e-10	4.54804e-09	chr10	18194732	18409640	+	NA	Nhsl1
ENSMUSG00000073755,5	285.157	0.821807	0.128824	6.37928	1.77922e-10	4.62352e-09	chr4	126503610	126508164	+	NA	5730409E04Rik
ENSMUSG00000022208,13	54.5301	-1.96674	0.308365	-6.37798	1.79439e-10	4.65755e-09	chr14	55344282	55354392	-	NA	Jph4
ENSMUSG00000066000,13	9.91138	-2.79136	0.437801	-6.37587	1.81928e-10	4.71671e-09	chr4	147696393	147726970	-	NA	Zfp979
ENSMUSG00000041801,6	5867.48	0.822967	0.129171	6.37114	1.87628e-10	4.8589e-09	chr1	135693856	135696874	+	NA	Phlda3
ENSMUSG00000033952,15	1086.15	-2.1473	0.33719	-6.36821	1.91242e-10	4.94678e-09	chr1	139382509	139421829	+	NA	Aspm
ENSMUSG00000027070,15	67.5461	-1.67514	0.263435	-6.35881	2.03325e-10	5.25331e-09	chr2	69254683	69416409	-	NA	Lrp2
ENSMUSG00000033849,4	317.49	-1.50794	0.237154	-6.35849	2.03745e-10	5.25812e-09	chr1	143516401	143530352	+	NA	B3galt2
ENSMUSG00000062980,16	24.3973	2.25408	0.354621	6.35631	2.06657e-10	5.32715e-09	chr6	21985914	22256403	+	NA	Cped1
ENSMUSG00000103309,2	13678.6	-0.763223	0.1201	-6.35489	2.0857e-10	5.37031e-09	chr18	37938770	37940975	-	NA	BC037039
ENSMUSG00000018983,10	117.924	-1.81909	0.286385	-6.35188	2.12696e-10	5.45783e-09	chr4	135899704	135923368	+	NA	E2f2
ENSMUSG00000007783,11	3984.65	-0.564307	0.0888405	-6.35191	2.12653e-10	5.45783e-09	chr7	44608795	44624275	-	NA	Cpt1c
ENSMUSG00000020774,10	61.7174	1.6382	0.257896	6.35219	2.12275e-10	5.45783e-09	chr11	73195817	73220422	-	NA	Aspa
ENSMUSG00000030062,8	3339.72	-0.770783	0.121443	-6.34686	2.19749e-10	5.63238e-09	chr6	88061463	88082286	+	NA	Rpn1
ENSMUSG00000070327,15	4799.54	-0.93933	0.148009	-6.34642	2.2039e-10	5.64239e-09	chr11	119283925	119378244	+	NA	Rnf213
ENSMUSG00000006403,14	2379.99	-1.10883	0.174738	-6.34566	2.21468e-10	5.66355e-09	chr1	171077989	171088206	+	NA	Adamts4
ENSMUSG00000038608,16	1316.94	-0.985878	0.155371	-6.34533	2.21951e-10	5.66944e-09	chr1	80478789	80736244	-	NA	Dock10
ENSMUSG00000000266,12	1088.7	0.707435	0.111644	6.3365	2.3504e-10	5.99698e-09	chrX	139565347	139668464	+	NA	Mid2
ENSMUSG00000026556,16	1085.48	-0.860244	0.135807	-6.3343	2.38421e-10	6.07637e-09	chr1	171828526	171856011	-	NA	Vangl2
ENSMUSG00000043943,15	21.2885	-2.38595	0.376973	-6.32924	2.46364e-10	6.2717e-09	chr9	18233246	18314291	-	NA	Naalad2
ENSMUSG00000025875,15	906.098	0.745087	0.117772	6.32653	2.50732e-10	6.37567e-09	chr13	54937189	54944589	+	NA	Tspan17
ENSMUSG00000025551,14	44.0219	-2.12473	0.336125	-6.32125	2.59452e-10	6.58997e-09	chr14	124215318	124914539	-	NA	Fgf14
ENSMUSG00000027203,16	264	-1.17013	0.185162	-6.3195	2.62419e-10	6.65781e-09	chr2	125089109	125100528	+	NA	Dut
ENSMUSG00000059791,15	315.786	-1.33408	0.211192	-6.31689	2.66877e-10	6.75568e-09	chr17	36172209	36176294	+	NA	Nrm
ENSMUSG00000057229,12	614.052	1.01576	0.160797	6.31705	2.66609e-10	6.75568e-09	chr7	25318838	25324976	+	NA	Dmac2
ENSMUSG00000026343,7	36.428	-2.08575	0.330361	-6.31357	2.72675e-10	6.89469e-09	chr1	125604731	125801599	+	NA	Gpr39
ENSMUSG00000045045,8	1035.75	0.563073	0.0892379	6.30979	2.79412e-10	7.05712e-09	chr19	4661812	4665695	-	NA	Lrfn4
ENSMUSG00000097752,3	50.0547	1.75456	0.278109	6.30887	2.81071e-10	7.09106e-09	chr13	40881283	40888638	+	NA	Gm26688
ENSMUSG00000050295,5	706.422	-0.789997	0.125266	-6.30653	2.85363e-10	7.19126e-09	chr13	31990615	31996459	+	NA	Foxc1
ENSMUSG00000021368,16	471.437	0.968589	0.153623	6.30495	2.88279e-10	7.25664e-09	chr13	43305215	43324977	-	NA	Tbc1d7
ENSMUSG00000026463,18	775.363	-1.12775	0.178898	-6.30386	2.90329e-10	7.29193e-09	chr1	133627194	133728779	-	NA	Atp2b4
ENSMUSG00000079084,13	371.245	-1.08853	0.172676	-6.30389	2.90265e-10	7.29193e-09	chr9	13246535	13292867	+	NA	Ccdc82
ENSMUSG00000033948,4	437.891	-1.00672	0.159757	-6.30155	2.94679e-10	7.3847e-09	chr4	116734572	116846461	+	NA	Zswim5
ENSMUSG00000045795,11	446.744	1.21095	0.192165	6.30165	2.94498e-10	7.3847e-09	chr7	81221013	81246584	+	NA	Whamm
ENSMUSG00000029343,18	26.8215	-2.40873	0.383208	-6.28569	3.2639e-10	8.17029e-09	chr5	112403680	112417451	+	NA	Crybb1
ENSMUSG00000074785,6	182.093	-1.06583	0.169745	-6.27903	3.4069e-10	8.51877e-09	chr10	94626727	94780697	-	NA	Plxnc1
ENSMUSG00000036006,21	180.127	-2.62456	0.418067	-6.27786	3.43267e-10	8.57366e-09	chr13	24685507	24917799	+	NA	Ripor2
ENSMUSG00000037996,18	65.836	-1.69584	0.270179	-6.27672	3.45796e-10	8.62727e-09	chr4	86901360	87148714	-	NA	Slc24a2
ENSMUSG00000035067,10	450.657	-0.820737	0.130774	-6.27602	3.47357e-10	8.6566e-09	chr14	63843951	64058258	+	NA	Xkr6
ENSMUSG00000102918,2	21570.2	-0.784544	0.125048	-6.27395	3.52005e-10	8.76274e-09	chr18	37939416	37974926	+	NA	Pcdhgc3
ENSMUSG00000003526,13	159.859	-1.05054	0.167466	-6.27313	3.53865e-10	8.79932e-09	chr16	17878220	17908067	-	NA	Prodh
ENSMUSG00000068874,14	33.5794	-2.01178	0.321039	-6.26647	3.69314e-10	9.17334e-09	chr3	94840366	94852069	+	NA	Selenbp1
ENSMUSG00000033618,8	134.568	-1.21771	0.194497	-6.26083	3.8294e-10	9.49296e-09	chr16	21613095	21752189	+	NA	Map3k13
ENSMUSG00000021670,15	3622.76	-1.00392	0.160353	-6.2607	3.83259e-10	9.49296e-09	chr13	96785474	96807444	-	NA	Hmgcr
ENSMUSG00000034871,3	466.767	0.930188	0.148578	6.26062	3.83447e-10	9.49296e-09	chr4	106591085	106605489	+	NA	Fam151a
ENSMUSG00000024603,9	3355.28	0.76694	0.122511	6.26015	3.846e-10	9.51102e-09	chr18	60659256	60691838	+	NA	Dctn4
ENSMUSG00000021608,16	3148.68	-0.585682	0.0935615	-6.25986	3.85323e-10	9.51844e-09	chr13	73615315	73664541	+	NA	Lpcat1
ENSMUSG00000037071,4	8729.85	-0.672919	0.107571	-6.25556	3.96093e-10	9.77377e-09	chr19	44382893	44396318	-	NA	Scd1
ENSMUSG00000037206,16	1251.74	-2.0087	0.32117	-6.25433	3.99228e-10	9.84033e-09	chr9	58063550	58111589	-	NA	Islr
ENSMUSG00000090958,3	51.3829	-1.85176	0.296094	-6.25397	4.00139e-10	9.852e-09	chr7	98138489	98151388	+	NA	Lrrc32
ENSMUSG00000037278,10	346.644	-0.883018	0.141217	-6.2529	4.02889e-10	9.90886e-09	chr11	78432642	78441603	-	NA	Tmem97
ENSMUSG00000029060,18	2090.63	0.729645	0.116711	6.25174	4.05908e-10	9.97222e-09	chr4	155739133	155753655	-	NA	Mib2
ENSMUSG00000036223,17	53.1436	-2.16343	0.346283	-6.24759	4.16847e-10	1.02298e-08	chr18	74328369	74340889	-	NA	Ska1
ENSMUSG00000020282,19	1984.84	-0.869483	0.139246	-6.24421	4.25937e-10	1.04415e-08	chr11	32159584	32172300	-	NA	Rhbdf1
ENSMUSG00000007659,19	1397.15	0.789856	0.126541	6.24192	4.32239e-10	1.05845e-08	chr2	152622587	152673648	-	NA	Bcl2l1
ENSMUSG00000032289,16	23.1565	-2.30857	0.370084	-6.23797	4.43296e-10	1.08434e-08	chr9	59874213	60429329	-	NA	Thsd4
ENSMUSG00000032020,16	292.185	-1.52186	0.244075	-6.2352	4.51187e-10	1.10244e-08	chr9	40922393	41072993	-	NA	Ubash3b
ENSMUSG00000020627,11	200.579	-1.22136	0.195927	-6.23377	4.55348e-10	1.1114e-08	chr12	5127471	5425682	-	NA	Klhl29
ENSMUSG00000069910,3	63.8264	-2.21155	0.354803	-6.23319	4.57042e-10	1.11433e-08	chr11	34700016	34724468	-	NA	Spdl1
ENSMUSG00000040435,13	816.17	1.02101	0.163904	6.22927	4.686e-10	1.14127e-08	chr7	45172339	45175692	-	NA	Ppp1r15a
ENSMUSG00000051220,3	154.924	-1.75056	0.281075	-6.22809	4.7216e-10	1.1487e-08	chrX	101185321	101200697	-	NA	Ercc6l
ENSMUSG00000046139,9	783.413	0.610672	0.09806	6.22753	4.73836e-10	1.15153e-08	chr19	11889762	11922455	+	NA	Patl1
ENSMUSG00000023942,16	912.53	-0.955622	0.153614	-6.22091	4.94273e-10	1.1999e-08	chr17	45896125	45910532	-	NA	Slc29a1
ENSMUSG00000084915,3	362.955	0.893618	0.143683	6.21939	4.99088e-10	1.21029e-08	chr15	89360438	89369050	+	NA	C230037L18Rik
ENSMUSG00000022342,7	57.4533	-2.18352	0.351203	-6.21726	5.05916e-10	1.22552e-08	chr15	44969679	44978316	-	NA	Kcnv1
ENSMUSG00000000028,16	109.905	-1.56218	0.251336	-6.2155	5.1162e-10	1.23801e-08	chr16	18599196	18630737	-	NA	Cdc45
ENSMUSG00000036040,15	138.233	-2.40238	0.386555	-6.21484	5.13768e-10	1.24187e-08	chr2	26969390	26998993	+	NA	Adamtsl2
ENSMUSG00000111293,2	17.9224	2.3882	0.384433	6.21227	5.22238e-10	1.26099e-08	chr10	42737377	42740695	-	NA	Gm34006
ENSMUSG00000042846,9	105.23	-1.48616	0.239362	-6.20884	5.33758e-10	1.28743e-08	chr10	63764250	63926056	-	NA	Lrrtm3
ENSMUSG00000056216,10	1186.38	0.880917	0.141893	6.20831	5.35572e-10	1.29042e-08	chr7	34745846	34755998	-	NA	Cebpg
ENSMUSG00000031618,14	151.692	1.24116	0.199954	6.20724	5.39235e-10	1.29786e-08	chr8	77626069	77971641	+	NA	Nr3c2
ENSMUSG00000053552,15	671.796	0.94861	0.152946	6.20227	5.5656e-10	1.33812e-08	chr2	130137088	130212401	+	NA	Ebf4
ENSMUSG00000079553,12	531.157	-1.12079	0.180712	-6.20204	5.57363e-10	1.33862e-08	chr17	34094632	34109635	-	NA	Kifc1
ENSMUSG00000054409,6	65.7438	1.82049	0.293641	6.19971	5.65688e-10	1.35717e-08	chr15	43728041	43733432	-	NA	Tmem74
ENSMUSG00000040472,16	1032.93	0.622027	0.100384	6.19648	5.77409e-10	1.38381e-08	chr14	55952872	55959720	-	NA	Rabggta
ENSMUSG00000071424,11	81.0429	1.64172	0.264956	6.19621	5.78375e-10	1.38465e-08	chr6	63232859	64681307	+	NA	Grid2
ENSMUSG00000085023,2	264.241	-1.38664	0.223833	-6.19497	5.8297e-10	1.39417e-08	chr4	106444293	106446305	-	NA	Gm12744
ENSMUSG00000032359,15	360.121	0.837085	0.135162	6.19321	5.89494e-10	1.40678e-08	chr9	89936204	89958142	+	NA	Ctsh
ENSMUSG00000112421,2	232.245	0.915394	0.147804	6.19329	5.89205e-10	1.40678e-08	chr12	80629784	80643914	-	NA	4933406B15Rik
ENSMUSG00000010067,14	719.173	0.789346	0.127525	6.18972	6.0273e-10	1.43685e-08	chr9	107428753	107439466	+	NA	Rassf1
ENSMUSG00000069601,15	1734.45	1.01278	0.163647	6.18879	6.06263e-10	1.44374e-08	chr10	69234602	69863268	+	NA	Ank3
ENSMUSG00000033392,17	3762.39	0.639307	0.103351	6.18576	6.18059e-10	1.46953e-08	chr9	113570540	113748750	+	NA	Clasp2
ENSMUSG00000024059,11	3265.2	0.749578	0.12118	6.18567	6.184e-10	1.46953e-08	chr17	72075467	72171268	+	NA	Clip4
ENSMUSG00000009418,17	4885.62	-0.978865	0.158294	-6.18384	6.256e-10	1.48507e-08	chr1	135362317	135615843	-	NA	Nav1
ENSMUSG00000005142,11	992.845	-0.849972	0.137504	-6.18145	6.35157e-10	1.50617e-08	chr8	85809898	85824911	+	NA	Man2b1
ENSMUSG00000021194,7	86.8848	-2.08643	0.337708	-6.17821	6.48338e-10	1.53581e-08	chr12	102521227	102531287	+	NA	Chga
ENSMUSG00000027962,15	1513.49	-0.880807	0.142603	-6.17666	6.54739e-10	1.54771e-08	chr3	115903597	115923337	-	NA	Vcam1
ENSMUSG00000025509,16	1533.41	0.728062	0.117873	6.17668	6.5462e-10	1.54771e-08	chr7	141035110	141040656	+	NA	Pnpla2
ENSMUSG00000050822,12	84.4345	-1.5228	0.246575	-6.17581	6.58241e-10	1.55436e-08	chr5	142678266	142708245	+	NA	Slc29a4
ENSMUSG00000033227,8	25.6409	-2.35073	0.38103	-6.16942	6.85404e-10	1.61681e-08	chr1	74811050	74824481	+	NA	Wnt6
ENSMUSG00000036019,9	571.167	-1.09944	0.178251	-6.16789	6.92064e-10	1.63081e-08	chr10	105023523	105410312	-	NA	Tmtc2
ENSMUSG00000019773,8	124.307	-1.59481	0.258751	-6.16348	7.11635e-10	1.67517e-08	chr10	5749159	5755600	-	NA	Fbxo5
ENSMUSG00000021483,9	237	1.06845	0.173379	6.16249	7.16116e-10	1.68396e-08	chr13	64580127	64589587	+	NA	Cdk20
ENSMUSG00000050229,4	2556.36	-0.617396	0.100191	-6.16222	7.17343e-10	1.68508e-08	chr1	172204112	172211666	+	NA	Pigm
ENSMUSG00000048376,7	2395.46	-0.696917	0.113136	-6.15998	7.27546e-10	1.70727e-08	chr13	95738310	95754995	-	NA	F2r
ENSMUSG00000116138,2	775.618	0.754599	0.122595	6.15522	7.49725e-10	1.75748e-08	chr15	76605664	76608045	-	NA	C030006K11Rik
ENSMUSG00000032036,16	1852.54	-0.847378	0.137693	-6.1541	7.55064e-10	1.76729e-08	chr9	34397189	34948012	+	NA	Kirrel3
ENSMUSG00000026674,10	276.55	1.09021	0.177155	6.15401	7.55482e-10	1.76729e-08	chr1	169799875	169938331	-	NA	Ddr2
ENSMUSG00000038546,10	2160.78	0.746901	0.121418	6.15146	7.67715e-10	1.79405e-08	chr13	43556150	43634758	-	NA	Ranbp9
ENSMUSG00000027765,7	1762.12	0.547271	0.088988	6.14994	7.75122e-10	1.80947e-08	chr3	60910215	60916403	+	NA	P2ry1
ENSMUSG00000004880,12	759.432	-1.02979	0.167504	-6.14787	7.85291e-10	1.83132e-08	chr1	181642899	181670611	-	NA	Lbr
ENSMUSG00000021703,10	1972	-0.88523	0.144033	-6.14603	7.94486e-10	1.84893e-08	chr13	92747598	92848455	+	NA	Serinc5
ENSMUSG00000041936,19	8540.33	-0.744881	0.121196	-6.14611	7.94055e-10	1.84893e-08	chr4	156249746	156281945	-	NA	Agrn
ENSMUSG00000098318,8	79.0755	-1.57061	0.255719	-6.14193	8.15269e-10	1.8942e-08	chr6	134906054	134933761	+	NA	Lockd
ENSMUSG00000025408,16	739.92	1.23417	0.200943	6.14186	8.15625e-10	1.8942e-08	chr10	127126642	127132157	+	NA	Ddit3
ENSMUSG00000032815,17	471.298	-1.25598	0.204571	-6.13958	8.27393e-10	1.91955e-08	chr8	123995038	124045315	-	NA	Fanca
ENSMUSG00000030623,5	2405.66	-0.669806	0.109145	-6.13684	8.41777e-10	1.95091e-08	chr7	89159214	89161081	+	NA	Prss23os
ENSMUSG00000021750,17	59.4534	-1.9402	0.316319	-6.13367	8.58736e-10	1.98817e-08	chr14	14151749	14173499	+	NA	Fam107a
ENSMUSG00000043153,7	13.7039	2.61966	0.427213	6.13197	8.6795e-10	2.00744e-08	chr12	36431448	36739502	+	NA	Crppa
ENSMUSG00000033767,15	1223.56	-0.942532	0.153757	-6.13001	8.78727e-10	2.03027e-08	chr3	83804961	83947482	-	NA	Tmem131l
ENSMUSG00000001566,10	11.4781	2.65126	0.432542	6.12949	8.81604e-10	2.03483e-08	chr5	29678031	29683468	-	NA	Mnx1
ENSMUSG00000015536,15	1535.69	0.620904	0.101327	6.12774	8.91366e-10	2.05526e-08	chr13	114954771	114968811	+	NA	Mocs2
ENSMUSG00000018012,12	220.891	0.906584	0.147957	6.12734	8.9358e-10	2.05825e-08	chr11	120612295	120614795	+	NA	Rac3
ENSMUSG00000028613,16	694.599	-0.898037	0.146667	-6.12297	9.18487e-10	2.11346e-08	chr4	107659065	107734037	+	NA	Lrp8
ENSMUSG00000019261,4	2384.49	0.603802	0.0987008	6.1175	9.50569e-10	2.18505e-08	chr8	71358575	71370173	+	NA	Map1s
ENSMUSG00000037573,6	1651.51	0.829817	0.135676	6.11614	9.58679e-10	2.20144e-08	chr11	94102279	94106321	+	NA	Tob1
ENSMUSG00000099689,7	674.97	0.768193	0.125648	6.11385	9.72544e-10	2.231e-08	chr7	29607647	29616238	+	NA	Zfp383
ENSMUSG00000027763,14	1684.47	0.591299	0.096719	6.11358	9.74229e-10	2.23259e-08	chr3	60380250	60537171	+	NA	Mbnl1
ENSMUSG00000068742,12	1207.52	0.784693	0.128379	6.11231	9.82021e-10	2.24816e-08	chr2	92233990	92264388	-	NA	Cry2
ENSMUSG00000032440,14	688.111	-0.900363	0.147325	-6.11142	9.87463e-10	2.25832e-08	chr9	115913360	116004428	-	NA	Tgfbr2
ENSMUSG00000035551,7	574.569	1.18163	0.193399	6.10983	9.97369e-10	2.27866e-08	chr4	45809467	45826923	-	NA	Igfbpl1
ENSMUSG00000024812,12	1895.29	0.666044	0.109042	6.10815	1.00795e-09	2.3005e-08	chr19	24071868	24202394	-	NA	Tjp2
ENSMUSG00000097993,8	276.631	-1.49532	0.244964	-6.10423	1.03296e-09	2.35281e-08	chr1	135036234	135060332	-	NA	Ptprv
ENSMUSG00000035314,11	1998.15	-0.709881	0.116292	-6.1043	1.0325e-09	2.35281e-08	chr7	99030620	99111084	+	NA	Gdpd5
ENSMUSG00000066621,13	1494.23	0.505248	0.0827745	6.1039	1.03508e-09	2.35526e-08	chr5	144131259	144160433	-	NA	Tecpr1
ENSMUSG00000045534,5	70.3114	-1.97599	0.323837	-6.1018	1.04881e-09	2.38408e-08	chr6	126509513	126512375	-	NA	Kcna5
ENSMUSG00000034573,15	4293.34	-0.518354	0.0849727	-6.10024	1.05907e-09	2.40498e-08	chr5	103573057	103746169	+	NA	Ptpn13
ENSMUSG00000040414,9	1668.14	0.910707	0.149309	6.09949	1.06411e-09	2.41398e-08	chr19	43652239	43663320	-	NA	Slc25a28
ENSMUSG00000067377,13	919.986	-0.700483	0.114901	-6.09642	1.08473e-09	2.45829e-08	chrX	132791816	132799178	-	NA	Tspan6
ENSMUSG00000045498,2	67.2594	-1.43511	0.235519	-6.09339	1.10544e-09	2.50271e-08	chr18	37433851	37437638	+	NA	Pcdhb3
ENSMUSG00000025086,14	1309.91	1.04101	0.170877	6.09212	1.11428e-09	2.52017e-08	chr19	57441343	57479437	+	NA	Trub1
ENSMUSG00000038910,8	103.466	-1.45296	0.238562	-6.09051	1.12552e-09	2.54305e-08	chr17	50816430	50995512	+	NA	Plcl2
ENSMUSG00000004631,16	272.427	-0.975581	0.160275	-6.08694	1.15092e-09	2.59783e-08	chr6	4674349	4747207	-	NA	Sgce
ENSMUSG00000031214,14	952.937	0.591727	0.0973553	6.07802	1.21679e-09	2.7435e-08	chrX	97597882	97934631	-	NA	Ophn1
ENSMUSG00000003154,16	1131.66	0.757168	0.124578	6.07787	1.2179e-09	2.7435e-08	chr6	122796872	122822325	+	NA	Foxj2
ENSMUSG00000027562,13	858.948	-0.850597	0.139974	-6.07684	1.22575e-09	2.75843e-08	chr3	14951332	14965830	+	NA	Car2
ENSMUSG00000074607,12	23.8999	2.30396	0.379207	6.07573	1.23426e-09	2.77479e-08	chr2	163045044	163166090	+	NA	Tox2
ENSMUSG00000078202,4	261.876	-2.07579	0.341952	-6.07043	1.27571e-09	2.86512e-08	chr2	25070769	25073351	+	NA	Nrarp
ENSMUSG00000048058,18	426.659	-1.10678	0.182432	-6.06682	1.30466e-09	2.92722e-08	chr2	101780547	102016730	-	NA	Ldlrad3
ENSMUSG00000024193,9	126.937	-1.35635	0.223602	-6.06594	1.31187e-09	2.94047e-08	chr17	27152025	27156882	+	NA	Phf1
ENSMUSG00000018474,19	5514.54	-0.901624	0.148681	-6.06415	1.3265e-09	2.9703e-08	chr11	69234098	69260232	-	NA	Chd3
ENSMUSG00000024501,21	619.475	-0.833141	0.137425	-6.0625	1.34023e-09	2.99807e-08	chr18	43454048	43571351	-	NA	Dpysl3
ENSMUSG00000017861,12	119.578	-1.52203	0.251074	-6.0621	1.34357e-09	3.00256e-08	chr2	162896606	162926608	+	NA	Mybl2
ENSMUSG00000023008,19	332.336	-1.06825	0.176298	-6.05933	1.3669e-09	3.05165e-08	chr15	99215105	99268363	-	NA	Fmnl3
ENSMUSG00000002812,5	2139.19	0.531461	0.0877315	6.05781	1.37989e-09	3.07761e-08	chr11	60604948	60618089	-	NA	Flii
ENSMUSG00000024978,12	8965.29	0.498512	0.0822959	6.05756	1.38204e-09	3.07936e-08	chr19	55055699	55115670	-	NA	Gpam
ENSMUSG00000040998,19	555.101	-0.786624	0.129984	-6.05169	1.43331e-09	3.18859e-08	chr3	132587505	132656052	-	NA	Npnt
ENSMUSG00000027298,18	2014.99	-0.673928	0.111363	-6.05163	1.4339e-09	3.18859e-08	chr2	119628213	119648585	+	NA	Tyro3
ENSMUSG00000039410,17	82.5356	-1.87554	0.310161	-6.04699	1.47579e-09	3.27467e-08	chr4	154400581	154721330	-	NA	Prdm16
ENSMUSG00000041329,14	51663.4	0.636518	0.105264	6.04686	1.47698e-09	3.27467e-08	chr11	69490561	69496768	-	NA	Atp1b2
ENSMUSG00000074909,6	667.766	0.997739	0.164995	6.0471	1.47474e-09	3.27467e-08	chr19	29785799	29790374	-	NA	Ranbp6
ENSMUSG00000046387,6	380.276	-0.944156	0.156191	-6.04489	1.49507e-09	3.31153e-08	chr18	37617847	37622507	+	NA	Pcdhb17
ENSMUSG00000028524,22	441.489	-0.834991	0.13816	-6.04367	1.50649e-09	3.33354e-08	chr4	102598493	102830825	+	NA	Sgip1
ENSMUSG00000075027,11	30.1427	-2.05283	0.339769	-6.04182	1.52382e-09	3.36856e-08	chr2	92858300	92875077	+	NA	4631405J19Rik
ENSMUSG00000067586,5	65.0233	-1.52061	0.251712	-6.04108	1.53086e-09	3.38081e-08	chr13	51562674	51576833	+	NA	S1pr3
ENSMUSG00000037892,14	136.481	-1.29209	0.213898	-6.04068	1.53462e-09	3.3858e-08	chr3	49697744	49711774	-	NA	Pcdh18
ENSMUSG00000025981,14	658.168	0.855278	0.141597	6.04023	1.53895e-09	3.39202e-08	chr1	55091928	55111861	+	NA	Coq10b
ENSMUSG00000000567,6	3772.93	0.911441	0.151059	6.03369	1.60255e-09	3.52875e-08	chr11	112673049	112678586	+	NA	Sox9
ENSMUSG00000040721,10	2919.97	-0.899994	0.149188	-6.03261	1.61334e-09	3.54904e-08	chr14	55297718	55329781	-	NA	Zfhx2
ENSMUSG00000027306,16	352.875	-1.36579	0.226476	-6.03062	1.63335e-09	3.58954e-08	chr2	119448778	119481725	+	NA	Nusap1
ENSMUSG00000021143,11	1465.9	0.475961	0.0789521	6.02847	1.65517e-09	3.63395e-08	chr12	112978127	113038021	+	NA	Pacs2
ENSMUSG00000061983,8	1973.07	-0.602223	0.0999191	-6.0271	1.66925e-09	3.66128e-08	chr10	23661080	23663173	-	NA	Rps12
ENSMUSG00000106547,2	94.6852	1.82444	0.302954	6.02217	1.72093e-09	3.77096e-08	chr5	146125429	146131619	-	NA	B230303O12Rik
ENSMUSG00000032060,11	1157.22	0.809373	0.134527	6.01644	1.78299e-09	3.90314e-08	chr9	50662624	50667936	+	NA	Cryab
ENSMUSG00000019975,13	1094.71	-0.592191	0.0984725	-6.01377	1.81253e-09	3.96396e-08	chr10	90918801	90938469	+	NA	Ikbip
ENSMUSG00000002266,18	254.154	-1.03043	0.171413	-6.01136	1.83973e-09	4.01614e-08	chr7	6674267	6699449	-	NA	Zim1
ENSMUSG00000033159,15	1653.81	0.979513	0.162944	6.01134	1.83996e-09	4.01614e-08	chr1	75111197	75119355	-	NA	Cnppd1
ENSMUSG00000069170,15	1465.45	-0.750687	0.124906	-6.01004	1.85478e-09	4.04458e-08	chr13	81243186	81781273	-	NA	Adgrv1
ENSMUSG00000079450,12	17.4446	2.31267	0.385257	6.00293	1.93785e-09	4.22163e-08	chrX	122013191	122098492	+	NA	Cldn34c1
ENSMUSG00000063160,13	1212.5	0.93054	0.15509	6	1.9732e-09	4.29448e-08	chr7	26957857	26981569	+	NA	Numbl
ENSMUSG00000033478,6	1067.29	0.739785	0.123444	5.99287	2.06166e-09	4.48266e-08	chr19	57349111	57378018	+	NA	Fam160b1
ENSMUSG00000010025,20	1004.37	0.593636	0.0990872	5.99105	2.08492e-09	4.52887e-08	chr11	61114242	61158290	-	NA	Aldh3a2
ENSMUSG00000043557,17	556.715	-0.686872	0.114665	-5.99024	2.0953e-09	4.54702e-08	chr17	30046922	30189061	-	NA	Mdga1
ENSMUSG00000029777,11	2275.99	0.72229	0.120813	5.97858	2.25089e-09	4.87996e-08	chr6	55014991	55056485	+	NA	Gars
ENSMUSG00000020611,15	4509.56	0.982752	0.164391	5.97813	2.25716e-09	4.88886e-08	chr11	109253656	109292195	+	NA	Gna13
ENSMUSG00000031786,8	32.8088	2.33246	0.390286	5.9763	2.28269e-09	4.93939e-08	chr8	95781730	95804769	+	NA	Drc7
ENSMUSG00000087651,4	66.3531	-1.49671	0.250483	-5.97527	2.29709e-09	4.96577e-08	chr10	83558728	83598626	+	NA	1500009L16Rik
ENSMUSG00000003038,16	1303.77	-1.16992	0.195873	-5.97284	2.33161e-09	5.03555e-08	chr4	133692048	133695961	-	NA	Hmgn2
ENSMUSG00000030000,11	875.451	-0.67083	0.112338	-5.97151	2.35068e-09	5.06217e-08	chr6	86005662	86101391	+	NA	Add2
ENSMUSG00000006728,13	3393.25	-0.599648	0.100417	-5.97158	2.34963e-09	5.06217e-08	chr10	126899402	126903789	+	NA	Cdk4
ENSMUSG00000020271,18	3039.57	0.564538	0.0945376	5.97157	2.34982e-09	5.06217e-08	chr11	32592723	32696816	+	NA	Fbxw11
ENSMUSG00000007216,7	286.631	0.755157	0.126467	5.9712	2.35518e-09	5.06702e-08	chr6	48578996	48600161	+	NA	Zfp775
ENSMUSG00000036885,15	1447.39	0.692681	0.116049	5.96887	2.38899e-09	5.13485e-08	chr3	62245764	62369642	+	NA	Arhgef26
ENSMUSG00000032383,8	3321.9	-0.53432	0.0895602	-5.96605	2.43073e-09	5.21958e-08	chr9	65967503	65973905	+	NA	Ppib
ENSMUSG00000102692,2	28.6862	-2.06111	0.345543	-5.96486	2.44842e-09	5.25254e-08	chr3	83035254	83264516	+	NA	Dchs2
ENSMUSG00000010175,14	1103.06	0.832759	0.139663	5.96263	2.48209e-09	5.31971e-08	chr1	189850231	189902911	-	NA	Prox1
ENSMUSG00000073434,13	716.281	-0.918948	0.154132	-5.9621	2.49017e-09	5.33195e-08	chr17	26063744	26080475	-	NA	Wdr90
ENSMUSG00000055675,7	3153.19	0.525502	0.0881638	5.96052	2.51439e-09	5.37869e-08	chr8	15061024	15083333	+	NA	Kbtbd11
ENSMUSG00000002633,5	39.5269	-1.94405	0.326252	-5.95874	2.54196e-09	5.43251e-08	chr5	28661812	28672254	-	NA	Shh
ENSMUSG00000032883,16	6731.52	0.874992	0.146847	5.95852	2.54533e-09	5.43455e-08	chr1	78635541	78685460	+	NA	Acsl3
ENSMUSG00000021314,14	436.075	-0.707525	0.118756	-5.9578	2.55654e-09	5.4533e-08	chr13	19132374	19335091	+	NA	Amph
ENSMUSG00000028125,15	35.7352	-1.70665	0.28684	-5.94984	2.6841e-09	5.71998e-08	chr3	121838091	121973772	+	NA	Abca4
ENSMUSG00000022261,7	2929.4	0.593959	0.099899	5.9456	2.75445e-09	5.85329e-08	chr15	32920868	33035081	+	NA	Sdc2
ENSMUSG00000079057,5	365.785	0.752306	0.126527	5.94584	2.75046e-09	5.85329e-08	chr8	45757980	45786253	-	NA	Cyp4v3
ENSMUSG00000001555,11	227.493	0.927449	0.155989	5.9456	2.75446e-09	5.85329e-08	chr11	100306522	100315650	+	NA	Fkbp10
ENSMUSG00000054690,18	12.59	-2.54957	0.428828	-5.94544	2.75711e-09	5.85339e-08	chr3	137046827	137137946	+	NA	Emcn
ENSMUSG00000110649,2	45.9341	1.66951	0.280832	5.94486	2.76687e-09	5.86859e-08	chr8	20576699	20584337	+	NA	Gm40466
ENSMUSG00000000552,11	1174.2	-1.02807	0.172939	-5.94466	2.77038e-09	5.87049e-08	chr15	103222321	103248520	-	NA	Zfp385a
ENSMUSG00000026683,15	364.779	-2.11648	0.356115	-5.94324	2.79443e-09	5.91237e-08	chr1	169325502	169359033	-	NA	Nuf2
ENSMUSG00000067389,4	240.348	-1.09937	0.184979	-5.94318	2.7954e-09	5.91237e-08	chr17	45897045	45899303	+	NA	Gm17080
ENSMUSG00000029028,15	1152.99	0.61594	0.103658	5.94205	2.81476e-09	5.94773e-08	chr4	154096187	154105970	+	NA	Lrrc47
ENSMUSG00000027959,15	119.758	-1.16523	0.196207	-5.93877	2.87173e-09	6.06243e-08	chr3	116388630	116424653	+	NA	Sass6
ENSMUSG00000000693,11	580.531	-0.836667	0.141018	-5.93306	2.9734e-09	6.27117e-08	chr6	83011153	83029543	+	NA	Loxl3
ENSMUSG00000038587,11	14611.7	-1.6537	0.278896	-5.92948	3.03903e-09	6.40358e-08	chr10	4216379	4309470	+	NA	Akap12
ENSMUSG00000027330,17	265.644	-1.10997	0.187237	-5.92814	3.06378e-09	6.44969e-08	chr2	131028868	131040417	+	NA	Cdc25b
ENSMUSG00000026605,15	1038.96	-2.16765	0.365689	-5.92758	3.07429e-09	6.46578e-08	chr1	189372802	189420283	-	NA	Cenpf
ENSMUSG00000055401,15	526.783	0.658458	0.111094	5.92705	3.08434e-09	6.48086e-08	chr4	148230172	148236597	-	NA	Fbxo6
ENSMUSG00000025792,10	677.346	-0.860289	0.145162	-5.92639	3.0967e-09	6.50076e-08	chr11	120382665	120390013	+	NA	Slc25a10
ENSMUSG00000004317,15	812.836	-0.879709	0.148497	-5.92409	3.14035e-09	6.58624e-08	chrX	7020048	7185597	-	NA	Clcn5
ENSMUSG00000026142,16	1589.94	0.931147	0.157222	5.92251	3.17067e-09	6.64364e-08	chr1	82294172	82423087	+	NA	Rhbdd1
ENSMUSG00000027669,15	586.643	0.930719	0.157274	5.91782	3.26235e-09	6.8294e-08	chr3	32634480	32670734	-	NA	Gnb4
ENSMUSG00000007097,15	23798.6	-0.919585	0.155445	-5.91582	3.30224e-09	6.90648e-08	chr1	172099275	172125631	-	NA	Atp1a2
ENSMUSG00000001249,15	82.0551	-1.66782	0.282292	-5.90814	3.46002e-09	7.22974e-08	chr7	30798149	30814715	-	NA	Hpn
ENSMUSG00000029055,18	69.9524	-1.89818	0.32149	-5.90433	3.54088e-09	7.37916e-08	chr4	155067571	155141241	-	NA	Plch2
ENSMUSG00000005397,9	109.348	-1.48334	0.25123	-5.9043	3.54137e-09	7.37916e-08	chr13	13612135	13686854	+	NA	Nid1
ENSMUSG00000026792,17	697.485	0.661448	0.112024	5.90453	3.5366e-09	7.37916e-08	chr2	32815227	32851626	-	NA	Lrsam1
ENSMUSG00000022836,12	287.181	-2.23266	0.37816	-5.90401	3.54768e-09	7.38548e-08	chr16	34565579	34822790	+	NA	Mylk
ENSMUSG00000074346,7	238.529	-0.847557	0.143603	-5.90209	3.58929e-09	7.4652e-08	chr3	105348910	105360271	-	NA	Kcnd3os
ENSMUSG00000024991,9	9048.7	0.416631	0.070625	5.89921	3.65251e-09	7.58966e-08	chr19	60749554	60779096	-	NA	Eif3a
ENSMUSG00000067085,2	149.602	1.25884	0.213501	5.8962	3.71978e-09	7.72233e-08	chr19	53359996	53360197	-	NA	Gm10197
ENSMUSG00000105987,5	2794.03	-1.02843	0.174477	-5.89437	3.76109e-09	7.80088e-08	chr5	23903293	23917665	-	NA	AI506816
ENSMUSG00000066705,8	58.3205	-1.46323	0.248337	-5.89212	3.81277e-09	7.898e-08	chr9	45281482	45307457	+	NA	Fxyd6
ENSMUSG00000056445,9	121.878	1.49045	0.25296	5.89202	3.81493e-09	7.898e-08	chr6	52142653	52146544	+	NA	Hoxaas2
ENSMUSG00000024378,10	358.892	-1.39738	0.237261	-5.88965	3.87012e-09	8.0049e-08	chr18	33332407	33346915	-	NA	Stard4
ENSMUSG00000039474,14	1358.17	0.64963	0.110426	5.88292	4.03091e-09	8.3298e-08	chr5	37123447	37146549	-	NA	Wfs1
ENSMUSG00000021696,10	545.147	0.745972	0.126809	5.88264	4.03778e-09	8.33635e-08	chr13	108350937	108422217	+	NA	Elovl7
ENSMUSG00000018008,9	23.0669	-2.11692	0.359947	-5.8812	4.073e-09	8.38598e-08	chr15	78481246	78506219	+	NA	Cyth4
ENSMUSG00000022474,16	2346.14	-0.655795	0.111502	-5.88149	4.06599e-09	8.38598e-08	chr15	81835308	81845131	-	NA	Pmm1
ENSMUSG00000026701,16	13884.5	0.78172	0.132915	5.88133	4.06978e-09	8.38598e-08	chr1	161067681	161078789	-	NA	Prdx6
ENSMUSG00000072774,11	11.6449	-2.48861	0.423225	-5.88012	4.09968e-09	8.43319e-08	chr5	104961034	105007936	-	NA	Zfp951
ENSMUSG00000093452,5	282.866	-1.17283	0.199475	-5.87959	4.11296e-09	8.45279e-08	chr14	55291325	55313330	+	NA	Zfhx2os
ENSMUSG00000036661,15	161.85	-1.17656	0.200266	-5.875	4.22834e-09	8.68198e-08	chr15	73384408	73444091	+	NA	Dennd3
ENSMUSG00000022270,17	445.788	-0.784434	0.133586	-5.8721	4.30301e-09	8.82726e-08	chr15	25843265	25973773	+	NA	Retreg1
ENSMUSG00000025020,12	62.5375	-1.65237	0.281519	-5.86948	4.37158e-09	8.95975e-08	chr19	41588695	41732104	-	NA	Slit1
ENSMUSG00000031144,16	320.043	-1.12309	0.191366	-5.86882	4.38902e-09	8.98731e-08	chrX	7504709	7519495	+	NA	Syp
ENSMUSG00000032549,8	834.546	-0.759769	0.129499	-5.86697	4.43834e-09	9.08004e-08	chr9	102988985	103062475	+	NA	Rab6b
ENSMUSG00000029348,12	363.316	0.77731	0.132528	5.86525	4.48466e-09	9.16646e-08	chr5	112532219	112542732	-	NA	Asphd2
ENSMUSG00000030075,11	361.069	-1.42074	0.242291	-5.86379	4.52421e-09	9.23892e-08	chr6	102139615	102550062	-	NA	Cntn3
ENSMUSG00000089957,3	28.0223	1.85087	0.315687	5.86299	4.54616e-09	9.27532e-08	chr6	138400102	138406590	+	NA	A830011K09Rik
ENSMUSG00000068663,15	1119.37	0.641911	0.109515	5.8614	4.58974e-09	9.35575e-08	chr16	10363202	10562742	+	NA	Clec16a
ENSMUSG00000095562,9	596.094	-1.09465	0.186763	-5.86115	4.59666e-09	9.36138e-08	chrX	168792654	168802277	+	NA	Erdr1
ENSMUSG00000027806,10	1294.87	0.916376	0.156458	5.85701	4.71271e-09	9.58905e-08	chr3	58322135	58374204	+	NA	Tsc22d2
ENSMUSG00000031822,21	3636.76	-0.808543	0.13807	-5.85604	4.74033e-09	9.63654e-08	chr8	120955194	121308129	+	NA	Gse1
ENSMUSG00000048970,10	232.63	-1.02451	0.17497	-5.85535	4.76007e-09	9.66792e-08	chrX	37719661	37723964	-	NA	C1galt1c1
ENSMUSG00000030956,16	722.24	0.821758	0.140355	5.85487	4.77377e-09	9.687e-08	chr7	132313810	132415615	-	NA	Fam53b
ENSMUSG00000035109,15	1878.7	-0.853759	0.145828	-5.85454	4.78333e-09	9.69767e-08	chr2	125469366	125566068	-	NA	Shc4
ENSMUSG00000001517,15	463.504	-2.04626	0.349598	-5.85317	4.8228e-09	9.76889e-08	chr6	128339929	128353109	+	NA	Foxm1
ENSMUSG00000103677,2	45.2301	-1.6625	0.284052	-5.85281	4.83349e-09	9.78173e-08	chr18	37818262	37974926	+	NA	Pcdhga4
ENSMUSG00000059003,13	126.734	-1.1968	0.204585	-5.8499	4.9187e-09	9.94523e-08	chr16	9385761	9813424	-	NA	Grin2a
ENSMUSG00000027006,14	1986.22	-0.624509	0.106765	-5.84937	4.93447e-09	9.96816e-08	chr2	80145809	80184387	+	NA	Dnajc10
ENSMUSG00000038034,16	6547.7	-0.634509	0.108506	-5.84771	4.9839e-09	1.0052e-07	chr1	172089207	172147408	+	NA	Igsf8
ENSMUSG00000105368,2	127.25	1.53224	0.262025	5.84767	4.98492e-09	1.0052e-07	chr5	112515077	112516338	+	NA	Gm43759
ENSMUSG00000025212,18	1485.72	0.69943	0.11964	5.84612	5.03157e-09	1.0137e-07	chr19	45035941	45044822	+	NA	Sfxn3
ENSMUSG00000024493,10	3482.97	0.615322	0.105319	5.84248	5.14304e-09	1.03523e-07	chr18	42335362	42395259	-	NA	Lars
ENSMUSG00000038780,15	1590.05	0.734332	0.125721	5.84095	5.19042e-09	1.04384e-07	chr5	144813304	144902657	-	NA	Smurf1
ENSMUSG00000035105,6	217.826	-1.12607	0.192837	-5.83952	5.23527e-09	1.05139e-07	chr12	54225766	54250646	-	NA	Egln3
ENSMUSG00000046711,17	1397.25	0.814545	0.13949	5.83945	5.23732e-09	1.05139e-07	chr17	27775470	27782648	+	NA	Hmga1
ENSMUSG00000042323,18	2196.35	-0.454381	0.0778323	-5.83795	5.28477e-09	1.05808e-07	chr14	30741094	30843549	+	NA	Pbrm1
ENSMUSG00000059495,15	10267.1	0.509018	0.0871879	5.83818	5.27755e-09	1.05808e-07	chr9	42875137	43018534	-	NA	Arhgef12
ENSMUSG00000073633,10	177.942	0.984932	0.168711	5.83799	5.28346e-09	1.05808e-07	chr1	84817561	84878208	+	NA	Fbxo36
ENSMUSG00000040543,17	35.4711	-1.84806	0.316581	-5.83755	5.29742e-09	1.05967e-07	chr11	71938353	72026604	-	NA	Pitpnm3
ENSMUSG00000064043,16	341.82	-0.882086	0.15112	-5.837	5.31482e-09	1.06221e-07	chr17	47451800	47672883	+	NA	Trerf1
ENSMUSG00000020897,13	235.916	-2.10775	0.361212	-5.83521	5.37239e-09	1.07229e-07	chr11	68936472	68942490	+	NA	Aurkb
ENSMUSG00000025353,6	292.563	-0.800746	0.137228	-5.83513	5.3748e-09	1.07229e-07	chr10	128653770	128657514	-	NA	Ormdl2
ENSMUSG00000021596,17	202.976	-2.10903	0.361497	-5.83415	5.40648e-09	1.07766e-07	chr13	76532653	77179929	+	NA	Mctp1
ENSMUSG00000039476,14	42.7301	-2.07945	0.356469	-5.83347	5.42861e-09	1.08111e-07	chr2	30724983	30771263	+	NA	Prrx2
ENSMUSG00000025352,7	2291.2	-0.796494	0.136628	-5.82965	5.55437e-09	1.10518e-07	chr10	128718163	128727587	-	NA	Gdf11
ENSMUSG00000023940,15	95.5283	-1.69767	0.291376	-5.82639	5.66386e-09	1.12597e-07	chr17	53981813	53996361	-	NA	Sgo1
ENSMUSG00000087644,2	137.305	-1.17102	0.201017	-5.8255	5.69433e-09	1.13103e-07	chrX	7517344	7523497	-	NA	Gm14703
ENSMUSG00000055723,7	230.197	0.976738	0.167703	5.82423	5.73776e-09	1.13865e-07	chr7	113646016	113717016	-	NA	Rras2
ENSMUSG00000040875,13	258.853	-1.19823	0.205845	-5.82104	5.84842e-09	1.15958e-07	chr9	114807636	115061293	+	NA	Osbpl10
ENSMUSG00000032224,16	128.333	-1.10919	0.19058	-5.82008	5.88201e-09	1.16522e-07	chr9	69995792	70049842	-	NA	Fam81a
ENSMUSG00000050288,7	739.666	-0.93809	0.161299	-5.81585	6.03259e-09	1.194e-07	chr11	102495221	102498884	+	NA	Fzd2
ENSMUSG00000038264,9	880.356	-0.965609	0.166053	-5.81505	6.06148e-09	1.19866e-07	chr9	57847394	57870148	+	NA	Sema7a
ENSMUSG00000030706,18	4587.81	0.777989	0.133816	5.81387	6.1045e-09	1.20611e-07	chr7	100194957	100257508	-	NA	Mrpl48
ENSMUSG00000035455,13	144.794	-1.44925	0.249372	-5.8116	6.18785e-09	1.2215e-07	chr11	11737430	11758962	-	NA	Fignl1
ENSMUSG00000032366,16	1539.99	-0.596423	0.102645	-5.81052	6.22782e-09	1.22832e-07	chr9	66929871	66956688	-	NA	Tpm1
ENSMUSG00000000093,7	102.584	-1.09958	0.189268	-5.80963	6.26102e-09	1.23378e-07	chr11	85723376	85732774	+	NA	Tbx2
ENSMUSG00000071637,6	2481.64	0.71472	0.123076	5.80715	6.35462e-09	1.25113e-07	chr16	15705149	15708895	+	NA	Cebpd
ENSMUSG00000020097,15	8198.33	-0.49632	0.0855063	-5.80448	6.45643e-09	1.27006e-07	chr10	60934420	60983482	-	NA	Sgpl1
ENSMUSG00000000126,12	78.9625	1.34346	0.231491	5.80353	6.49346e-09	1.27623e-07	chr11	59197753	59224378	+	NA	Wnt9a
ENSMUSG00000004031,14	536.481	-1.78946	0.30848	-5.80089	6.59632e-09	1.29419e-07	chr1	158072838	158183896	-	NA	Brinp2
ENSMUSG00000025921,8	604.043	0.796143	0.137242	5.80103	6.59092e-09	1.29419e-07	chr1	16175997	16203958	+	NA	Rdh10
ENSMUSG00000021221,16	554.538	-0.816945	0.14091	-5.79763	6.7259e-09	1.31846e-07	chr12	83260518	83534490	-	NA	Dpf3
ENSMUSG00000097767,9	341.886	-2.49008	0.429573	-5.79665	6.7651e-09	1.32499e-07	chr5	112361093	112377261	-	NA	Miat
ENSMUSG00000058298,11	428.896	-0.642564	0.110862	-5.79607	6.78888e-09	1.3285e-07	chr10	53412410	53506535	-	NA	Mcm9
ENSMUSG00000026443,4	3247.13	-1.08399	0.187098	-5.79372	6.88435e-09	1.34601e-07	chr1	132808010	132867743	+	NA	Lrrn2
ENSMUSG00000074170,6	383.163	1.00224	0.173027	5.79241	6.93824e-09	1.35537e-07	chr7	37916395	37927440	-	NA	Plekhf1
ENSMUSG00000070305,11	75.5552	-1.38639	0.239469	-5.7894	7.06375e-09	1.37869e-07	chr9	44966483	44988734	+	NA	Mpzl3
ENSMUSG00000037003,17	421.136	-0.875153	0.151183	-5.78869	7.09361e-09	1.38285e-07	chr15	102008847	102024836	+	NA	Tns2
ENSMUSG00000066324,3	4130.79	-0.491297	0.0848732	-5.7886	7.09737e-09	1.38285e-07	chr4	4762483	4793355	-	NA	Bpnt2
ENSMUSG00000036591,17	6254.12	0.676793	0.116944	5.78733	7.15155e-09	1.3922e-07	chr2	20852729	20973692	-	NA	Arhgap21
ENSMUSG00000029634,16	984.717	0.633014	0.109447	5.78376	7.30501e-09	1.42085e-07	chr5	146146001	146158365	-	NA	Rnf6
ENSMUSG00000074738,3	995.602	0.662909	0.114648	5.78211	7.37693e-09	1.4336e-07	chr4	155778798	155780938	+	NA	Fndc10
ENSMUSG00000036856,5	35.4527	-2.06325	0.356889	-5.78119	7.41747e-09	1.44023e-07	chr4	137004799	137027037	+	NA	Wnt4
ENSMUSG00000058740,15	461.406	-1.94551	0.33658	-5.78023	7.45972e-09	1.44719e-07	chr2	25753745	25808285	+	NA	Kcnt1
ENSMUSG00000002083,14	1063.11	0.876336	0.151668	5.77799	7.55993e-09	1.46536e-07	chr7	16042317	16052130	+	NA	Bbc3
ENSMUSG00000037016,12	678.86	-0.84505	0.146272	-5.77725	7.59309e-09	1.47052e-07	chr3	53421358	53564776	-	NA	Frem2
ENSMUSG00000036138,17	1306.38	0.728802	0.126267	5.77189	7.8385e-09	1.51675e-07	chr9	119168741	119179365	+	NA	Acaa1a
ENSMUSG00000000686,12	338.853	-0.715674	0.124007	-5.77125	7.86853e-09	1.51994e-07	chr11	77405946	77429433	+	NA	Abhd15
ENSMUSG00000038178,17	1350.39	-0.668926	0.115905	-5.77133	7.86479e-09	1.51994e-07	chr11	75422519	75468401	+	NA	Slc43a2
ENSMUSG00000015305,7	3467.85	0.636649	0.110346	5.76954	7.94881e-09	1.53413e-07	chr10	8597982	8761814	-	NA	Sash1
ENSMUSG00000049881,14	154.133	-1.63619	0.283734	-5.76663	8.08727e-09	1.55952e-07	chr1	157239921	157247806	+	NA	2810025M15Rik
ENSMUSG00000021288,20	4408.35	0.524193	0.0909443	5.7639	8.21943e-09	1.58365e-07	chr12	111725282	111774278	+	NA	Klc1
ENSMUSG00000021427,11	3427.14	-0.543677	0.0943459	-5.76259	8.28304e-09	1.59331e-07	chr13	38150580	38178193	-	NA	Ssr1
ENSMUSG00000061536,14	783.462	0.671318	0.116496	5.76258	8.28375e-09	1.59331e-07	chr9	121509110	121534556	-	NA	Sec22c
ENSMUSG00000004069,18	1458.14	0.701028	0.121755	5.75771	8.52614e-09	1.63853e-07	chr16	4457852	4525559	+	NA	Dnaja3
ENSMUSG00000004892,14	14959.5	-0.874817	0.152049	-5.75352	8.74054e-09	1.67687e-07	chr3	87894837	87907537	-	NA	Bcan
ENSMUSG00000033578,8	1545.72	-0.61642	0.107138	-5.75352	8.74021e-09	1.67687e-07	chrX	133195973	133206718	+	NA	Tmem35a
ENSMUSG00000056031,14	94.8689	-1.21639	0.211431	-5.75314	8.76031e-09	1.67923e-07	chr9	85702293	85726376	-	NA	9330154J02Rik
ENSMUSG00000051527,12	47.517	-1.80546	0.313847	-5.75266	8.78501e-09	1.68254e-07	chr7	6733576	6970218	+	NA	Usp29
ENSMUSG00000053641,10	996.974	0.824831	0.143421	5.75112	8.86541e-09	1.69649e-07	chr9	64718621	64826949	+	NA	Dennd4a
ENSMUSG00000041308,7	441.938	-0.640357	0.111432	-5.74664	9.10364e-09	1.7406e-07	chr8	107662381	107746346	+	NA	Sntb2
ENSMUSG00000020914,18	2014.61	-1.91657	0.333604	-5.74505	9.18922e-09	1.75547e-07	chr11	98883768	98915015	-	NA	Top2a
ENSMUSG00000078945,11	17.958	-2.27408	0.39589	-5.74422	9.23438e-09	1.7626e-07	chr13	100280570	100338600	-	NA	Naip2
ENSMUSG00000034329,17	66.4354	-2.08724	0.363544	-5.74136	9.39187e-09	1.79114e-07	chr11	85948963	86092019	-	NA	Brip1
ENSMUSG00000085282,9	123.121	-1.26887	0.221012	-5.74115	9.40334e-09	1.79181e-07	chr10	105409813	105419735	+	NA	Gm15663
ENSMUSG00000049690,16	239.184	-1.12439	0.195865	-5.74063	9.43264e-09	1.79587e-07	chr1	125841356	126758536	-	NA	Nckap5
ENSMUSG00000086968,9	1586.94	0.74399	0.129772	5.73306	9.86366e-09	1.87476e-07	chr3	107796165	107803529	-	NA	4933431E20Rik
ENSMUSG00000048960,14	72.8824	1.52979	0.266832	5.73318	9.85671e-09	1.87476e-07	chr1	11063688	11373905	+	NA	Prex2
ENSMUSG00000029177,10	812.805	-1.01835	0.177802	-5.7274	1.0198e-08	1.93667e-07	chr5	30824120	30832174	+	NA	Cenpa
ENSMUSG00000048148,19	10030.4	-0.829822	0.144943	-5.72516	1.03337e-08	1.96079e-07	chr8	73373338	73444504	+	NA	Nwd1
ENSMUSG00000051323,17	310.949	-0.989009	0.172767	-5.72454	1.03715e-08	1.96631e-07	chrX	132483608	132589736	-	NA	Pcdh19
ENSMUSG00000105265,5	538.754	0.724557	0.126602	5.7231	1.04595e-08	1.98133e-07	chr3	34158418	34736768	+	NA	Sox2ot
ENSMUSG00000001228,15	511.696	-1.95695	0.341994	-5.72217	1.0517e-08	1.99054e-07	chr17	56610320	56630486	+	NA	Uhrf1
ENSMUSG00000071862,4	86.36	-1.84161	0.322028	-5.7188	1.07277e-08	2.02871e-07	chr18	35342055	35348077	-	NA	Lrrtm2
ENSMUSG00000004187,12	444.174	0.741697	0.129754	5.71619	1.08939e-08	2.0584e-07	chr15	76544057	76552396	+	NA	Kifc2
ENSMUSG00000018166,9	99.8703	-1.40524	0.245959	-5.71329	1.10815e-08	2.09209e-07	chr10	128403391	128425521	-	NA	Erbb3
ENSMUSG00000025140,16	459.451	0.93494	0.163717	5.71072	1.12499e-08	2.12212e-07	chr11	120526537	120534595	-	NA	Pycr1
ENSMUSG00000034290,10	3638.1	0.517143	0.0905647	5.71021	1.1284e-08	2.12676e-07	chr12	85346287	85386136	-	NA	Nek9
ENSMUSG00000039546,10	26.8254	-2.21622	0.388185	-5.70919	1.13513e-08	2.13765e-07	chr4	153457677	153567268	-	NA	Ajap1
ENSMUSG00000021866,16	42.9782	1.93623	0.339153	5.709	1.13642e-08	2.1383e-07	chr14	25842579	25887228	+	NA	Anxa11
ENSMUSG00000090035,4	1214.71	-0.759115	0.132999	-5.70769	1.1452e-08	2.15302e-07	chr10	98944020	98949109	+	NA	Galnt4
ENSMUSG00000033419,17	251.425	-0.874199	0.153228	-5.70522	1.16194e-08	2.18267e-07	chr9	86647975	86762707	-	NA	Snap91
ENSMUSG00000047759,7	9.97879	-2.48769	0.43623	-5.7027	1.17927e-08	2.21336e-07	chr11	64326157	64413667	+	NA	Hs3st3a1
ENSMUSG00000033355,7	111.251	-1.47785	0.25921	-5.70136	1.18853e-08	2.22888e-07	chr16	23339040	23432972	+	NA	Rtp4
ENSMUSG00000020451,18	2348.63	-0.623419	0.109486	-5.69404	1.24066e-08	2.32472e-07	chr11	3294255	3359189	-	NA	Limk2
ENSMUSG00000031506,12	56.3672	-1.60845	0.282596	-5.69168	1.25796e-08	2.35517e-07	chr1	135060437	135073055	+	NA	Ptpn7
ENSMUSG00000032743,16	1053.43	0.654294	0.114988	5.69009	1.26973e-08	2.37458e-07	chr7	125307059	125473965	+	NA	Katnip
ENSMUSG00000013646,18	888.925	0.693836	0.12194	5.68999	1.27044e-08	2.37458e-07	chr11	58221549	58238554	+	NA	Sh3bp5l
ENSMUSG00000051495,9	3337.39	0.842459	0.148074	5.68946	1.27445e-08	2.3801e-07	chr8	127315034	127320725	-	NA	Irf2bp2
ENSMUSG00000022203,8	622.435	-0.660751	0.116165	-5.68803	1.2851e-08	2.39799e-07	chr14	55153991	55163583	-	NA	Efs
ENSMUSG00000027993,17	1104.54	-0.682118	0.119942	-5.68707	1.29238e-08	2.40959e-07	chr3	84067745	84214184	-	NA	Trim2
ENSMUSG00000020362,14	2108.62	-0.520283	0.091504	-5.68591	1.30118e-08	2.42399e-07	chr11	49562329	49603550	-	NA	Cnot6
ENSMUSG00000097415,3	306.231	-0.922433	0.162305	-5.68333	1.32094e-08	2.45877e-07	chr7	75418785	75431847	-	NA	AU020206
ENSMUSG00000089917,8	1148.78	0.730364	0.128589	5.67986	1.34807e-08	2.50719e-07	chr2	181210941	181226685	-	NA	Uckl1
ENSMUSG00000041168,11	3898.3	0.84558	0.148891	5.67917	1.35346e-08	2.51514e-07	chr17	56921296	56933887	-	NA	Lonp1
ENSMUSG00000035206,11	1800.78	-0.698247	0.12298	-5.67775	1.36476e-08	2.53404e-07	chr10	80691108	80704542	+	NA	Sppl2b
ENSMUSG00000054263,13	1493.53	-0.543696	0.095766	-5.67734	1.36805e-08	2.53805e-07	chr15	7120094	7226970	+	NA	Lifr
ENSMUSG00000020368,16	17283.5	-0.673539	0.118651	-5.67663	1.37373e-08	2.5465e-07	chr11	50184787	50216500	-	NA	Canx
ENSMUSG00000115099,2	140.106	1.18902	0.209484	5.67595	1.37917e-08	2.55447e-07	chr14	103662340	103687303	+	NA	1700087I21Rik
ENSMUSG00000021136,14	1692.76	-0.946783	0.166939	-5.67142	1.41615e-08	2.62081e-07	chr12	81073581	81233188	+	NA	Smoc1
ENSMUSG00000087658,3	219.886	1.0174	0.1794	5.6711	1.41882e-08	2.62358e-07	chr6	52133881	52139099	+	NA	Hotairm1
ENSMUSG00000026781,18	1822.33	0.523284	0.092282	5.67048	1.42394e-08	2.6309e-07	chr2	22958178	23005570	+	NA	Acbd5
ENSMUSG00000031349,5	342.733	-0.992218	0.175044	-5.66838	1.44151e-08	2.659e-07	chrX	71962162	72002120	+	NA	Nsdhl
ENSMUSG00000031278,13	800.931	-0.620141	0.109402	-5.66845	1.44095e-08	2.659e-07	chrX	141100988	141173531	-	NA	Acsl4
ENSMUSG00000035268,15	480.294	-0.854734	0.150868	-5.66545	1.46637e-08	2.70264e-07	chr2	163500305	163568078	+	NA	Pkig
ENSMUSG00000030317,9	890.318	-1.03413	0.182566	-5.66444	1.47505e-08	2.71642e-07	chr6	115218852	115229166	-	NA	Timp4
ENSMUSG00000032109,16	421.119	0.751822	0.132742	5.66378	1.48075e-08	2.72467e-07	chr9	44164013	44179896	-	NA	Nlrx1
ENSMUSG00000049866,13	1338.89	-0.687562	0.12142	-5.66267	1.49033e-08	2.74007e-07	chr1	88600846	88629943	-	NA	Arl4c
ENSMUSG00000026628,14	216.678	0.837171	0.148066	5.65403	1.56728e-08	2.87919e-07	chr1	190902492	190950236	-	NA	Atf3
ENSMUSG00000028698,14	587.833	-0.813219	0.143845	-5.65345	1.5726e-08	2.8866e-07	chr4	116078814	116160253	+	NA	Pik3r3
ENSMUSG00000058594,16	2871.38	0.472986	0.0836714	5.6529	1.57764e-08	2.89349e-07	chr2	11747383	11782393	-	NA	Fbh1
ENSMUSG00000048720,9	656.493	0.647419	0.114579	5.65044	1.60042e-08	2.93289e-07	chr19	38825022	38908367	+	NA	Tbc1d12
ENSMUSG00000027217,14	162.904	-1.27457	0.225623	-5.64914	1.61257e-08	2.95274e-07	chr2	93032104	93164850	-	NA	Tspan18
ENSMUSG00000021690,11	1835.82	0.718803	0.127295	5.64676	1.63499e-08	2.99136e-07	chr13	93566608	93636316	-	NA	Jmy
ENSMUSG00000034557,15	905.775	0.563473	0.0998059	5.64569	1.64518e-08	3.00756e-07	chr4	108494662	108637995	-	NA	Zfyve9
ENSMUSG00000000058,7	1597.42	0.885776	0.156915	5.64494	1.65236e-08	3.01824e-07	chr6	17281183	17289114	+	NA	Cav2
ENSMUSG00000022139,18	3022.44	0.750446	0.133011	5.642	1.68084e-08	3.06777e-07	chr14	120513080	120669109	+	NA	Mbnl2
ENSMUSG00000067860,12	54.9499	-1.45317	0.257808	-5.63665	1.73393e-08	3.1621e-07	chrX	57068059	57087096	+	NA	Zic3
ENSMUSG00000097649,3	172.354	0.989004	0.175472	5.63625	1.73791e-08	3.16679e-07	chr1	55265409	55274781	+	NA	Gm10561
ENSMUSG00000078776,10	235.11	-1.0359	0.183844	-5.63467	1.75397e-08	3.19348e-07	chr7	27828890	27864236	+	NA	9530053A07Rik
ENSMUSG00000017146,13	245.523	-2.08691	0.370383	-5.63448	1.75586e-08	3.1941e-07	chr11	101379589	101442781	-	NA	Brca1
ENSMUSG00000073067,11	175.747	-1.25115	0.222057	-5.63435	1.75715e-08	3.1941e-07	chr6	54246665	54407206	-	NA	9130019P16Rik
ENSMUSG00000021782,15	9210.88	0.466538	0.0828092	5.63389	1.7619e-08	3.20014e-07	chr14	24184020	24295988	-	NA	Dlg5
ENSMUSG00000028399,19	55.4924	-1.75272	0.311123	-5.63354	1.76552e-08	3.20414e-07	chr4	75859474	78130198	-	NA	Ptprd
ENSMUSG00000029314,15	88.846	1.20305	0.213649	5.63095	1.79221e-08	3.24995e-07	chr5	100993578	101046968	+	NA	Gpat3
ENSMUSG00000027715,10	593.627	-1.68554	0.29936	-5.63047	1.79722e-08	3.25641e-07	chr3	36619013	36626299	-	NA	Ccna2
ENSMUSG00000021203,16	265.907	0.975915	0.173374	5.62895	1.81313e-08	3.28259e-07	chr12	103354940	103372609	+	NA	Otub2
ENSMUSG00000021709,15	7510.51	0.571553	0.101599	5.62559	1.8487e-08	3.3443e-07	chr13	103955294	104057022	-	NA	Erbin
ENSMUSG00000023272,5	410.734	-0.895258	0.159156	-5.62504	1.85468e-08	3.35243e-07	chr15	88703848	88710886	+	NA	Creld2
ENSMUSG00000023915,6	12962.9	-0.86933	0.154602	-5.62303	1.87637e-08	3.38891e-07	chr17	43327445	43400080	+	NA	Tnfrsf21
ENSMUSG00000022453,9	1113.48	0.673453	0.119785	5.62219	1.88553e-08	3.39908e-07	chr15	82213732	82223126	-	NA	Naga
ENSMUSG00000044788,11	481.219	0.803816	0.142974	5.6221	1.88653e-08	3.39908e-07	chr11	115170447	115188489	-	NA	Fads6
ENSMUSG00000085156,9	525.711	1.10073	0.195781	5.62223	1.88508e-08	3.39908e-07	chr11	6475590	6478779	-	NA	Snhg15
ENSMUSG00000052981,7	75.5142	1.3369	0.237935	5.61875	1.92348e-08	3.46289e-07	chr13	69850950	69888008	-	NA	Ube2ql1
ENSMUSG00000041431,17	414.311	-1.89743	0.33784	-5.61636	1.95027e-08	3.50831e-07	chr13	100915157	100923078	-	NA	Ccnb1
ENSMUSG00000029414,12	326.416	-1.95031	0.34737	-5.6145	1.97131e-08	3.54331e-07	chr5	123887778	123959656	+	NA	Kntc1
ENSMUSG00000030499,10	781.348	0.821183	0.146339	5.61151	2.00564e-08	3.60215e-07	chr7	34338438	34356157	-	NA	Kctd15
ENSMUSG00000046861,10	748.31	0.746808	0.133097	5.61099	2.01169e-08	3.61014e-07	chr4	116852513	116862474	+	NA	Hectd3
ENSMUSG00000035969,16	3422.83	0.773052	0.1378	5.60996	2.02378e-08	3.62894e-07	chr4	43381978	43427088	+	NA	Rusc2
ENSMUSG00000071547,5	459.494	-1.24639	0.222197	-5.60939	2.0304e-08	3.63792e-07	chr14	30853009	30861081	+	NA	Nt5dc2
ENSMUSG00000107659,2	1125.17	-0.533772	0.0951737	-5.6084	2.0421e-08	3.65597e-07	chr6	88480586	88481259	+	NA	Gm44170
ENSMUSG00000019916,15	5872.78	0.6564	0.117043	5.6082	2.04445e-08	3.65725e-07	chr10	59159117	59209126	+	NA	P4ha1
ENSMUSG00000049932,4	825.768	-1.06188	0.189528	-5.60278	2.10946e-08	3.77056e-07	chr9	44245990	44247374	+	NA	H2ax
ENSMUSG00000041298,16	1001.89	0.631993	0.112867	5.59945	2.15032e-08	3.84054e-07	chr5	148808393	148866130	-	NA	Katnal1
ENSMUSG00000029840,9	8035.69	0.610597	0.109076	5.59788	2.1699e-08	3.87243e-07	chr6	35485840	35516823	-	NA	Mtpn
ENSMUSG00000014956,16	3650.14	0.626059	0.111857	5.59694	2.18173e-08	3.89046e-07	chr5	32616186	32674777	+	NA	Ppp1cb
ENSMUSG00000035868,10	254.114	1.02908	0.183985	5.59332	2.22768e-08	3.96925e-07	chr17	21869544	21883882	+	NA	Zfp983
ENSMUSG00000069763,4	45.7566	-1.50749	0.269554	-5.59253	2.23788e-08	3.98427e-07	chr11	89921173	89927334	+	NA	Tmem100
ENSMUSG00000085982,2	53.6434	-1.5278	0.273218	-5.59185	2.24657e-08	3.99659e-07	chrX	151820624	151855911	+	NA	9530051G07Rik
ENSMUSG00000027803,15	3040.55	0.584522	0.104602	5.58807	2.29609e-08	4.08054e-07	chr3	57363069	57483331	-	NA	Wwtr1
ENSMUSG00000084350,2	15.9943	2.24639	0.402004	5.58797	2.29739e-08	4.08054e-07	chr4	145551806	145556512	+	NA	Znf41-ps
ENSMUSG00000032733,7	2018.77	0.592711	0.106093	5.58673	2.31385e-08	4.10654e-07	chr9	56824476	56835655	-	NA	Snx33
ENSMUSG00000009376,16	590.475	1.08774	0.194721	5.58615	2.32161e-08	4.11707e-07	chr6	17463798	17573979	+	NA	Met
ENSMUSG00000001918,18	265.024	-1.01473	0.181675	-5.5854	2.33157e-08	4.13147e-07	chr7	16515264	16532199	+	NA	Slc1a5
ENSMUSG00000028068,15	568.379	-1.9643	0.351766	-5.5841	2.3491e-08	4.15926e-07	chr3	87989277	88028355	+	NA	Iqgap3
ENSMUSG00000038319,15	398.321	-1.05144	0.188308	-5.58365	2.35528e-08	4.16691e-07	chr5	24524586	24556602	-	NA	Kcnh2
ENSMUSG00000038742,8	158.149	1.17227	0.210029	5.58144	2.38542e-08	4.21692e-07	chr9	20785103	20791023	-	NA	Angptl6
ENSMUSG00000049422,8	30.8446	2.04838	0.367038	5.58083	2.39376e-08	4.22835e-07	chr10	75768963	75773581	+	NA	Chchd10
ENSMUSG00000066036,15	10469.5	0.475744	0.085333	5.57515	2.47318e-08	4.36521e-07	chr4	139079919	139216899	+	NA	Ubr4
ENSMUSG00000079484,13	274.63	1.15958	0.208039	5.57387	2.49142e-08	4.39395e-07	chr2	30156214	30172161	+	NA	Phyhd1
ENSMUSG00000045438,13	653.603	0.777246	0.139504	5.57148	2.52586e-08	4.4512e-07	chr5	139321943	139337173	-	NA	Cox19
ENSMUSG00000068748,8	31703.7	-0.821441	0.147473	-5.57011	2.54577e-08	4.48278e-07	chr6	22875500	23052915	+	NA	Ptprz1
ENSMUSG00000031596,16	1817.65	0.786999	0.141439	5.56422	2.63332e-08	4.63333e-07	chr8	41315432	41375345	+	NA	Slc7a2
ENSMUSG00000032899,15	32.9077	-1.94961	0.350417	-5.5637	2.64115e-08	4.64346e-07	chr6	131276104	131330560	-	NA	Styk1
ENSMUSG00000038305,16	180	-0.815853	0.146694	-5.56161	2.67301e-08	4.69581e-07	chr1	57813320	57987553	+	NA	Spats2l
ENSMUSG00000035373,3	24.1639	-2.03226	0.365629	-5.55826	2.72481e-08	4.78308e-07	chr11	81936537	81938351	+	NA	Ccl7
ENSMUSG00000045751,17	200.755	-1.25571	0.226142	-5.55274	2.81228e-08	4.93278e-07	chr4	24496450	24602950	+	NA	Mms22l
ENSMUSG00000092274,4	9344.57	0.652096	0.117459	5.55169	2.82927e-08	4.95872e-07	chr19	5874735	5895506	-	NA	Neat1
ENSMUSG00000025854,16	1398.32	-0.628533	0.11323	-5.55095	2.84115e-08	4.97566e-07	chr5	138740268	138795832	+	NA	Fam20c
ENSMUSG00000060176,5	106.289	1.57701	0.284136	5.55021	2.85329e-08	4.99304e-07	chr13	58435315	58506936	-	NA	Kif27
ENSMUSG00000034205,17	144.131	1.01356	0.182638	5.54956	2.86393e-08	5.00776e-07	chr14	69846516	69933283	+	NA	Loxl2
ENSMUSG00000002475,17	156.663	1.07564	0.194007	5.54435	2.95043e-08	5.15501e-07	chr18	10642091	10706771	-	NA	Abhd3
ENSMUSG00000025188,16	1000.95	0.843547	0.152228	5.54132	3.00193e-08	5.24092e-07	chr19	42743543	42768417	-	NA	Hps1
ENSMUSG00000046109,7	28.7527	1.76032	0.317716	5.54054	3.01542e-08	5.2604e-07	chr4	138122508	138125025	+	NA	AB041806
ENSMUSG00000093674,8	4994.44	-0.586363	0.105913	-5.53626	3.09002e-08	5.38635e-07	chr10	128383982	128385174	-	NA	Rpl41
ENSMUSG00000039452,7	2236.22	-0.536081	0.0968437	-5.53553	3.10288e-08	5.40458e-07	chr9	65972457	65977001	-	NA	Snx22
ENSMUSG00000029380,12	14.4873	-2.1987	0.397209	-5.53538	3.10547e-08	5.40491e-07	chr5	91039099	91040974	+	NA	Cxcl1
ENSMUSG00000054520,16	92.1099	1.45597	0.263058	5.53477	3.11645e-08	5.41982e-07	chr5	34683181	34720985	+	NA	Sh3bp2
ENSMUSG00000079669,3	16.443	-2.2481	0.406318	-5.53287	3.1504e-08	5.47464e-07	chr9	117081603	117083764	+	NA	Gm17396
ENSMUSG00000025946,14	12.8968	-2.37766	0.430012	-5.52929	3.21523e-08	5.58299e-07	chr1	65321214	65428403	+	NA	Pth2r
ENSMUSG00000038453,18	395.337	-1.75134	0.316811	-5.52803	3.23856e-08	5.61916e-07	chr11	97400165	97467012	-	NA	Srcin1
ENSMUSG00000085995,3	20.292	-2.08726	0.377606	-5.52761	3.2462e-08	5.62807e-07	chr7	48527705	48562788	+	NA	Gm2788
ENSMUSG00000039954,10	264.301	-1.07394	0.194319	-5.52667	3.26366e-08	5.65399e-07	chr18	43340647	43451747	+	NA	Stk32a
ENSMUSG00000051235,11	100.921	-1.51612	0.274463	-5.52395	3.31453e-08	5.73329e-07	chr12	11288920	11315802	-	NA	Gen1
ENSMUSG00000024376,8	675.702	-0.720364	0.130407	-5.52398	3.31397e-08	5.73329e-07	chr18	33929379	34140019	-	NA	Epb41l4a
ENSMUSG00000056501,4	792.128	0.727897	0.131812	5.52223	3.34724e-08	5.78543e-07	chr2	167530834	167532338	+	NA	Cebpb
ENSMUSG00000004460,18	1203.3	-0.731111	0.132413	-5.52144	3.36234e-08	5.80706e-07	chr16	22676594	22698384	+	NA	Dnajb11
ENSMUSG00000021824,14	2867.76	0.494796	0.0896402	5.5198	3.39381e-08	5.85692e-07	chr14	21081509	21102576	-	NA	Ap3m1
ENSMUSG00000022591,6	694.471	0.6689	0.121221	5.51802	3.42839e-08	5.91206e-07	chr1	82210832	82213654	+	NA	Gm9747
ENSMUSG00000025427,16	142.203	-1.31599	0.238543	-5.51681	3.45208e-08	5.94837e-07	chr18	77543805	77652857	-	NA	Rnf165
ENSMUSG00000037990,19	305.313	-0.821523	0.148923	-5.51643	3.45964e-08	5.95683e-07	chr10	58649180	58974738	+	NA	Sh3rf3
ENSMUSG00000027457,16	406.701	-0.614845	0.111605	-5.50911	3.60661e-08	6.20513e-07	chr2	151432468	151474513	-	NA	Snph
ENSMUSG00000004347,18	297.426	-0.983713	0.178606	-5.50772	3.63512e-08	6.24941e-07	chr6	56046788	56629472	-	NA	Pde1c
ENSMUSG00000022241,7	1355.44	0.473212	0.0859388	5.50638	3.66283e-08	6.29225e-07	chr15	11382386	11399751	-	NA	Tars
ENSMUSG00000032011,6	17.343	2.16876	0.394077	5.5034	3.72539e-08	6.39483e-07	chr9	43954680	43959876	+	NA	Thy1
ENSMUSG00000051278,13	315.595	-0.873698	0.158798	-5.50195	3.75608e-08	6.44259e-07	chr3	127347137	127411672	+	NA	Zgrf1
ENSMUSG00000021798,15	140.233	1.36979	0.248973	5.50175	3.76039e-08	6.44507e-07	chr14	34248559	34310639	-	NA	Ldb3
ENSMUSG00000080058,3	2470.26	0.632163	0.114947	5.49962	3.80615e-08	6.51854e-07	chr8	71151810	71152729	-	NA	Gm11175
ENSMUSG00000089809,10	108.842	1.17888	0.214421	5.49798	3.84161e-08	6.57426e-07	chr5	99365284	99876924	-	NA	Rasgef1b
ENSMUSG00000032878,17	82.7901	-1.46595	0.266763	-5.49534	3.89964e-08	6.6685e-07	chr11	28335684	28534324	-	NA	Ccdc85a
ENSMUSG00000037217,16	206.314	-0.987398	0.179767	-5.49266	3.95929e-08	6.76023e-07	chrX	20726749	20787243	-	NA	Syn1
ENSMUSG00000053581,14	481.93	0.721486	0.131352	5.49278	3.95666e-08	6.76023e-07	chr5	139456965	139470304	-	NA	Zfand2a
ENSMUSG00000109799,2	701.363	-0.718571	0.13089	-5.48987	4.02222e-08	6.86248e-07	chr7	109876988	109880734	-	NA	Gm45515
ENSMUSG00000062961,8	8.21464	-2.42546	0.441829	-5.48959	4.02878e-08	6.86846e-07	chr12	80800816	80807461	-	NA	Ccdc177
ENSMUSG00000102752,2	200.065	-1.14604	0.208915	-5.4857	4.11833e-08	7.0105e-07	chr1	170125767	170133901	-	NA	Gm7694
ENSMUSG00000030082,15	5218.65	-0.52172	0.0951036	-5.48581	4.11579e-08	7.0105e-07	chr6	88480560	88495887	-	NA	Sec61a1
ENSMUSG00000057181,16	867.751	0.632901	0.115384	5.48516	4.13086e-08	7.02652e-07	chr11	80251317	80268860	-	NA	5730455P16Rik
ENSMUSG00000020917,18	3517.66	-0.833376	0.152057	-5.48068	4.23688e-08	7.20141e-07	chr11	100367178	100418826	-	NA	Acly
ENSMUSG00000014195,17	6308.89	0.598941	0.109299	5.47985	4.25675e-08	7.22973e-07	chr11	100473643	100511014	-	NA	Dnajc7
ENSMUSG00000078676,10	1962.32	0.538766	0.0985025	5.46957	4.51131e-08	7.6563e-07	chr11	98695730	98724640	+	NA	Casc3
ENSMUSG00000039158,12	542.806	0.811713	0.148412	5.46933	4.51742e-08	7.66089e-07	chr4	63285361	63321591	-	NA	Akna
ENSMUSG00000021411,17	408.828	-0.903865	0.165266	-5.46916	4.52177e-08	7.66249e-07	chr13	34811816	34837469	-	NA	Pxdc1
ENSMUSG00000049323,9	1120.17	0.878857	0.160704	5.46878	4.53141e-08	7.67305e-07	chr11	60668349	60679113	+	NA	Smcr8
ENSMUSG00000022098,11	13173.2	-0.630933	0.115393	-5.46768	4.5597e-08	7.71516e-07	chr14	70711997	70757674	-	NA	Bmp1
ENSMUSG00000006920,15	828.181	0.957051	0.1752	5.46262	4.69148e-08	7.93215e-07	chr11	101081940	101117289	-	NA	Ezh1
ENSMUSG00000036427,6	23123.1	0.578349	0.105907	5.46093	4.73659e-08	8.00241e-07	chr7	33900754	33929761	-	NA	Gpi1
ENSMUSG00000102440,2	56.9408	-1.67942	0.307732	-5.45742	4.83094e-08	8.1557e-07	chr18	37869988	37974923	+	NA	Pcdhga9
ENSMUSG00000036192,16	2281.63	0.853265	0.156371	5.45666	4.85176e-08	8.18471e-07	chr19	18907968	19088560	-	NA	Rorb
ENSMUSG00000048387,9	8.54104	2.41042	0.441875	5.45499	4.8976e-08	8.25585e-07	chr12	9620115	9631500	+	NA	Osr1
ENSMUSG00000038612,17	5139.57	0.713541	0.130824	5.4542	4.91928e-08	8.28619e-07	chr3	95566098	95570487	+	NA	Mcl1
ENSMUSG00000005686,18	163.278	1.0188	0.18688	5.45164	4.99073e-08	8.40026e-07	chr7	110367412	110411612	+	NA	Ampd3
ENSMUSG00000024349,11	378.025	-2.07301	0.380301	-5.45096	5.00972e-08	8.42592e-07	chr18	35866731	35873607	-	NA	Sting1
ENSMUSG00000097519,3	25.3521	-1.94439	0.356875	-5.44838	5.08315e-08	8.54302e-07	chr1	57398380	57416703	-	NA	4930558J18Rik
ENSMUSG00000054412,6	321.17	-0.936193	0.171874	-5.44698	5.12315e-08	8.60383e-07	chr1	135512510	135527686	+	NA	Gm4793
ENSMUSG00000018339,13	45.8887	1.6145	0.29643	5.44646	5.13811e-08	8.62253e-07	chr11	54793278	54801203	+	NA	Gpx3
ENSMUSG00000001123,16	65.2475	-1.86097	0.341753	-5.44538	5.16958e-08	8.66888e-07	chr11	78853799	78875772	-	NA	Lgals9
ENSMUSG00000050796,5	302.161	-0.820969	0.150779	-5.44486	5.18454e-08	8.68748e-07	chr4	156073922	156077106	-	NA	B3galt6
ENSMUSG00000021477,10	3290.58	0.708995	0.130223	5.44449	5.19546e-08	8.6993e-07	chr13	64507150	64518704	-	NA	Ctsl
ENSMUSG00000021838,18	1501.46	0.480884	0.0883666	5.44192	5.271e-08	8.81923e-07	chr14	47120310	47343272	+	NA	Samd4
ENSMUSG00000020083,14	113.978	1.30135	0.239154	5.44147	5.28423e-08	8.8348e-07	chr10	61943433	61979699	-	NA	Fam241b
ENSMUSG00000008763,17	1815.82	-0.551463	0.101351	-5.44113	5.29449e-08	8.84537e-07	chr3	100469523	100592819	-	NA	Man1a2
ENSMUSG00000025290,18	3523.09	-0.509585	0.0936592	-5.44085	5.30283e-08	8.85274e-07	chr14	24537192	24547027	+	NA	Rps24
ENSMUSG00000027439,10	1497.37	-0.512535	0.0942379	-5.43874	5.36592e-08	8.95141e-07	chr2	148522942	148534869	+	NA	Gzf1
ENSMUSG00000010047,13	672.29	-0.682434	0.125499	-5.43777	5.39527e-08	8.99372e-07	chr9	107445143	107449978	+	NA	Hyal2
ENSMUSG00000020649,12	401.504	-2.01266	0.370252	-5.43592	5.45146e-08	9.07394e-07	chr12	24758239	24764145	+	NA	Rrm2
ENSMUSG00000028042,16	1764.12	0.476679	0.0876901	5.43595	5.45041e-08	9.07394e-07	chr3	89284950	89302083	-	NA	Zbtb7b
ENSMUSG00000028759,14	4258.2	0.372584	0.068548	5.43537	5.4683e-08	9.09525e-07	chr4	137943606	137971994	+	NA	Hp1bp3
ENSMUSG00000062991,10	95.2186	1.1815	0.217392	5.43487	5.48362e-08	9.11399e-07	chr8	32304578	33374825	-	NA	Nrg1
ENSMUSG00000030107,11	166.809	-1.44656	0.266186	-5.4344	5.4981e-08	9.13132e-07	chr6	121222864	121247876	+	NA	Usp18
ENSMUSG00000058290,5	428.249	-1.86863	0.343887	-5.43385	5.51518e-08	9.15293e-07	chr15	102204700	102232792	+	NA	Espl1
ENSMUSG00000020042,16	1214.41	-0.570481	0.104989	-5.43371	5.51956e-08	9.15345e-07	chr10	85222677	85496156	+	NA	Btbd11
ENSMUSG00000057335,12	2293.88	0.568356	0.104605	5.43334	5.53075e-08	9.16525e-07	chr1	176561218	176641633	-	NA	Cep170
ENSMUSG00000070639,6	2667.61	-0.591375	0.108866	-5.43214	5.56826e-08	9.22062e-07	chr5	105563640	105637940	+	NA	Lrrc8b
ENSMUSG00000063434,7	13.1348	-2.36989	0.436301	-5.43178	5.57936e-08	9.23219e-07	chr19	48194463	48793944	+	NA	Sorcs3
ENSMUSG00000028438,17	132.434	-1.34087	0.246961	-5.42949	5.65137e-08	9.34449e-07	chr4	41390744	41464887	-	NA	Kif24
ENSMUSG00000026094,15	416.756	-0.949617	0.174942	-5.42818	5.69327e-08	9.40686e-07	chr1	53794664	53824383	-	NA	Stk17b
ENSMUSG00000033863,3	2782.59	0.921098	0.169736	5.42665	5.74204e-08	9.48047e-07	chr19	23118589	23145498	+	NA	Klf9
ENSMUSG00000026576,13	6830.81	-0.56346	0.103869	-5.4247	5.80524e-08	9.5778e-07	chr1	164264677	164285924	-	NA	Atp1b1
ENSMUSG00000020184,16	4190.07	0.816014	0.150447	5.42395	5.82976e-08	9.61121e-07	chr10	117524779	117546663	-	NA	Mdm2
ENSMUSG00000102143,2	137.403	1.33779	0.246699	5.42277	5.86838e-08	9.66779e-07	chr9	71759282	71762485	-	NA	Gm38057
ENSMUSG00000037474,14	337.876	-1.16514	0.21488	-5.42228	5.88435e-08	9.687e-07	chr1	191269467	191307656	-	NA	Dtl
ENSMUSG00000031485,16	1670.54	0.818286	0.150935	5.42145	5.91179e-08	9.72506e-07	chr8	27532582	27546160	+	NA	Plpbp
ENSMUSG00000094786,2	127.52	-1.17772	0.217324	-5.41918	5.98731e-08	9.84211e-07	chr2	177190007	177201556	+	NA	Gm14403
ENSMUSG00000031990,16	1038.49	-0.769709	0.142051	-5.41856	6.00821e-08	9.86926e-07	chr9	27008679	27066717	-	NA	Jam3
ENSMUSG00000031004,9	4395.74	-2.20691	0.407428	-5.41668	6.07152e-08	9.96597e-07	chr7	135291512	135318090	-	NA	Mki67
ENSMUSG00000038170,16	1856.68	0.541226	0.099921	5.41654	6.07641e-08	9.96673e-07	chr3	97597139	97796023	-	NA	Pde4dip
ENSMUSG00000020431,6	856.265	0.712567	0.131572	5.41581	6.10131e-08	1.00003e-06	chr11	7013488	7128506	+	NA	Adcy1
ENSMUSG00000105802,2	45.4235	1.55745	0.287606	5.4152	6.12194e-08	1.00268e-06	chr5	137335670	137336607	+	NA	Gm43012
ENSMUSG00000038005,16	542.403	-0.6123	0.113106	-5.41349	6.18078e-08	1.01158e-06	chr8	61343451	61361705	+	NA	Hpf1
ENSMUSG00000041096,14	1574.26	0.602218	0.111254	5.41298	6.19847e-08	1.01374e-06	chrX	151119847	151125421	-	NA	Tspyl2
ENSMUSG00000032298,14	439.731	0.621843	0.114948	5.4098	6.30956e-08	1.03086e-06	chr9	57050083	57055589	-	NA	Neil1
ENSMUSG00000036390,9	1179.5	0.870712	0.160953	5.40972	6.31234e-08	1.03086e-06	chr6	67012079	67014441	-	NA	Gadd45a
ENSMUSG00000052684,5	6347.85	0.577701	0.106798	5.40929	6.32763e-08	1.03261e-06	chr4	94937270	94940459	-	NA	Jun
ENSMUSG00000025178,10	1735.77	0.540486	0.09994	5.4081	6.36959e-08	1.0387e-06	chr19	42078908	42110526	+	NA	Pi4k2a
ENSMUSG00000028559,18	1077.87	0.521297	0.0964099	5.40709	6.40574e-08	1.04384e-06	chr4	108918341	109059469	-	NA	Osbpl9
ENSMUSG00000029864,8	60.6218	1.42613	0.263772	5.40668	6.42047e-08	1.04549e-06	chr6	42222868	42227381	+	NA	Gstk1
ENSMUSG00000040209,13	1458.07	-0.767433	0.141947	-5.40647	6.42786e-08	1.04593e-06	chr3	9492079	9675145	-	NA	Zfp704
ENSMUSG00000079562,8	1771.31	0.589842	0.109115	5.40567	6.45667e-08	1.04986e-06	chr5	33492852	33530640	+	NA	Maea
ENSMUSG00000038236,9	113.511	1.14848	0.212486	5.40499	6.48121e-08	1.05309e-06	chr6	52191470	52198834	-	NA	Hoxa7
ENSMUSG00000045657,4	252.218	-0.952672	0.176351	-5.40213	6.58549e-08	1.06926e-06	chr18	37544716	37547567	+	NA	Pcdhb10
ENSMUSG00000056536,15	1609.35	-0.550014	0.101849	-5.4003	6.65295e-08	1.07944e-06	chr1	105446146	105591402	-	NA	Pign
ENSMUSG00000002105,16	1110.62	0.552284	0.102279	5.39979	6.67183e-08	1.08124e-06	chr2	90892135	90900762	-	NA	Slc39a13
ENSMUSG00000043993,7	821.642	0.892922	0.165364	5.39974	6.67364e-08	1.08124e-06	chr11	120120627	120122411	-	NA	2900052L18Rik
ENSMUSG00000034445,9	799.973	0.549879	0.10184	5.39945	6.68456e-08	1.08222e-06	chr19	10554535	10573325	+	NA	Cyb561a3
ENSMUSG00000027574,16	105.706	-1.13315	0.209903	-5.39844	6.72246e-08	1.08758e-06	chr2	180576564	180596492	-	NA	Nkain4
ENSMUSG00000078129,4	16.7239	-2.14976	0.398406	-5.3959	6.81802e-08	1.10225e-06	chr2	154393695	154395196	+	NA	Actl10
ENSMUSG00000038280,13	1063.32	-0.587706	0.108984	-5.39259	6.94478e-08	1.12193e-06	chr10	42459817	42578455	+	NA	Ostm1
ENSMUSG00000022992,18	1585.38	0.631999	0.117219	5.39162	6.98241e-08	1.1272e-06	chr15	98415538	98432145	-	NA	Kansl2
ENSMUSG00000022456,19	634.123	0.621986	0.115392	5.3902	7.03786e-08	1.13534e-06	chr15	82153002	82178775	+	NA	Septin3
ENSMUSG00000056749,8	211.702	0.964802	0.179024	5.38924	7.07563e-08	1.14062e-06	chr13	53121244	53135109	-	NA	Nfil3
ENSMUSG00000024962,14	737.765	0.601568	0.111627	5.38908	7.08193e-08	1.14081e-06	chr19	6959840	6965019	-	NA	Vegfb
ENSMUSG00000034636,10	2801.51	0.579146	0.107536	5.38562	7.21954e-08	1.16215e-06	chr4	108086920	108158293	-	NA	Zyg11b
ENSMUSG00000040195,12	539.83	-0.821658	0.152574	-5.3853	7.2322e-08	1.16336e-06	chr10	127502769	127536918	+	NA	Nemp1
ENSMUSG00000026003,6	1503.42	-1.03211	0.191688	-5.38435	7.27065e-08	1.16871e-06	chr1	66869997	66902436	-	NA	Acadl
ENSMUSG00000020122,17	6183.24	-0.43574	0.0809595	-5.3822	7.35792e-08	1.18189e-06	chr11	16702202	16868158	+	NA	Egfr
ENSMUSG00000020220,17	3328.59	0.573157	0.106612	5.37612	7.61098e-08	1.22166e-06	chr4	144699191	144921575	-	NA	Vps13d
ENSMUSG00000108993,2	40.3265	-1.66581	0.309898	-5.37535	7.64333e-08	1.22511e-06	chr7	87768365	87771608	+	NA	Gm44846
ENSMUSG00000025195,10	876.888	0.600443	0.111701	5.37545	7.63934e-08	1.22511e-06	chr19	43835259	43928630	-	NA	Dnmbp
ENSMUSG00000034981,10	102.28	-1.15618	0.215114	-5.37471	7.67077e-08	1.22863e-06	chr5	91665473	91774753	+	NA	Parm1
ENSMUSG00000021485,15	183.793	-1.23831	0.230407	-5.37443	7.68235e-08	1.22961e-06	chr13	55472980	55477636	-	NA	Mxd3
ENSMUSG00000030204,11	1227.3	0.563173	0.104843	5.37157	7.8054e-08	1.24842e-06	chr6	134988574	135000739	+	NA	Ddx47
ENSMUSG00000006301,18	1520.15	0.586497	0.109256	5.36811	7.95681e-08	1.27173e-06	chr1	74327405	74344781	-	NA	Tmbim1
ENSMUSG00000011256,17	1261.51	-0.893134	0.166416	-5.36689	8.0107e-08	1.27853e-06	chr11	45946818	46038170	+	NA	Adam19
ENSMUSG00000036214,15	128.472	1.03044	0.191996	5.36699	8.0063e-08	1.27853e-06	chr17	37269483	37276517	+	NA	Polr1has
ENSMUSG00000004902,8	1491.2	-1.05441	0.196476	-5.3666	8.02362e-08	1.27969e-06	chr6	120750538	120771297	+	NA	Slc25a18
ENSMUSG00000026123,12	1680.71	0.623369	0.1162	5.36464	8.11087e-08	1.29268e-06	chr1	34889056	34918661	+	NA	Plekhb2
ENSMUSG00000048277,16	663.073	-0.591992	0.110364	-5.364	8.13996e-08	1.2964e-06	chr11	117700493	117705109	+	NA	Syngr2
ENSMUSG00000022210,8	321.461	-0.755996	0.141023	-5.36081	8.28477e-08	1.31853e-06	chr14	55716214	55727797	+	NA	Dhrs4
ENSMUSG00000021707,6	160.75	-1.35681	0.253189	-5.35888	8.37387e-08	1.33177e-06	chr13	92491233	92525561	+	NA	Dhfr
ENSMUSG00000026207,17	734.032	-0.638652	0.119217	-5.35704	8.45946e-08	1.34443e-06	chr1	75351940	75408964	+	NA	Speg
ENSMUSG00000034771,16	2585.48	-1.03494	0.193249	-5.35546	8.53381e-08	1.35529e-06	chr10	81410394	81426679	+	NA	Tle2
ENSMUSG00000037572,18	196.827	-0.93379	0.17452	-5.3506	8.76608e-08	1.3912e-06	chr14	47478400	47514314	-	NA	Wdhd1
ENSMUSG00000018377,11	1887.8	0.515588	0.0963875	5.34911	8.8387e-08	1.40173e-06	chr11	87959104	87975555	+	NA	Vezf1
ENSMUSG00000047787,9	524.002	-1.77995	0.332948	-5.34603	8.99042e-08	1.42479e-06	chr19	7069365	7083094	-	NA	Flrt1
ENSMUSG00000024292,16	443.713	-1.08202	0.202431	-5.34514	9.03465e-08	1.43079e-06	chr17	33124043	33136316	-	NA	Cyp4f14
ENSMUSG00000046658,17	816.274	0.652399	0.122058	5.34498	9.04292e-08	1.4311e-06	chr5	143235451	143255777	-	NA	Zfp316
ENSMUSG00000071550,15	169.911	1.25201	0.234258	5.34458	9.06277e-08	1.43323e-06	chr16	44215158	44302791	+	NA	Cfap44
ENSMUSG00000042766,18	781.163	0.633988	0.118636	5.34397	9.09324e-08	1.43704e-06	chr3	89141483	89153616	-	NA	Trim46
ENSMUSG00000041592,17	1518.97	-1.43796	0.269142	-5.34276	9.15435e-08	1.44568e-06	chr11	113667199	113957872	-	NA	Sdk2
ENSMUSG00000046709,19	816.275	-0.594864	0.111344	-5.34255	9.16457e-08	1.44628e-06	chr5	103055813	103359200	-	NA	Mapk10
ENSMUSG00000029036,19	2764.65	0.524972	0.098269	5.34219	9.18281e-08	1.44814e-06	chr4	155825097	155845550	-	NA	Atad3a
ENSMUSG00000025354,6	1707.39	-0.4613	0.0864179	-5.33801	9.39699e-08	1.48088e-06	chr10	128639930	128655315	+	NA	Dnajc14
ENSMUSG00000057411,10	3406.94	0.72391	0.13566	5.3362	9.49124e-08	1.49469e-06	chr17	26009053	26011875	-	NA	Antkmt
ENSMUSG00000038518,16	609.87	-0.745304	0.139722	-5.3342	9.59683e-08	1.51026e-06	chr13	44882949	45075119	+	NA	Jarid2
ENSMUSG00000021360,17	162.506	1.1427	0.214251	5.33346	9.63589e-08	1.51535e-06	chr13	41013229	41114368	+	NA	Gcnt2
ENSMUSG00000006800,15	13957.6	-0.761491	0.142798	-5.33264	9.67953e-08	1.52115e-06	chr2	165915008	165997583	-	NA	Sulf2
ENSMUSG00000035246,17	242.672	1.00419	0.18838	5.33066	9.78561e-08	1.53674e-06	chrX	92698468	92793557	+	NA	Pcyt1b
ENSMUSG00000043284,13	641.419	0.732963	0.137536	5.32924	9.8626e-08	1.54775e-06	chr11	60755277	60770098	-	NA	Tmem11
ENSMUSG00000034800,16	422.781	0.696754	0.130771	5.32806	9.92685e-08	1.55675e-06	chr2	127416581	127429014	-	NA	Zfp661
ENSMUSG00000024325,9	1025.79	0.794667	0.149212	5.32576	1.00532e-07	1.57548e-06	chr17	34239765	34243654	-	NA	Ring1
ENSMUSG00000015568,17	70.167	-1.4945	0.280686	-5.32447	1.01249e-07	1.5856e-06	chr8	69333142	69360100	+	NA	Lpl
[truncated: 5,269 more rows]

## Sheet: DEG DG vs SEZ only in +FoxG1 
down-regulated in DG vs SEZ aNSPCs only in +FoxG1		up-regulated in DG vs SEZ aNSPCs only in +FoxG1
[truncated: 505 more rows]

[truncated: 4 more sheets: GOterms down-reg only in +FoxG1, Goterms up-reg only in +FoxG1, KEGG down-reg DG vs SEZ + GFP, KEGG up-reg DG vs SEZ + GFP]
